# Supplementary material for: Evidence for immune activation in pathogenesis of the HLA class II associated disease, podoconiosis
Source: Nat Commun. 2024 Mar 6;15:2020. doi: 10.1038/s41467-024-46347-z (PMC10917762; doi:10.1038/s41467-024-46347-z)
Supplement: Supplementary file 4 — Source Data [file 41467_2024_46347_MOESM4_ESM.zip]

Archive with 2 entries (2 files):
- Source data/Source data Fig 1_3.xlsx
- Source data/Source data Fig 4_5.xlsx
