# Supplementary material for: Evidence for immune activation in pathogenesis of the HLA class II associated disease, podoconiosis
Source: Nat Commun. 2024 Mar 6;15:2020. doi: 10.1038/s41467-024-46347-z (PMC10917762; doi:10.1038/s41467-024-46347-z)
Supplement: Supplementary file 4 — Source Data [file 41467_2024_46347_MOESM4_ESM.zip › Source data/Source data Fig 1_3.xlsx]

## Sheet: Figure 1
	Podo	HC		Podo	HC		Podo	HC		Podo	HC			Podo	HC		Podo	HC		Podo	HC		Podo	HC
Figure 1A	CD4CD62L	CD4CD62L	Figure 1B	CD4HLA-DR	CD4HLA-DR	Figure 1C	CD4CD38	CD4CD38	Figure 1D	CD4Ki-67	CD4Ki-67		Figure 1E	CD8CD62L	CD8CD62L	Figure 2F	CD8HLA-DR	CD8HLA-DR	Figure 1G	CD8CD38	CD8CD38	Figure 1H	CD8Ki-67	CD8Ki-67
	4.72	64.7		24.6	4.99		19.2	5.44		0.355	0.515			16.6	55.2		41.3	22.5		9.68	4.46		0.314	0.726
	59.1	53.8		23.5	10.2		11.7	13		3.77	1.6			19.3	22.1		33.4	17.5		7.88	5.07		1.45	0.822
	44.9	56.5		24.9	11		17.5	21.9		1.22	1.67			23.8	19.3		35.6	17.3		7	6.16		0.246	0.881
	46.2	76.6		16.5	9.63		13.6	16		1.79	0.818			39.6	63.3		11.4	11.9		4.82	4.36		1.15	0.661
	54.5	80		18.7	5.95		10.3	23.1		1.86	0.693			63.9	66		39.3	9.07		5.22	4.69		1.1	0.34
	68.7	67.5		5.19	5.61		9.13	9.81		0.553	1.27			33.8	53.9		16.7	2.43		4.08	2.83		0.45	0.46
	69.7	61.3		2.5	0.614		12.4	17.8		5.29	4.95			11.3	51.9		4.66	7.68		5.22	0.683		4.41	3.08
	39.6	70.6		10.59	1.16		17.1	0.927		2.4	3.59			11.7	36.6		28	18.7		4.2	2.24		1.1	2.42
	38.4	65.5		18.2	3.1		8.04	15.7		4.17	3.37			25.3	33		37.4	5.34		1.92	24.8		0.144	0.298
	48.8	65.7		9	3.55		9.86	36.1		4.95	3.77			17.2	40.6		28.3	11.7		5.15	12.6		0.91	1.58
	52.23	57.8		14.4	6.67		13.2	41.4		1.19	0.426			17.9	29.1		17	7.15		10.5	2.24		1.64	1.72
	31.8	52.5		16.1	3.93		20.4	11.6		0.25	0.705			10.9	40.1		24.3	4.12		9.28	0.591		0.338	0.617
	46.2	70.6		9.5	6.59		28.3	12.9		1.32	0.627			23	41.4		55.5	21.1		3.1	3.6		0.217	0.306
	44.7	53.9		22.7	5.45		9.39	14.8		2.03	0.984			26.3	20.8		16.2	21.2		4.1	6.44		0.301	0.321
	41.2	63.2		8.36	6.21		7.37	16.7		0.696	1.82			5.73	48.9		10.5	11		3.99	4.61		0.877	0.79
	58	66.9		7.48	7.22		11.7	15.1		1.35	1.61			11.7	39.7		8.22	41.8		1.39	2.98		0.175	0.366
	41	54.9		11	9.51		7.61	4.86		1.36	0.622			67.8	37		13.3	32.2		4.47	2.47		0.682	1.66
	48.5	78.3		12	17.6		15	9.7		1.2	1.09			33	44.8		21.5	8.62		1.54	1.62		0.39	0.849
	45.4	60		9.5	6.54		6.19	4.02		0.53	0.729			6.1	39.3		23.7	15.5		5.36	2.05		1.5	0.969
	43.6	62.3		6.75	7.32		9.12	6.74		2.32	1.6			23.7	42.9		5.11	14.8		1.38	2.02		0.139	1.16
	56	48.8		10.9	8.31		19	9.15		0.698	0.915			30.2	24.6		35.5	13.2		2.23	4.49		0.985	1.05
	67.3	69.4		8.21	11.4		8.26	3.08		1.37	2.45			17.2	55.8		22.1	16		11.1	0.694		1.47	1.74
	55.6	62.6		17.2	9.97		8.21	4.51		2.29	1.87			7.27	48.1		24.2	15.9		1.49	0.409		0.134	0.329
	58.8	59.5		7.19	7.14		9.97	4.27		1.57	2.45			11.8	9.67		44.5	17		2.13	0.775		1.33	0.245
	62.7	77.1		10	6.19		17.2	3.43		0.861	1.71			17.8	14.3		16	15.8		1.75	1.57		1.02	0.224
	69.6	83.1		9.43	6.79		7.19	5.9		0.611	1.21			25.6	18		22	26.3		2.84	1.3		1.3	0.253
	61.3	41.9		23.2	17.5		10	3.29		1.62	0.996			17.4	20		8.41	13.6		0.32	1.49		0.0376	0.354
	31.6	63		9.4	6.06		9.43	10.6		0.0543	0.224			12.2	18.1		30.3	27.8		0.244	4.69		0.0562	0.448
	43.9	58.3		16.5	9.29		23.2	9.83		0.344	0.242			42.6	25.9		8.83	18.2		0.374	15.5		0.593	2.41
	29.4	67.4		12.3	5.3		9.4	9.97		1.12	0.706			31.1	28.7		26.5	13.5		1.12	3.63		0.893	6.26
	56.7	59.6		8.03	9.23		16.5	21.7		1.38	0.566			49.1	17.2		28.3	10.2		0.327	2.75		0.0962	0.241
	53.8	67.8		14	4.87		12.3	18.9		0.35	1.74			19.4	14.1		14.2	19.8		0.779	9.85		0.178	0.0911
	53.6	74.6		6.4	23.4		8.03	25.6		0.302	3.86			38.1	44.5		17	19.5		1.23	11.3		1	0.28
	69.1	82.3		9.94	8.95		14	38.5		2.4	0.125			31.1	32.6		15.6	11.6		2.17	13.4		1.48	0.206
	58.2	51.4		8.43	4.37		6.4	47.3		1.5	0.206			14.5	28.7		30.8	27.4		0.765	16		0.58	0.494
	66.7	62.6		7.74	3.79		9.94	13.4		0.211	0.656			27.6	32.6		38.6	12.8		1.57	40.9		0.162	0.106
	61.7	67.8		7.1	13.6		8.43	29.6		0.642	0.504			22.8	45.6		33.3	15		0.795	3.23		0.489	4.12
	45.9	57.2		14.7	8.42		14.7	30.4		0.75	0.87			23.1	48.5		10.1	20.7		5.85	9.04		0.325	0.0198
	45.4	59.5		7.04	6.43		7.04	37.4		1.03	1.04			16.8	39.1		12.4	23.5		6.09	0.971		0.608	2.62
	38.4	62.5		11.2	9.8		11.2	1.93		0.888	0.319			33.1	17.8		10.9	14.2		3.23	0.894		0.596	1.55
	64.1	72.6		11.4	7.78		11.4	4.7		0.496	0.687			10.1	19.23		26.3	22.9		12.2	1.32		0.241	2.28
	74.5	69.5		8.1	11.9		8.1	3.51		0.415	2.43			19.8	25.67		15.3	16.3		4.79	5.9		0.199	2.11
	61.7	64.3		9.12	12.5		9.12	10		0.99	1.47			27.8	43.5		10.3	12.4		7.16	2.1		0.273	4.39
	34.6	58.3		7.57	9.64		7.57	19		1.01	3.21			38.5	39.6		21.3	16.6		20.2	3.4		1.83	4.3
	54.7			14.9			14.9			0.863				12.3			32.3			9.45			1.24
	25.8			14.7			14.7			1.64				27.5			35.2			27.1			1.76
	38.4			6.46			6.46			0.74				23.6			13.4			6.31			1.33
	48.6			8.63			8.63			0.95				13.5			22.2			9.19			0.716
	53.5			11			11			0.578				10.5			23.1			8.11			0.586
	66.7			18.6			18.6			0.873				30.6			50.2			8.72			0.78
	58.5			8.41			8.41			1.48				21.8			18			13.1			7.77
	42.5			11.8			11.8			2.93				9.5			29.5			32.5			3.35
	56.7			7.29			7.29			0.89				23.5			26.4			65.2			1.74
	63.4			33.6			33.6			1.54				14.5			61.3			22.8			0.862
	49.6			18			18			1.03				12.5			38.9			9.94			0.482
	58.7			22.7			22.7			1.31				23.6			36.8			9.05			1.23

## Sheet: Figure 2
	Podo	HC		Podo	HC		Podo	HC			Podo	HC		Podo	HC		Podo	HC			Podo	HC		Podo	HC		Podo	HC			Podo	HC		Podo	HC		Podo	HC
Figure 2A row 1	Class HLA-DR	Class HLA-DR	Figure 2B row 1	Non ClassHLA-DR	Non ClassHLA-DR	Figure 2C row 1	Inttrmd HLA-DR	Inttrmd HLA-DR		Figure 2A row 2	Class CD36	Class CD36	Figure 2B row 2	Non Class CD36	Non Class CD36	Figure 2C row 2	Inttrmd CD36	Inttrmd CD36		Figure 2A row 3	Class CD40	Class CD40	Figure 2B row 3	Non Class CD40	Non Class CD40	Figure 2C row 3	Inttrmd CD40	Inttrmd CD40		Figure 2A row 4	Class CD86	Class CD86	Figure 2B row 4	Non Class CD86	Non Class CD86	Figure 2C row 4	Inttrmd CD86	Inttrmd CD86
	99.2	98		46.6	83.5		97.6	98.7			93.3	73.4		17.1	12.7		45.5	23.2			37.1	26.6		3.04	21.2		14.5	38.7			21	3.91		3.61	2.82		23.6	16.8
	100	96.9		91.3	40.4		93	88.1			55.6	60.8		4.18	5.33		26.3	28.6			46.6	38.1		10.7	3.56		19.3	40.5			30.1	6.19		2.91	3.11		19.3	19
	100	97		32.3	39.1		98.8	84.1			63	54.2		1.62	14.8		42.9	22.7			32.3	73.8		7.18	20.9		29.5	40.9			27.2	10.2		3.67	19.6		28.6	52.3
	100	98.9		19.9	18.6		87.1	75			49.4	53.6		35.8	9.3		58.1	40			31.5	27.3		1.73	4.65		35.5	30			13.5	14.6		10.414	17.2		19.4	65
	96.6	100		87	84.4		100	91.2			64	38.6		16.1	5.62		34.2	38.6			14.5	38.4		6.86	4.8		15.8	61.4			17.4	13.7		2.45	5		13.2	31.6
	98.6	99.9		68.6	31.1		89.5	96.8			56	74.9		29.7	7.85		73.7	23.6			55.6	31.5		8.57	6.95		68.4	55			18.6	1.35		2.86	0.894		68.4	9.55
	99.7	98		40.2	28.2		95.7	100			66.5	41.1		5.71	5.37		60.9	21.2			35.4	18.8		11	6.26		43.5	38.5			13.9	0.459		1.57	0.224		34.8	9.62
	98.8	99.5		59.1	28.1		94.7	90.9			41.5	74.7		4.72	10.5		52.6	36.4			58.7	48.7		20	8.77		57.9	52.7			18.7	16.8		4.55	10.5		39.5	40
	99.4	99.8		42.5	81.6		75	97.2			37.8	93.3		12.7	11.7		62.5	53.2			35	32		12.5	27		25	66.7			24.8	6.65		12.5	4.08		25	16.3
	97.4	99.5		49.5	24.8		90	90			78.1	88.7		30	1.03		37.5	40			31.8	25.8		14.4	0.775		70	30			10.8	3.17		3.61	0.517		17.5	30
	98.8	98		67	76.9		82.4	99.8			43.9	69.2		10.5	10.5		64.7	42.7			21.6	37.4		2.2	19.2		35.3	59.1			36.3	21		16.5	6.78		64.7	28.1
	100	99.9		64.5	57		90	99.7			64.6	81.5		6.59	25.2		66.7	54.7			35.9	25.5		11.3	18.6		40	66.9			14.5	7.59		6.45	2.39		40	10.2
	99.2	99.9		57.5	58.4		100	93.1			80.5	94.9		33.9	12.6		30.8	40.5			21.8	18.2		3.59	5.9		38.3	22.1			6.82	11.9		1.8	2.1		6.67	31.3
	100	99.8		91.6	55.7		97.6	84.2			74.1	85		5.99	2.83		55.3	33.5			38.4	10		18.1	3.08		57.6	12.7			12.7	10.1		7.2	7.53		20	43
	99.9	97		92.5	18		98.7	95.9			78.6	74		15.4	12.8		62	35.6			58.8	38.9		33.1	3.35		72.4	54.8			15.6	26		1.41	2.97		10.1	46.6
	100	98		70.9	26.6		94.6	96.7			90.4	65.6		9.13	30.9		63.8	33.2			38.3	16.7		11.9	2.96		61.1	35.9			9.04	7.4		1.4	6.12		38.9	31
	99.9	95.4		86	56.6		99.7	98			92.6	41.2		8.86	10.5		66	14.3			40.9	2.29		26	3.95		71.3	6.12			10.3	11.5		1.85	10.5		12.8	22.4
	100	99.6		50.6	65		99.1	100			82.8	62.3		36.7	12.3		45.6	14.9			27.2	4.35		15.6	2.16		63.7	8.11			7.1	2.9		2.38	3.6		19.5	13.5
	100	98		56	28.4		95	98.4			55.7	58.8		3.8	11.5		49	18.5			40.9	12.4		11.2	1.06		37	8.06			37	4.14		10.3	0.66		42	3.23
	99.8	100		65.6	68.4		95.4	72.2			80.9	61.3		36.8	6.84		50	33.3			35.8	4.38		3.82	5.13		37.7	11.1			30.9	4.38		7.76	6.84		43.8	44.4
	99.7	100		41.3	22.3		95.6	68.3			84.3	29.1		8.13	10.1		42.6	26.8			54.2	28.32		5.64	1.08		39.7	17.1			43	8.32		14.7	3.6		52.9	29.3
	99.9	99.8		32.9	84.4		90.7	97.8			94.3	43.5		19.3	3.42		62.8	14			42	15.36		11.8	3.42		74.4	14			16.9	3.05		4.95	1.14		48.8	9.68
	96.5	100		19.1	71.8		80.9	98.2			77.4	23.8		13.1	8.05		77.3	10.5			12.6	9.12		1.09	2.01		10.6	10.5			4.72	3.79		2.59	12.3		72.7	10.5
	98.4	99.8		14.2	55.3		64	92.7			68.1	29.7		3.59	4.9		70.2	13.5			4.07	6.7		1.37	2.35		4.26	23.5			4.53	5.6		5.74	9.8		72.3	9.5
	96.8	99.7		19.2	30.1		70	91.8			34.5	33.6		4.64	11.5		60	23.5			2.89	3.9		1.07	7.5		6.67	34			5.78	9.6		2.28	16.7		60	16.8
	99.2	99		48.8	40.5		88.9	53.8			38.6	45.6		6.24	12.7		52.8	45.6			10.7	32.6		12	6.3		38.9	52.3			26.3	12.4		21.6	0.9		65.3	32.6
	99	98		58.6	33.2		65.5	99.2			18.2	56.8		20.8	5.4		56.7	34.5			19.5	17.8		7.8	2.1		12.3	19.4			25.1	13.6		18.7	1.5		59.9	45.6
	99.5	100		44.7	61.6		74.2	98.7			29.5	74.6		5.8	3.2		49.6	16.4			45.8	15.8		16.5	4.1		54	12.3			12.7	8.2		19.3	2		43.8	56.8
	99.2	97		88.5	43.2		97.1	96.6			38.6	79.3		7.9	14.8		66.7	18.9			9.8	23.7		23.1	3.7		39.5	9.3			19.8	3.1		22.3	0.7		13.2	61.2
	98.2	98		95.6	61.3		91	99.3			86.4	81.2		12.5	11.3		55.6	38.6			18.7	34.5		2.5	4		56.7	48.9			9.78	4.6		7.38	1.7		19.1	18.9
	91.7	99.8		81.4	65.3		77.8	98.7			44.6	89.3		22.3	12.1		39.6	43.6			43.5	21.3		3.5	12.2		67.3	56.3			20.8	8.9		5.08	3.5		55.6	28.9
	97.6	99.9		55.5	40.9		93	95.6			59.7	67.5		3.6	10.8		68.9	39.5			21.5	39.7		7.2	4.2		23.4	62.1			14.9	10.3		6	7.5		12.7	21.4
	99.2	99.8		83.4	64.4		95.8	89.5			68.6	62.6		5.8	6.7		45.7	29.7			32.6	32		1.3	4.6		19.4	59.3			6.87	5.4		4.71	8.9		14.6	17.1
	99.2	95		13.1	42.1		89.3	97.5			92.5	55.7		32.4	8.9		57.8	28.3			38.8	43.4		4.7			9.3				5.43	6.5		0.742	9.3		20.3	28.7
	97.2			42			61.9				88.4			23.6			49.7	36.7			45.6			13.5			45.6				10.5			7.78			46
	98.9			27.8			81.7				49.6			13.6			67.4				58.5			21.3			67.5				5.08			2.38			72.1
	98.3			66.2			83.3				66.6			7.8			58.6				22.5			9.3			41.4				12.4			9.46			80.4
	99.7			53.9			84.3				75.6			9.5			61.3				7.7			23.4			39.5				9.1			2.73			23.3
	96.5			43.1			56.8				89.5			3.9			52.4				23.7			19.4			32.1				9.58			8.17			48.6
	99.5			63.7			94.1				29.5			7.8			72.3				43.5			12.5			58.5				5.83			1.85			9.72
	99.7			77.8			99.7				34.6			16.7			69.5				38.7			10.3			23.5				8.89			4.07			7.49
	99.6			93.9			80.1				59.6			28.5			47.5				42.5			18.9			25.3				4.18			2.27			28
	97.7			32.7			89.6				68.8			15.6			38.4				33.1			19.4			17.4				14.1			32.7			58.9
				32.7							79.5			10.5			56.8				18.9			10.4			18.3				14.1			4.8			16.7
														11.5			52.3

## Sheet: Figure 3
	Podo	HC		Podo	HC		Podo	HC			Podo	HC		Podo	HC		Podo	HC			Podo	HC		Podo	HC		Podo	HC
Figure 3A	m-DC(CD11c)	m-DC(CD11c)	Figure 3B	p-DC(CD123)	p-DC(CD123)	Figure 3C	cp-DC(CD141)	cp-DC		Figure 3D	CD11CCD40	CD11CCD40	Figure 2E	CD123CD40	CD123CD40	Figure 3F	CD141CD40	CD141CD40		Figure 3G	CD11CCD86	CD11CCD86	Figure 3H	CD123CD86	CD123CD86	Figure 3I	CD141CD86	CD141CD86
	16.1	13.5		40.7	42.5		6.12	3.91			3.7	2.5		1.1	0.909		4.5	2.4			30.6	33.6		1.2	0.114		17.1	4.94
	17.2	40.5		62.9	33.3		8.44	6.21			9.55	3.5		6.1	0.708		5.19	1.27			63.7	24.7		0.87	0.472		2.6	2.53
	17.6	44.2		55.5	31.1		3.93	4.63			6.08	3.76		4.94	0.382		3.03	0			23.6	36.3		0.429	0.382		3.03	2.6
	35.6	37.1		53.1	41.4		6.69	2.53			5.71	1.95		1.37	3.06		4.35	7.14			35.1	34.1		0.274	0.873		2.17	7.14
	17.1	65.5		71.3	18.9		5.08	5.44			1.95	4.77		0.188	0.636		2.3	1.1			20.3	35.8		0.0938	0.159		2.63	8.29
	53.3	68.7		33.5	18.9		4.44	2.68			18	6.83		9.2	0.222		23.6	4.6			59.7	26		0.185	0.23		5.56	6.2
	71.3	55.6		12.9	24.5		8.46	7.29			22.2	4.23		3.57	0.481		10.9	3.23			58.6	38.03		0.87	0.9		2.17	8.4
	55.8	66.6		37.2	23.5		13.8	2.22			10.8	8.21		3.48	3.69		6.25	7.32			65.8	41.6		0.98	0.62		15.6	9.2
	47.1	47.5		44.5	29.2		8.85	4.63			11.9	3.7		6.4	2.85		9.52	2			72.3	34		0.54	0.87		3.57	4.5
	66.2	16.5		22.9	72.1		3.86	2.75			5.84	6.03		5.3	1.31		9.8	2.8			65.9	26.7		0.63	0.52		9.8	4.34
	43.4	23.5		47.8	57.4		2.9	6.38			7.2	5.89		2.49	0.837		1	5.98			19	37.2		0.34	0.74		15.4	8.92
	52.9	51.7		33.6	37.2		2.81	8.2			4.75	5.31		0.355	0.885		8.51	3.61			52.3	23.5		0.45	0.82		12.6	2.4
	50.7	45.5		31.6	37.7		3.77	6.97			3.97	2.15		1.59	0.684		3.2	2.96			55.5	45.5		1.3	1		6.5	3.9
	55.1	43.3		28.6	30.7		12.6	3.53			24.6	2.04		1.6	0.137		17.7	2.8			63.3	42.1		0.97	0.86		7.4	6.72
	43.7	59.5		41.7	24.6		2.87	6.53			17	8.27		2.04	1.94		3.7	7.87			53.2	39.5		0.67	0.7		6.93	9.34
	66.2	51.4		21.2	22.6		8.12	4.16			10.4	2.35		8.82	0.502		15.4	2.73			34.5	37.4		0.87	0.67		8.93	8.45
	52.8	62.8		36.4	25.6		8.11	2.35			15.9	1.38		8.5	1.93		18.8	3.8			54.3	34.6		0.92	0.56		10.4	5.6
	47.3	36		38.8	38.1		9.81	4.97			21.2	2.3		3.85	0.82		15.4	5.7			23.4	34.7		0.54	0.85		10.3	10.3
	28.4	48.9		55.2	39.1		4.5	2.96			7.1	5.3		1.69	1.9		3.45	5.2			43.2	38.4		0.99	0.63		7.43	8.4
	45.3	58.6		42.6	25.5		7.22	6.76			4.46	6.04		0.303	2.2		2.19	4.6			28.3	32.4		0.83	0.93		6.4	7.8
	18.8	13.3		67.8	8.77		2.27	0.479			9.62	8.4		0.478	1.58		3.2	4.2			32.6	31.2		0.73	0.84		2.82	2.8
	49.8	44.9		34.7	43.7		8.13	2.88			14.2	5.2		3.8	0.83		7.43	2.73			26.4	28.9		0.34	0.45		4.5	7.5
	53.5	58.5		22.7	25.8		2.1	3.66			4.71	6.5		1.54	0.89		1.9	3.78			32.4	32.3		0.89	0.98		6.5	3.4
	52.2	26.2		35.4	12.1		4.55	5.74			1.68	0.9		0.495	2.3		0.769	5.8			34.5	31.4		0.82	1.2		6.4	6.2
	44.3	6.47		33.1	44.2		3.13	3.67			0.272	2.3		0.546	1.3		6.2	5.2			37.2	38.6		0.32	0.78		8.5	2.7
	36.6	21.9		25.8	35.5		2.33	1.81			18.6	5.7		3.12	3.6		3.45	4.8			29.3	41.3		0.8	0.56		8.9	3.5
	21.3	33.2		52.5	27.9		3.38	4.05			4.2	2.1		1.5	1.32		8.7	2.5			56.6	39.5		0.61	0.9		2.5	5.4
	23.7	39.1		22.6	38.6		1.82	2.64			2.8	9.8		0.98	0.8		2.9	1.6			43.3	38.3		1.2	0.72		3.5	6.5
	30.9	35		19.1	28		6.78	4.01			10.2	5.7		2.4	1.98		5.43	3.6			49.6	30.5		0.97	0.61		4.9	4.2
	34.2	22.9		42.3	44.1		10.3	2.86			4.4	3.5		4.8	3.5		7.9	3.67			62.3	32.4		0.35	0.72		7.4	7.8
	22.7	15.4		38.4	26.9		3.81	7.8			5.4	4.8		1.5	1.3		7.4	2.5			45.6	29.6		0.72	0.89		12.5	4.25
	32.8	44.1		61.1	46.8		8.9	2.5			8.9	7.8		4.4	2.3		4.6	6.5			57.5	36.5		0.67	0.45		8.5	6.78
	32.8	48.2		33.2	28.6		6.56	5.6			9.5	5.5		2.3	1.6		7.89	5.9			28.3	37.3		0.83	0.52		4.3	7.3
	17.7	41.2		44	46.5		8.98	1.23			6.2			2.7	0.83		9.3				35.7	34.9		0.45	0.48		14.7
	27.5			20.8			2.4				7.87			3.7			3.5				67.4			0.23			11.2
	21.1			18.6			3.87				9.6			1.8			2.65				45.3			0.84			4.7
	10.7			43.3			6.89				8.5			3.6			3.56				31.3			1.1			9.6
	3.57			42.2			2.9				11.7			0.63			6.7				36.7			0.7			5.6
	12.4			54.2			4.18				21.5			0.3			5.3				56.4			0.89			6.7
	27.3			21.1			3.89				8.4			0.67			2.5				47.5			0.65			2.9
	30.6			39.3			3.97				5.7			1.5			1.9				34.2			0.98			3.7
	28.1			36.2			4.92				1.3			2.1			2.6				23.5			0.72			8.5
	51.6			31.1			2.8							0.4			3.9				29.6			0.89			3.5
