# Supplementary material for: Evidence for immune activation in pathogenesis of the HLA class II associated disease, podoconiosis
Source: Nat Commun. 2024 Mar 6;15:2020. doi: 10.1038/s41467-024-46347-z (PMC10917762; doi:10.1038/s41467-024-46347-z)
Supplement: Supplementary file 4 — Source Data [file 41467_2024_46347_MOESM4_ESM.zip › Source data/Source data Fig 4_5.xlsx]

## Sheet: edgeR_results_min_5million_filt
	tests.genes	HC14	HC15	HC16	HC17	HC23	HC40	HC47	HC48	HC50	HC53	HC55	HC57	HC58	HC59	HC60	P12	P16	P23	P39	P41	P45	P52	P55	P57	P59	P62	P68	P71	P73	P77	P78	P82	P86	P91	tests.logFC	tests.logCPM	tests.F	tests.PValue	tests.FDR	Sig
15053	ENSG00000250182	1.41075	0.598976	1.23217	144.252	0.366658	0.42265	197.631	0.919854	0.967582	0.34018	0.75495	0.90404	0.734427	0.828662	0.808255	1.75912	0.925496	0.482936	0.551009	0.81285	1.08617	0.559254	0.391021	0.529409	0.547135	0.952493	1.49911	0.758998	1.14585	0.643077	0.175402	0.583432	0.475356	0.625889	-4.95342	3.47393	32.6601	1.53e-06	0.026427	Sig
43960	ENSG00000169783	4.53152	3.76499	4.48062	11.0284	9.08498	5.49445	16.9976	18.2657	5.22494	10.8858	4.85325	4.88182	4.95738	2.23101	2.62683	9.67517	16647.4	8.65835	6.69083	3.41397	13.2513	8.64301	4.37943	6.29997	8.27541	16.0019	9.33537	2.60228	6.78696	7.37065	19.4697	8.16805	10.1183	3.81223	6.94233	8.95707	22.6371	2.98e-05	0.256954	Sig
39965	ENSG00000238241	8.16528	3.93613	2.8564	4.26433	2.89253	5.28312	3.94302	9.19854	10.8369	4.76252	8.25053	2.53131	2.01967	5.86437	6.93752	2.01043	0.771246	4.10495	6.37596	3.29204	3.80161	1.01682	1.72049	1.11176	4.03512	2.47648	2.18052	2.16857	2.20356	1.73136	2.45563	2.04201	1.62979	2.61735	-1.10118	1.97891	20.9095	5.24e-05	0.26713	Sig
12365	ENSG00000163950	22.1018	27.9807	23.6913	30.262	41.7991	21.5129	42.947	32.8519	23.1575	17.6894	22.4867	21.697	21.6044	27.0909	29.8381	23.6225	10613.3	34.1505	31.8798	26.377	26.1768	24.658	19.7075	31.1822	30.2292	122.443	25.6893	22.011	25.0324	30.9172	40.6933	18.3781	38.2322	26.0597	4.43848	8.41521	19.7751	7.68e-05	0.26713	Sig
51906	ENSG00000101440	0.555752	0.299488	0.448062	0.470546	0.244439	0.549445	1.06568	0.262815	0.258022	0.680361	1.13243	0.090404	0.306011	0.509946	0.538836	0.502606	183.711	1.31083	0.393578	0.406425	0.923247	0.40673	0.234613	0.476468	1.09427	1.57161	0.817696	0.758998	0.352569	1.18722	1.40322	1.7503	0.611173	0.682788	4.32361	2.53123	19.6425	8.03e-05	0.26713	Sig
18149	ENSG00000274997	3.67651	0.385056	1.84826	1.73514	1.46663	0.803034	0.852546	2.10252	11.1594	2.38126	2.157	1.80808	0.734427	4.27079	1.21238	1.13086	0.308499	0.724404	0.865872	1.09735	0.488778	0.864301	1.01665	0.423527	1.16266	0.523871	0.953979	1.30114	0.793281	0.445207	0.175402	1.7503	2.10515	0.512091	-1.47078	0.754991	18.8971	0.000103799	0.26713	Sig
56488	ENSG00000211644	8.50728	1.3263	4.59264	3.2056	1.42589	1.5638	1.06568	1.05126	13.0946	2.72144	0.485325	2.62172	0.979236	1.14738	3.97392	2.01043	0.308499	1.34532	1.33817	1.38185	1.9008	1.67776	1.09486	0.741173	0.683918	0.857244	1.36283	0.758998	1.58656	0.643077	0.175402	1.7503	1.01862	0.625889	-1.49666	1.12389	18.748	0.000109306	0.26713	Sig
18185	ENSG00000197153	9.57603	1.83971	5.65678	2.52919	2.36291	1.52154	1.38539	1.57689	24.6411	5.78306	1.9413	3.70656	1.59126	10.7089	3.09831	1.38217	2.62224	2.10422	1.73174	1.86956	2.11804	1.88113	1.17306	1.58823	2.46211	0.809619	2.24866	2.71071	2.9087	0.742012	1.40322	2.7713	3.59913	1.42247	-1.39742	1.81305	17.5401	0.000167138	0.26713	Sig
22480	ENSG00000091138	10.6448	9.66919	8.28915	26.4682	26.3994	13.8206	39.5368	35.4801	18.9646	5.44288	5.3925	11.8429	12.7913	6.37432	10.5747	15.9578	3103.34	11.9009	16.6877	11.5425	29.5982	20.2348	15.2498	24.0881	20.3808	43.2432	19.8973	9.32484	17.5403	22.3098	27.5382	11.2311	44.344	12.3471	3.49294	6.76944	16.9143	0.000209156	0.26713	Sig
48569	ENSG00000094804	3.29176	1.58301	1.68023	0.911683	1.30367	1.43701	1.91823	0.657038	8.51472	3.06162	1.77953	1.62727	1.59126	4.14331	2.9636	0.753909	1.54249	1.03486	1.0233	0.97542	1.14048	0.915142	0.547429	0.847055	1.29944	1.42874	0.681414	1.95171	1.6747	1.33562	1.22782	1.31272	1.90143	1.13798	-1.02078	0.89239	16.656	0.00022963	0.26713	Sig
7660	ENSG00000227347	2.60776	1.36909	1.4562	1.44105	1.54811	0.803034	1.43867	0.657038	1.99967	2.04108	3.2355	2.3505	1.34645	1.40235	2.15535	0.879561	0.462748	1.72477	1.10202	1.01606	0.81463	1.37271	1.09486	0.635291	1.16266	1.04774	0.885838	0.758998	0.440712	0.593609	0.175402	0.437574	1.6977	0.796586	-0.887719	0.492441	16.5817	0.00023591	0.26713	Sig
18084	ENSG00000278272	12.5258	1.92528	6.55291	3.14678	2.60735	1.73286	2.13136	2.49675	40.2514	18.0296	5.93175	5.69545	1.89727	12.4937	3.63715	4.90041	2.31374	2.82862	1.33817	0.772208	2.22666	1.93197	3.91021	1.64117	2.73567	1.38112	2.11238	6.28884	3.52569	0.494674	1.40322	4.22989	5.16101	1.87767	-1.58393	2.35071	16.5468	0.000238924	0.26713	Sig
18080	ENSG00000274267	15.5611	2.65261	5.32074	2.49978	2.56661	1.39474	3.03719	1.97112	28.3824	8.50451	6.84848	5.87626	1.53006	14.5972	4.17598	3.76955	2.15949	3.58752	1.57431	2.39791	1.95511	2.54206	1.8769	1.58823	2.94085	1.57161	3.1345	4.44556	2.64427	1.08828	0.877011	6.56362	4.41402	1.76387	-1.39058	2.23006	16.5242	0.000240892	0.26713	Sig
56882	ENSG00000100100	98.1971	98.3605	80.7072	96.7855	79.8908	121.765	90.9027	114.062	112.626	119.403	109.576	83.7141	132.442	98.8657	116.456	73.1292	79.7469	97.0011	102.409	101.484	85.3189	68.4323	72.0261	66.8115	96.3641	80.1047	83.6094	102.031	66.7237	59.5093	70.1609	85.4729	67.229	89.7297	-0.346392	6.5129	16.3804	0.000253851	0.26713	Sig
22894	ENSG00000232053	83.4483	72.904	94.4851	105.285	81.1945	65.3839	60.6373	57.688	70.1819	42.1824	55.0574	94.2914	51.8383	41.4968	60.6864	78.6579	123.245	76.9248	102.33	111.36	85.9163	98.1744	114.647	114.299	51.7042	62.1978	79.1803	90.6461	165.708	129.506	95.5942	101.08	121.895	111.863	0.542121	6.44214	16.359	0.000255841	0.26713	Sig
48847	ENSG00000108309	3.37726	1.36909	2.1843	2.35273	2.60735	1.98645	3.03719	1.44548	1.2256	4.08216	3.28943	1.62727	2.32569	1.72107	2.29005	6.15693	6.63272	17.7306	3.5422	1.70699	4.07315	5.18581	1.56408	7.09408	4.37708	14.716	5.38317	5.85513	3.43755	1.38509	2.28023	1.89616	2.64841	2.84495	1.18246	2.02372	16.3183	0.000259666	0.26713	Sig
56536	ENSG00000211662	4.10401	0.684544	1.34419	0.35291	0.896276	1.73286	0.319705	1.18267	67.2147	1.02054	0.377475	1.35606	0	0.892405	3.36773	1.13086	0.462748	1.13835	0.157431	0.121928	0.81463	0.915142	2.18972	0.317646	0.683918	0.190499	0.408848	0.325285	0.705139	0.0494674	0	2.33373	2.30887	1.59317	-2.77542	1.64376	16.2469	0.000266533	0.26713	Sig
22487	ENSG00000091129	37.5346	11.4233	26.5477	25.733	30.1475	14.6659	22.3793	37.9768	65.4085	14.2876	25.0212	14.4646	11.4448	37.4173	46.0032	21.2351	11.2602	17.7996	38.5707	10.7703	12.8168	10.6767	7.19479	16.7293	9.78003	9.19156	12.4017	10.4091	10.9296	23.7938	12.1028	12.8355	6.7229	24.4097	-0.930272	4.37466	16.1264	0.000278566	0.26713	Sig
18182	ENSG00000184357	44.2464	8.51402	17.0264	8.88156	9.6146	6.21295	9.00502	5.65053	91.9202	24.8332	10.084	13.4702	5.5694	35.9512	15.4242	12.9421	6.94122	6.93358	7.5567	6.7873	6.73427	7.93123	8.13324	6.51173	8.68576	4.00047	10.5619	12.5777	15.8656	5.29302	10.8749	12.9814	10.7974	5.06401	-1.22199	3.81012	15.8095	0.000313033	0.280151	Sig
32693	ENSG00000246067	2.82151	1.54022	2.8564	1.35282	2.60735	2.45137	2.23793	2.75956	1.74165	1.02054	3.34335	2.07929	2.20328	1.97604	2.2227	1.25652	0.771246	1.93174	1.81046	1.17863	1.03186	1.62692	1.01665	0.952937	1.16266	1.57161	1.1584	1.19271	1.6747	1.18722	0.175402	1.02101	2.37678	2.04836	-0.727634	0.904868	15.5832	0.000340389	0.280151	Sig
52900	ENSG00000167664	1.53901	1.15517	1.00814	1.6175	1.26293	3.21214	2.3445	2.49675	1.93516	3.06162	3.12765	1.26566	1.04044	2.54973	2.35741	1.00521	1.23399	1.93174	1.18073	1.13799	1.30341	0.965984	0.93845	0.529409	1.50462	0.666745	1.90796	1.30114	0.528854	0.247337	0.701609	1.31272	0.203724	0.341394	-0.980488	0.630272	15.4122	0.000362745	0.280151	Sig
18116	ENSG00000278588	12.6113	2.26755	7.50504	4.29373	2.60735	1.64833	1.70509	2.36534	21.9318	6.80361	3.28943	5.06262	2.14208	8.4141	3.43508	3.8952	1.38824	2.38018	2.44018	1.95084	2.38958	2.99963	4.53584	1.85293	2.46211	0.761995	0.885838	2.06014	3.26127	0.544142	1.40322	3.93817	4.82147	1.13798	-1.27638	1.99067	15.3092	0.000376965	0.280151	Sig
13776	ENSG00000232021	59.0807	47.5758	30.1322	46.4959	43.0213	36.9396	27.2815	55.3226	123.786	33.3377	44.1107	23.9571	18.1159	49.7197	75.3024	30.659	7.71246	41.9809	71.0015	29.8316	21.9407	14.1339	17.2831	19.6411	34.0591	13.0492	16.6265	22.3362	32.8771	26.564	23.3285	11.2311	17.3845	27.1408	-0.91663	5.13921	15.2829	0.000380683	0.280151	Sig
4801	ENSG00000154358	45.9992	41.2866	32.5965	48.1134	34.9955	58.0721	39.5901	75.9536	62.2477	52.3878	59.4793	33.7207	19.9519	55.7753	58.9352	37.1929	8.94646	38.3934	47.8591	46.0073	23.7872	20.8449	31.7509	22.5528	42.5397	27.0508	31.7539	44.1303	28.7344	22.3098	27.5382	32.5264	17.3845	28.9047	-0.648569	5.26038	15.0742	0.00041163	0.280151	Sig
18171	ENSG00000185130	4.61702	0.684544	3.19244	1.82337	1.30367	0.845299	0.532841	1.18267	11.869	1.7009	2.75018	2.98333	0.795629	5.99186	1.54915	2.13608	0.462748	1.17284	0.708441	1.38185	0.434469	0.915142	2.50253	1.05882	0.957485	0.380997	1.09026	1.08428	1.41028	0.19787	0.701609	1.02101	1.96933	1.02418	-1.36819	0.981781	14.9896	0.000424927	0.280151	Sig
50117	ENSG00000132204	7.01102	1.83971	1.28818	8.9992	8.06649	1.31021	2.55764	4.07364	4.57989	4.76252	2.85803	1.98889	2.93771	4.90823	5.99455	21.989	5.86147	2.51816	7.87156	3.08883	7.71183	11.8969	22.7574	8.99996	15.0462	13.0015	3.54335	8.56584	0.881423	19.0944	4.56046	5.39675	8.62432	39.6017	1.39801	3.03659	14.9131	0.000437344	0.280151	Sig
18112	ENSG00000277775	5.21552	2.43869	3.75252	2.52919	2.36291	0.718504	2.55764	0.525631	16.4489	7.14379	3.4512	3.43535	1.28525	8.54159	2.89625	2.63868	1.07975	1.69028	1.33817	1.21928	1.35772	1.42355	1.17306	1.69411	1.6414	0.428622	2.24866	3.25285	1.49842	0.890414	1.40322	2.62545	4.48193	1.47937	-1.25184	1.55637	14.8266	0.000451852	0.280151	Sig
22893	ENSG00000230649	83.9613	62.8497	80.3151	82.4632	65.3467	55.7475	54.9359	47.4382	60.3126	36.3993	45.4049	84.2565	57.8361	44.8752	53.6816	62.1975	98.5653	67.266	83.9108	96.6479	78.476	83.583	97.4424	94.7643	55.8077	48.9582	71.4121	78.8274	121.813	112.637	79.6326	71.0329	130.927	86.4865	0.480111	6.22378	14.7235	0.000469809	0.280151	Sig
19466	ENSG00000260271	1.32525	1.45466	0.784109	1.17637	1.75181	1.09889	1.38539	2.62815	1.1611	1.02054	1.67168	1.26566	0.55082	1.08363	0.808255	1.25652	0	0.655413	1.18073	0.609638	0.651704	0.305047	0.782042	0.635291	0.889094	0.666745	0.272565	0.542142	0.176285	0.0494674	1.57862	0.291716	0.543265	0.227596	-1.12003	0.0203971	14.7187	0.000470679	0.280151	Sig
41927	ENSG00000183092	0.684002	0.64176	1.56822	1.35282	2.32217	0.42265	3.46347	2.89097	0.645054	2.04108	1.13243	0.45202	1.53006	2.74096	1.88593	3.6439	1.23399	4.00147	2.04661	0.528353	1.68357	14.5406	0.860246	2.75293	4.10351	6.85795	5.45131	5.7467	2.99684	6.18343	7.5423	6.12604	1.56189	0.796586	1.40384	1.63771	14.3389	0.000543774	0.305291	Sig
39898	ENSG00000125257	79.6435	77.7386	103.782	64.0825	72.8428	73.1606	75.5036	69.5147	71.6655	60.5521	63.7933	59.4858	48.8394	59.8549	80.8928	86.8252	118.155	109.626	72.5758	85.8776	70.4926	81.9052	77.8914	106.252	79.95	100.631	72.0254	83.5983	84.7929	102.793	95.945	74.2418	91.3364	92.7454	0.327342	6.33953	14.3173	0.000548289	0.305291	Sig
47811	ENSG00000263934	293.864	251.741	146.292	121.254	85.0648	128.105	63.0884	176.612	56.0552	205.129	156.275	122.588	90.5793	186.003	159.428	113.589	228.906	38.8418	83.2024	59.8258	23.8415	47.3332	55.8378	26.7881	79.6081	45.4816	74.6148	158.956	65.049	64.555	18.4172	46.237	67.0253	133.713	-0.989202	6.75663	13.9669	0.000627149	0.338288	Sig
40962	ENSG00000278771	4.44601	1.49744	5.26473	3.29382	2.56661	1.94419	142.055	3.28519	6.77307	11.9063	10.6232	5.78586	1.77487	4.01582	2.49212	2.38738	14.3452	6.96807	2.44018	2.15405	1.14048	1.77944	2.97176	1.37646	2.66728	3.00035	3.47521	5.85513	4.05455	0.840947	1.57862	4.5216	4.88938	2.95875	-1.95169	3.05175	13.5833	0.000727489	0.377293	Sig
49851	ENSG00000089685	3.29176	0.385056	1.34419	0.499955	0.733317	0.25359	0.639409	0.788446	5.48296	2.38126	1.18635	0.994444	0.55082	2.54973	1.27974	0.753909	0.308499	0.862385	0.236147	0.121928	0.543087	0.660936	0.391021	0.317646	0.820702	0.238123	1.09026	0.325285	0.352569	0.445207	1.22782	1.45858	0.882805	0.455192	-1.31197	0.131787	13.5015	0.000751015	0.377293	Sig
13457	ENSG00000138670	42.3226	29.4782	35.1729	42.3198	47.5026	34.1078	43.1069	65.8353	31.6077	35.0386	38.9339	31.1894	41.4339	36.0786	41.423	59.3075	2419.71	36.3582	36.4453	50.0716	78.7476	47.7908	45.202	35.9469	39.2569	48.1485	44.837	33.3959	53.7668	47.7856	41.0441	23.3373	121.08	37.3257	2.12444	6.83789	13.454	0.000765034	0.377293	Sig
36032	ENSG00000256417	0.726752	0.299488	1.4562	14.4399	1.22219	0.50718	32.3967	0	0.516043	4.42234	2.31878	1.08485	0.734427	0.573689	0.336773	2.38738	0.462748	1.00037	1.18073	0.203213	1.62926	0.711777	0.156408	0.317646	1.43623	1.66686	1.02212	0.325285	0.264427	0.593609	2.98184	0.875149	0.407448	0.341394	-2.16175	1.31467	13.3656	0.000791876	0.379683	Sig
18103	ENSG00000276966	27.1036	11.4233	24.9795	24.6155	15.2774	9.1715	7.29992	6.17616	28.3179	38.7806	27.4478	17.1768	6.54864	25.0511	14.0771	19.476	8.79221	11.487	16.058	8.61621	9.72125	12.2019	17.6741	6.45879	9.43807	5.61971	13.1513	10.7344	14.8079	4.4026	7.36689	7.58462	11.6802	7.39687	-0.817512	3.84459	13.2213	0.0008379	0.390892	Sig
27463	ENSG00000156482	41.9806	18.8678	38.9814	21.9392	22.855	14.7927	13.7473	16.426	26.2537	23.8126	22.4328	14.9167	10.588	23.7762	24.2476	30.0307	11.4144	16.5233	19.8363	15.6067	14.7176	16.7776	17.5959	10.6941	15.183	11.0013	13.2194	14.421	15.1605	10.685	11.5765	6.41776	17.9277	14.3385	-0.58617	4.19614	12.7689	0.00100145	0.450057	Sig
12026	ENSG00000073792	70.0675	36.1953	42.6779	31.1443	51.8211	36.3479	76.2496	30.0924	28.0599	40.1413	59.5871	31.3702	45.1061	39.6483	43.3763	91.0974	104.273	151.262	68.64	49.9903	78.5303	38.436	20.8023	63.5291	129.876	144.731	67.3918	75.0324	44.8644	37.249	65.9512	37.4855	93.9848	42.788	0.744773	5.92969	12.6691	0.00104189	0.450057	Sig
18175	ENSG00000273703	11.8418	1.36909	4.14457	2.44096	2.81105	0.887564	0.959114	1.57689	23.0929	4.08216	3.28943	4.5202	1.40765	8.35036	3.97392	3.76955	0.462748	2.75963	1.25945	1.70699	1.57495	1.88113	2.26792	1.32352	2.05175	1.52399	2.18052	2.38542	4.75969	0.593609	0.350805	2.33373	3.66704	1.36558	-1.30563	1.7919	12.6666	0.00104295	0.450057	Sig
1833	ENSG00000158966	32.4474	6.63152	16.2983	21.0569	10.7553	20.7521	17.3706	32.9833	44.9603	18.7099	18.7659	7.32272	8.93553	14.2785	27.8174	10.6804	4.16473	14.902	32.8244	9.4697	10.3186	8.9989	5.47429	7.04114	14.1571	7.00083	4.76989	6.28884	4.05455	13.5541	15.7862	13.2731	6.38336	12.404	-0.909236	3.89178	12.5405	0.00109663	0.45555	Sig
16798	ENSG00000170476	17.4421	2.48147	3.41647	2.14687	2.77031	2.57816	1.43867	4.59927	39.5418	5.1027	3.18158	9.1308	2.14208	2.23101	10.1032	2.76433	4.47323	1.86275	1.10202	3.90168	1.73788	2.64374	1.72049	1.42941	2.80406	2.09549	2.18052	4.66242	1.76285	1.92923	1.40322	8.60563	5.0252	3.01565	-1.33576	2.29969	12.5136	0.00110846	0.45555	Sig
10710	ENSG00000214407	3.29176	5.94698	8.84923	4.26433	7.41465	5.24086	8.15247	2.10252	1.99967	2.38126	3.99045	6.8707	5.63061	5.1632	5.59043	6.15693	4.93598	5.00183	4.88037	8.37236	12.3824	17.8961	7.4294	11.4352	7.72828	7.57232	4.36105	10.1923	18.598	30.0267	3.15724	1.31272	28.6572	11.6643	1.04248	3.06733	12.3246	0.00119542	0.479865	Sig
11094	ENSG00000073111	8.37903	3.67943	5.15271	3.88201	3.95176	3.46573	3.41018	3.4166	12.7076	7.14379	4.85325	4.4298	2.38689	9.24276	4.31069	5.02606	2.62224	3.13908	2.36147	3.69847	4.12746	3.15216	3.6756	1.74705	3.41959	3.57185	3.47521	4.22871	1.14585	2.52284	2.63103	5.25089	2.64841	4.38122	-0.693049	2.11141	12.2096	0.0012519	0.491114	Sig
56494	ENSG00000211648	6.84002	0.299488	1.51221	0.941093	0.855536	0.464915	0.372989	0.394223	28.2534	0.680361	0.10785	3.79697	0.428416	0.127486	3.50244	2.01043	0.308499	0.413945	0.708441	0.772208	0.488778	0.254206	0.547429	0.264705	0.820702	0.333373	0.545131	0.758998	0.176285	0.148402	0.350805	1.16686	4.07448	0.853485	-2.06202	1.01561	12.0792	0.00131936	0.505269	Sig
48585	ENSG00000126353	168.692	80.0917	96.7814	134.429	70.3984	111.833	64.3672	141.526	180.293	65.6548	87.8438	66.899	41.6787	87.9656	146.833	102.783	29.9244	96.7941	126.181	91.405	60.1197	50.5362	56.6198	67.0232	95.6802	50.3393	62.7582	66.9003	59.5842	42.9872	53.6731	41.7154	42.2388	62.8165	-0.63539	6.36923	12.0287	0.00134652	0.505269	Sig
5436	ENSG00000115758	35.9956	28.8792	39.9895	28.3504	37.8473	25.993	42.6273	22.6021	41.7995	42.8627	45.8363	27.1212	33.1104	29.3219	40.7495	64.3336	54.7585	119.975	44.0807	38.082	48.7149	25.0139	30.8907	147.97	60.8687	76.771	40.2034	50.9613	55.3534	38.2383	50.6913	22.0246	49.9124	30.0427	0.664866	5.53517	11.8515	0.00144664	0.527384	Sig
22430	ENSG00000239569	2.47951	2.26755	2.40833	2.20569	2.28143	1.6906	1.97151	7.35883	2.3867	3.4018	3.28943	2.07929	2.01967	1.84855	2.08799	1.75912	1.85099	0.931376	1.65303	1.17863	0.81463	1.37271	2.50253	1.27058	1.91497	1.90499	1.36283	2.38542	1.14585	1.03882	2.80644	2.33373	1.15444	2.33286	-0.664728	1.12311	11.8177	0.00146657	0.527384	Sig
21016	ENSG00000272568	1.49625	0.941248	1.62423	1.08814	1.09998	0.633974	2.13136	1.18267	1.1611	0.34018	1.88738	1.35606	2.08088	1.52984	0.7409	2.01043	1.69674	1.62128	1.73174	2.60112	2.33527	1.93197	1.17306	1.90587	1.29944	1.38112	2.45309	1.30114	2.2917	2.22604	2.45563	2.47959	3.53122	1.99146	0.62043	0.869299	11.7298	0.0015199	0.535409	Sig
50499	ENSG00000265752	2.13751	2.78096	4.98469	2.61741	2.28143	1.85966	1.17225	2.62815	1.09659	0.34018	1.5099	2.3505	0.795629	2.03978	1.61651	5.02606	1.54249	3.20807	1.4956	4.51132	3.85592	4.72824	3.20637	4.92351	3.3512	2.95273	2.65751	3.90342	4.40712	3.21538	1.05241	3.20888	4.07448	3.81223	0.746025	1.56519	11.6143	0.00159313	0.544152	Sig
18114	ENSG00000273983	4.83077	0.85568	2.57636	0.794047	1.30367	0.760769	1.27882	1.44548	13.6106	7.14379	2.31878	2.3505	0.55082	7.01175	1.61651	1.25652	0.771246	0.37945	0.314862	1.21928	0.923247	0.762619	1.25127	0.105882	1.16266	0.285748	1.63539	3.36128	1.6747	0.39574	1.22782	0.729291	3.3954	1.87767	-1.41373	1.11043	11.5919	0.00160777	0.544152	Sig
7865	ENSG00000007001	17.1856	16.7713	15.6822	15.8221	19.1477	24.6827	16.5181	14.4548	14.5137	14.2876	14.2901	13.0182	13.5257	16.8282	12.7974	22.2403	15.4249	21.6631	24.0083	19.1426	24.0587	19.523	21.7408	20.6999	26.1257	17.2878	20.8513	14.8547	24.5036	20.9247	15.7862	14.2941	21.0515	15.8179	0.323772	4.1988	11.4839	0.00168039	0.544562	Sig
18096	ENSG00000277157	10.0035	5.348	9.12927	7.70519	4.76656	4.14197	2.98391	3.02238	29.737	10.2054	6.20138	7.68434	4.77378	10.0714	6.33133	6.53388	5.55297	5.31229	4.95908	3.37333	3.36714	4.42319	5.16148	4.60586	4.51386	2.90511	5.58759	5.09613	10.0482	2.81964	4.03425	3.06302	5.36474	3.07255	-0.784518	2.66473	11.4733	0.00168768	0.544562	Sig
18146	ENSG00000196787	11.5425	3.25159	7.78508	6.91115	5.74432	4.73368	3.57004	1.83971	21.9964	12.9269	6.30923	8.94999	2.08088	10.7089	4.98424	5.90562	6.32422	5.96771	4.95908	3.29204	3.31283	4.32151	4.69225	3.33528	4.78743	3.2861	3.20264	6.83099	4.31897	1.68189	2.45563	3.06302	5.63637	3.24324	-0.825085	2.53456	11.3897	0.00174652	0.544562	Sig
39253	ENSG00000230283	1.49625	0.812896	0.840117	0.970502	1.34441	2.28231	1.49196	2.10252	1.1611	1.7009	2.04915	3.88737	7.46667	0.892405	0.471482	1.38217	0	1.41431	1.4956	0.731565	0.868939	0.660936	1.40768	1.11176	1.57301	0.904869	0.476989	1.30114	0.528854	0.791479	0.877011	0.437574	0.950713	0.739687	-1.02661	0.582555	11.3639	0.00176512	0.544562	Sig
41875	ENSG00000259097	78.19	23.8735	24.6434	45.3195	28.3957	56.6773	30.5318	82.6554	143.783	36.0591	64.5482	19.4369	7.22187	36.3974	53.3448	39.7059	3.08499	40.8426	51.48	17.1511	25.7966	12.1002	27.1369	11.5941	17.5767	9.04869	17.0353	15.18	63.1099	21.2215	14.5584	20.1284	27.9781	18.8905	-1.0286	5.12853	11.3199	0.00179736	0.544562	Sig
56571	ENSG00000211679	22.4011	2.18198	3.08043	3.91142	4.15546	2.62043	2.50435	1.31408	74.1813	6.46343	2.75018	11.9333	1.22404	3.82459	18.051	10.6804	2.46799	2.62165	4.32936	1.17863	2.00942	2.23701	3.6756	1.69411	3.82994	1.76211	1.77168	4.12028	5.11226	0.939881	0.701609	6.12604	11.0011	1.70697	-1.60179	2.77761	11.3186	0.00179827	0.544562	Sig
36405	ENSG00000197837	8.33628	7.74391	5.71279	7.7346	6.11097	7.4809	6.23424	7.09602	8.83724	9.18487	7.81913	7.32272	5.81421	8.47785	4.84953	6.03128	5.39873	6.0367	9.0523	5.52738	5.26794	4.88076	6.02172	5.61174	5.8133	3.95285	5.72387	6.39727	6.25811	2.47337	4.56046	6.2719	4.2103	5.00711	-0.396166	2.67376	11.2071	0.00188277	0.560318	Sig
19057	ENSG00000001084	82.465	57.5017	78.6909	56.9655	72.028	58.6215	65.4862	50.4606	57.4743	51.027	54.1407	54.7848	58.2033	58.7075	75.3024	115.976	81.1351	95.0004	60.1387	59.6632	94.2255	58.4166	74.4504	139.235	89.9352	107.06	64.3936	73.5144	97.4854	71.3815	76.6508	40.111	124.068	57.1835	0.419951	6.20983	11.1021	0.00196623	0.57524	Sig
35100	ENSG00000107789	19.7933	16.044	17.5304	20.9687	20.5329	17.2864	19.6618	15.2433	23.996	25.8537	18.0649	20.7025	18.5443	13.3861	20.6778	21.4864	16.6589	30.011	21.3319	21.0122	20.8002	22.4718	21.7408	26.3646	32.2809	38.8617	14.5141	32.6369	28.9988	20.3311	25.0825	20.1284	42.103	21.963	0.395086	4.50327	10.9508	0.00209342	0.587593	Sig
24441	ENSG00000147127	1.83826	1.49744	0.952132	0.588183	0.733317	0.803034	0.745978	2.23393	0.903076	0.34018	0.4314	0.994444	1.04044	0.509946	1.27974	0.628258	0.925496	0.758899	0.472294	0.447068	0.325852	0.508412	0.0782042	0.688232	0.889094	0.571496	0.817696	0.325285	0.616996	0.692544	0.701609	0.291716	0.475356	0.739687	-0.782818	-0.16999	10.9251	0.00211586	0.587593	Sig
49214	ENSG00000183691	2.99251	0.64176	0.952132	2.20569	1.50737	1.18342	0.959114	7.22742	5.35395	1.7009	1.9413	0.994444	0.183607	1.27486	1.68386	1.88477	0	1.00037	1.65303	0.731565	0.868939	0.559254	1.32947	0.370587	1.36784	0.190499	1.1584	0.975855	0.440712	0.544142	1.75402	0.145858	0.0679081	1.08108	-1.26376	0.562538	10.9222	0.00211842	0.587593	Sig
46231	ENSG00000260345	0.641252	0.42784	0.896124	0.617592	0.122219	0.295855	0.639409	0.657038	0.387033	0.34018	0.8628	0.45202	0.55082	0.0637432	0.404127	0.628258	0.925496	0.862385	0.629725	0.65028	0.923247	0.762619	0.93845	1.05882	0.547135	0.857244	0.817696	0.433713	0.969566	0.39574	1.75402	1.31272	1.29025	0.967283	0.799149	-0.292945	10.8926	0.00214463	0.587593	Sig
2001	ENSG00000154027	79.1733	40.3453	35.0609	56.9361	57.6469	51.4365	35.7004	96.4532	132.172	54.4288	42.439	47.1909	40.5159	49.146	117.668	54.6584	23.9086	47.6382	97.2138	35.2371	33.7257	23.5395	28.5445	46.3763	48.6266	10.9061	19.6247	38.3836	55.8822	36.3091	32.6248	20.2743	22.2738	44.0398	-0.719615	5.60974	10.8192	0.00221117	0.59636	Sig
40939	ENSG00000213741	73.4875	52.1965	63.6808	73.7875	45.262	43.7442	40.9755	45.4671	74.8908	71.0977	51.9298	64.006	29.8667	56.094	60.2823	46.6167	43.0356	46.0514	50.6929	48.5678	36.6583	43.0625	46.5315	48.7057	47.6691	37.052	42.0432	57.2502	61.2589	30.7688	40.3425	33.8391	42.5784	39.2603	-0.348239	5.6375	10.6954	0.00232843	0.608992	Sig
33601	ENSG00000254612	2.26576	2.22477	2.29632	1.64691	1.42589	2.19778	1.17225	2.89097	1.29011	1.7009	2.8041	2.62172	1.83607	2.29476	1.21238	1.63347	0.771246	1.06936	1.33817	1.13799	1.35772	1.93197	0.93845	0.635291	1.16266	1.66686	1.83982	0.975855	1.23399	0.445207	0.877011	3.20888	0.475356	1.25178	-0.667297	0.766174	10.6551	0.00236798	0.608992	Sig
29909	ENSG00000148175	138.468	85.183	159.734	127.606	131.59	105.874	140.084	84.1009	96.7582	97.2916	120.792	116.35	113.53	105.814	101.705	167.242	202.992	193.795	136.808	126.479	158.473	94.5139	145.303	210.705	164.551	168.306	120.474	138.897	188.272	103.783	164.352	75.2628	344.498	101.622	0.459857	7.12191	10.6223	0.00240072	0.608992	Sig
40168	ENSG00000260910	1.32525	0.64176	2.35233	2.85269	1.14072	0.760769	0.852546	0.394223	1.2256	1.7009	1.02458	1.62727	0.795629	2.29476	0.808255	0.251303	0.154249	0.724404	1.33817	0.528353	0.434469	0.457571	1.8769	0.317646	0.478743	0.904869	1.29469	0.216857	1.05771	0.0494674	0.350805	0.145858	0.950713	0.341394	-1.03972	0.100379	10.6215	0.00240154	0.608992	Sig
35219	ENSG00000138180	3.33451	1.79693	2.1283	1.05873	1.22219	1.09889	2.0248	0.394223	6.83758	3.74198	1.45598	1.89848	0.673225	3.37839	1.75122	1.13086	1.07975	1.62128	1.10202	1.17863	1.68357	0.559254	1.25127	1.53529	1.16266	1.33349	0.408848	1.08428	1.32213	1.53349	1.22782	1.16686	1.62979	0.967283	-0.825072	0.809492	10.5891	0.00243442	0.608992	Sig
302	ENSG00000131686	7.39577	16.3007	6.72093	9.02861	17.7626	25.359	12.2553	30.8808	17.997	16.6688	21.1386	9.85403	6.73225	20.2703	19.5328	4.64911	4.31898	13.0738	15.8218	14.7126	10.0471	4.57571	3.83201	7.25291	18.1922	9.47731	11.0389	6.61413	5.2004	10.2398	13.3306	13.1272	2.92005	8.30725	-0.763648	3.6214	10.5514	0.00247316	0.609845	Sig
35105	ENSG00000198682	13.7655	13.0919	21.0029	11.7342	17.07	15.7226	18.8626	15.7689	11.1594	8.84469	12.0792	14.8263	20.8088	17.0832	16.1651	20.2299	22.2119	13.6947	12.9881	33.5707	26.8828	26.2341	40.1188	22.7646	21.4066	15.7638	16.5583	15.6137	24.9443	34.3799	10.1733	10.3559	20.712	23.2717	0.510512	4.24641	10.4001	0.0026357	0.640773	Sig
19688	ENSG00000112394	38.2186	24.0018	20.0508	29.8209	27.4586	27.8949	22.326	40.0793	56.8938	22.4519	25.0751	22.8722	14.2601	28.047	44.9255	25.8842	12.9569	23.3534	56.5965	18.533	19.5511	11.6426	12.0434	20.9646	23.39	13.8588	13.969	20.9267	13.5739	17.1652	12.8044	11.5228	10.7295	26.5718	-0.619693	4.5836	10.3563	0.00268481	0.643646	Sig
16657	ENSG00000081059	368.207	323.49	288.664	302.238	235.395	360.858	235.196	429.703	448.248	244.59	314.329	241.379	179.261	341.281	390.993	230.068	153.941	295.108	336.667	294.699	226.033	228.786	207.241	228.334	299.419	243.6	259.142	327.02	208.721	155.625	195.574	225.497	99.8249	248.421	-0.416585	8.0756	10.2348	0.00282631	0.668287	Sig
30016	ENSG00000196814	88.7065	92.1568	103.894	111.99	97.3275	127.387	74.1715	82.3926	90.8237	64.2941	82.3974	145.55	101.229	93.2563	80.0172	83.1813	160.419	89.1706	112.012	158.912	88.686	141.389	219.519	138.705	87.6783	100.345	131.581	97.1518	115.819	121.245	116.116	110.56	150.824	139.801	0.377066	6.80562	10.1914	0.00287874	0.671485	Sig
33410	ENSG00000196914	236.964	87.365	176.705	132.223	160.433	117.539	145.093	87.2547	88.0499	118.043	131.631	97.4555	90.2121	123.598	164.21	263.366	201.295	380.312	151.842	136.071	149.077	103.614	124.657	287.416	268.438	264.269	156.112	173.811	235.34	130.693	151.372	70.0119	265.045	148.449	0.562528	7.36966	10.0981	0.002995	0.68647	Sig
26400	ENSG00000171320	3.03526	1.36909	1.79225	1.14696	1.83329	1.01436	1.54524	2.10252	6.38604	5.1027	1.9413	2.07929	0.612022	2.61347	1.41445	1.50782	1.85099	1.06936	1.4956	0.48771	1.57495	1.22019	1.25127	1.05882	1.50462	1.19062	1.09026	1.40957	0.705139	0.544142	3.50805	0.875149	1.15444	0.796586	-0.81945	0.826472	10.0571	0.00304764	0.68647	Sig
27681	ENSG00000253103	0.256501	0.770112	0.616085	2.20569	0.733317	0.464915	0.692694	4.59927	0.838571	3.4018	1.77953	0.632828	0.979236	0.637432	0.134709	1.88477	165.355	1.06936	1.10202	0.16257	1.14048	0.610095	0.391021	0.211764	0.75231	2.57173	1.1584	0.433713	0.176285	0.989349	0	1.16686	0.203724	0.056899	3.00418	2.47517	10.0362	0.00307483	0.68647	Sig
57829	ENSG00000224649	0.684002	0.21392	0.50407	0.35291	0.855536	0.50718	0.90583	0	0.322527	0.680361	1.61775	0.542424	1.10164	1.52984	0.471482	1.38217	1.07975	0.931376	1.57431	0.0406425	2.11804	0.762619	0.703838	1.00588	1.29944	0.809619	1.70353	0.975855	1.23399	0.593609	0.701609	1.45858	15.8905	2.04836	1.46078	0.582143	10.0155	0.00310206	0.68647	Sig
18104	ENSG00000273802	19.7933	4.36397	13.4419	8.91097	6.23319	3.63479	4.74229	6.96461	33.1558	9.18487	5.98568	9.94444	3.85574	10.7726	9.09286	8.41866	2.00524	7.83046	7.16312	4.22682	4.72485	5.5417	6.02172	5.02939	5.95009	4.2386	3.20264	6.61413	9.69566	3.06698	5.43747	4.95918	11.4765	4.38122	-0.789039	2.95956	9.95093	0.00318868	0.696706	Sig
5826	ENSG00000049323	15.3473	11.8512	20.1068	18.0866	14.9108	8.91791	14.9196	15.9003	12.9656	19.0501	17.0403	18.0808	11.5672	13.5136	14.7506	30.282	28.8446	24.5952	12.5945	19.1426	21.6692	19.5739	18.6126	11.7529	17.0296	16.621	13.5601	13.4451	19.4795	17.9567	19.4697	32.0888	22.885	19.9715	0.40131	4.16425	9.7987	0.00340315	0.734273	Sig
18148	ENSG00000197903	26.7616	6.20368	18.8186	15.5574	10.2664	7.39637	6.7138	4.86208	35.6715	20.751	13.3734	15.0071	6.12022	20.844	10.44	12.3139	4.47323	11.625	12.8306	8.49428	6.35411	8.9989	12.5909	7.41173	8.41219	4.95297	8.65395	12.6861	12.3399	2.07763	3.50805	7.00119	12.0197	4.77952	-0.773105	3.49801	9.68339	0.00357584	0.735532	Sig
37971	ENSG00000074527	3.46276	4.32119	4.76066	4.41137	3.82954	3.84611	3.14376	6.17616	4.57989	3.06162	5.23073	2.3505	3.06011	6.69304	3.83921	7.16214	4.62748	4.79486	8.42257	7.844	4.45331	6.86357	12.9037	8.94702	4.51386	4.66722	4.29291	3.57814	9.96008	7.91479	6.31448	3.93817	2.64841	3.75533	0.561776	2.44208	9.67636	0.00358667	0.735532	Sig
26388	ENSG00000120915	25.5646	21.392	16.5223	20.0276	13.6478	22.8231	16.0385	36.6627	33.4138	16.6688	22.0014	16.8151	12.6689	21.4177	27.9521	12.4395	7.09547	18.1791	26.842	17.2324	16.6728	10.575	9.85373	11.8588	24.6211	9.76306	15.3999	22.3362	19.6557	14.3456	13.3306	10.3559	11.069	17.7525	-0.499944	4.18303	9.65835	0.00361456	0.735532	Sig
18078	ENSG00000278637	1.49625	0.556192	1.56822	0.970502	0.651837	0.633974	0.90583	0.657038	2.64472	3.06162	1.67168	1.17525	0.55082	2.29476	1.14503	1.00521	0.616997	0.965871	0.787156	0.121928	0.325852	1.06767	0.782042	0.317646	0.547135	0.285748	0.953979	1.08428	0.881423	0.643077	0	0.729291	1.35816	0.227596	-0.939258	0.0797833	9.62967	0.00365946	0.735532	Sig
1924	ENSG00000116761	1.96651	1.54022	2.40833	2.82328	1.71107	0.718504	1.97151	1.44548	1.67714	1.02054	1.18635	2.07929	1.65246	1.01989	1.34709	2.13608	8.02096	1.69028	2.04661	2.84498	1.46633	2.38954	2.73715	2.22352	1.7098	2.90511	2.04424	2.81914	2.73241	1.23669	1.92942	3.06302	2.24097	3.07255	0.624802	1.18384	9.58195	0.0037355	0.735532	Sig
54345	ENSG00000105193	101.318	46.9341	65.9772	89.6979	49.3767	38.926	32.9296	47.9638	79.0192	73.1388	59.4254	60.7515	28.153	65.4643	56.7125	65.5901	39.3336	38.2209	61.6343	46.0886	33.6714	42.7575	53.9609	41.8233	41.4454	28.9558	48.4485	60.7199	49.4478	15.6317	26.1349	36.7562	39.3188	37.3257	-0.490955	5.64967	9.57588	0.00374528	0.735532	Sig
3931	ENSG00000116199	47.6664	42.5273	41.1657	34.8792	46.036	34.0656	43.32	34.823	42.7671	34.018	37.5857	42.5803	43.3924	47.0425	54.5572	46.4911	49.3598	50.9152	41.6406	56.7776	47.3572	44.181	36.9906	65.6468	51.9778	48.2914	44.4963	46.4073	51.2988	54.5626	57.3565	35.1518	70.4207	53.5988	0.263364	5.54189	9.56187	0.00376799	0.735532	Sig
43490	ENSG00000157456	3.29176	0.984032	2.1283	1.26459	1.22219	0.845299	1.54524	1.18267	5.16043	2.04108	1.56383	1.26566	0.979236	2.48598	1.88593	2.13608	0.616997	0.724404	1.65303	1.54442	1.08617	1.42355	1.32947	0.688232	1.02588	0.619121	1.43097	0.867427	0.881423	0.890414	1.05241	2.04201	0.746989	1.02418	-0.702412	0.656589	9.48798	0.00389018	0.735532	Sig
1355	ENSG00000117399	3.07801	1.3263	2.01628	0.735229	1.05924	1.18342	1.11897	1.05126	4.45088	2.72144	1.45598	2.71212	1.04044	2.93219	1.54915	0.753909	0.771246	1.41431	0.865872	0.772208	0.923247	2.03365	1.09486	0.847055	1.43623	0.857244	1.09026	0.65057	1.49842	1.68189	2.28023	0.437574	1.15444	1.02418	-0.712919	0.663071	9.4847	0.00389571	0.735532	Sig
52456	ENSG00000124222	2.05201	2.65261	1.90426	1.294	2.19995	1.22568	1.11897	0.657038	0.838571	4.08216	3.77475	1.17525	1.28525	2.3585	1.88593	1.00521	1.38824	1.03486	1.73174	1.74763	0.868939	1.11851	0.93845	0.476468	1.36784	0.809619	0.885838	1.95171	0.440712	0.0989349	0.175402	0.437574	0	1.36558	-0.975315	0.558288	9.47112	0.00391865	0.735532	Sig
25359	ENSG00000101928	17.6558	10.4821	23.5793	12.146	13.159	10.8621	13.9604	9.85558	9.22428	10.8858	10.6232	11.6621	12.4241	10.1352	15.1548	19.7273	14.4994	22.284	17.0813	11.5425	16.2383	10.9817	15.1716	32.3469	20.0388	25.4792	11.9247	12.903	29.2633	15.7306	14.2076	8.75149	26.2125	15.192	0.481983	3.97958	9.45665	0.00394327	0.735532	Sig
37389	ENSG00000166986	51.8987	55.9615	44.8622	42.408	48.5211	59.2132	47.4229	42.1819	51.4753	71.4379	65.3032	56.8641	60.9574	68.1415	47.8891	41.842	36.7113	47.6382	53.7628	46.9015	43.6642	43.4184	48.252	39.7586	51.841	47.9104	54.6494	54.9732	40.0166	33.44	32.6248	50.7586	43.4612	48.4779	-0.260671	5.62545	9.44892	0.00395648	0.735532	Sig
24893	ENSG00000133134	1.026	0.598976	0.840117	0.882274	0.407398	0.887564	0.90583	1.05126	1.35461	1.02054	1.13243	0.632828	0.612022	0.446202	1.14503	1.00521	0.154249	0.758899	0.787156	0.365783	0.597395	0.610095	0.782042	0.317646	0.478743	0.333373	0.340707	0.65057	0.528854	0.39574	0	0.729291	0.679081	0.227596	-0.722392	-0.340026	9.44515	0.00396295	0.735532	Sig
40981	ENSG00000100490	14.6633	22.376	19.9948	19.0865	19.7996	18.5121	18.5429	13.1408	19.1581	19.0501	16.555	19.4369	23.7465	19.5692	22.6311	16.963	38.0996	21.7666	22.1191	27.2305	18.302	26.2849	24.4779	21.8117	17.3715	18.2879	26.1663	24.1795	23.9747	25.5747	24.7317	23.0456	18.7426	24.8649	0.290029	4.43251	9.34215	0.00414394	0.75095	Sig
30812	ENSG00000166313	20.3063	18.0976	15.0101	21.9098	14.9923	18.5966	14.3334	26.2815	26.8343	17.009	16.6628	12.2045	9.66995	18.7405	23.6414	13.696	8.94646	15.0055	19.364	15.2409	10.6988	12.4561	15.2498	10.5352	15.5933	13.3825	17.5805	20.0592	15.513	8.40947	12.2782	16.0444	6.51917	13.7127	-0.416676	3.98593	9.33719	0.00415287	0.75095	Sig
44238	ENSG00000140545	6.11327	6.75987	6.55291	4.52901	5.17396	7.3541	5.3817	6.17616	9.5468	6.12325	4.47578	6.32828	3.30492	10.7726	6.93752	4.1465	3.70198	4.89835	4.0145	4.10489	3.7473	5.5417	4.92686	3.2294	4.9926	4.42909	8.58581	6.18042	4.23083	3.01751	4.20965	5.25089	1.76561	6.14509	-0.472921	2.45834	9.28123	0.00425512	0.75095	Sig
5618	ENSG00000205639	6.54077	3.50829	5.7688	3.23501	6.43689	7.01598	4.10288	2.23393	3.22527	9.18487	8.73585	3.07374	5.14099	3.2509	4.58011	9.29822	12.1857	18.1446	6.0611	5.08031	5.15932	4.72824	3.12817	12.3352	9.98521	11.3347	7.83626	10.7344	6.96324	2.47337	5.26207	7.58462	7.94524	6.03129	0.673369	2.76946	9.2618	0.00429124	0.75095	Sig
56353	ENSG00000161133	0.213751	0.342272	0.50407	0.35291	0.285179	0.25359	1.70509	0.262815	0.322527	1.36072	0.75495	0.271212	0.612022	0.318716	0.471482	1.88477	0.462748	1.41431	0.472294	0.203213	0.868939	0.711777	0.0782042	0.317646	1.23105	1.09537	1.36283	1.19271	0.616996	1.18722	3.15724	2.47959	1.62979	0.739687	1.07554	-0.112105	9.2352	0.00434123	0.75095	Sig
23711	ENSG00000102174	10.9013	7.05936	9.18527	7.4111	9.32942	6.84692	9.0583	5.91335	4.7734	12.2465	9.00548	5.87626	8.75192	6.11935	6.80281	10.0521	10.0262	10.4521	11.0989	12.4773	8.96093	12.2019	11.1832	7.19997	9.30129	6.71508	10.2212	9.21641	8.37352	15.0381	11.752	9.18906	9.43922	9.21764	0.353479	3.21185	9.18814	0.0044312	0.75095	Sig
1563	ENSG00000123091	335.717	169.254	279.255	161.897	234.498	193.912	227.63	195.403	103.983	213.633	214.46	176.288	215.86	154.322	174.448	314.757	358.321	495.182	291.877	171.837	190.786	141.695	144.678	411.51	436.819	462.055	200.949	342.308	332.737	191.488	228.725	135.065	581.836	245.576	0.555414	8.00484	9.18596	0.00443542	0.75095	Sig
16378	ENSG00000152503	2.47951	3.50829	5.32074	3.88201	2.85179	3.76158	6.39409	4.20505	2.45121	3.74198	4.15223	4.88182	4.34536	3.18716	4.98424	3.39259	4.62748	4.55339	2.59762	6.38087	6.84289	8.54133	10.2447	7.19997	3.21442	3.8576	3.47521	5.7467	7.58024	5.88663	8.94551	4.5216	8.14897	3.98293	0.525966	2.35448	9.14886	0.00450784	0.75095	Sig
9550	ENSG00000114166	439.813	356.348	339.183	328.412	368.451	359.294	403.254	263.867	276.019	272.484	297.774	323.013	393.041	373.918	366.476	484.136	582.445	393.11	402.63	392.403	344.86	325.943	388.049	568.691	469.715	369.996	412.937	420.919	521.891	356.759	387.639	240.374	659.863	379.915	0.309284	8.60822	9.13872	0.00452785	0.75095	Sig
41623	ENSG00000140022	20.7338	16.643	17.8665	15.9398	26.155	15.2577	25.4165	18.6599	17.352	25.1733	15.5843	22.149	19.6459	30.0868	27.4133	28.2716	38.8708	40.7736	21.5681	27.6775	32.0964	25.5731	16.1101	29.4881	30.024	18.9546	20.3061	20.6014	32.8771	23.0518	24.7317	22.7539	32.7996	23.9545	0.362057	4.60664	9.11744	0.00457014	0.75095	Sig
40172	ENSG00000283361	7.99428	4.79181	10.8095	17.0573	6.11097	11.4115	5.59483	9.98698	5.09593	4.42234	11.2164	10.5773	9.97597	31.9991	4.58011	2.01043	4.93598	9.21027	4.72294	3.98297	2.00942	2.23701	6.25634	13.3411	3.00924	4.09572	4.29291	4.87928	5.81739	3.06698	18.5926	2.18787	5.0252	6.99858	-0.865526	2.95192	9.10575	0.00459356	0.75095	Sig
19275	ENSG00000196586	24.2393	28.2375	33.4926	39.173	39.8436	17.9203	26.5888	26.2815	27.0923	19.0501	18.5502	32.5454	23.5017	42.5805	41.6925	28.2716	45.5035	22.422	37.0751	52.6727	21.3976	45.147	105.576	59.188	16.6876	29.1939	49.2662	26.6734	68.8392	38.9309	49.9896	31.6512	42.3067	57.1835	0.565377	5.22693	9.09355	0.00461812	0.75095	Sig
26194	ENSG00000104219	91.5708	82.5304	101.038	82.9632	89.2202	93.2788	84.775	62.5501	81.4059	50.0065	58.0233	77.657	91.0077	77.8942	94.5658	100.521	116.921	131.634	97.4499	81.3257	92.379	113.071	100.492	102.758	90.7559	77.4377	97.7147	76.8757	139.706	122.135	106.294	60.0935	143.014	76.0739	0.318526	6.53374	9.08103	0.00464349	0.75095	Sig
26477	ENSG00000104695	13.68	17.6698	16.1302	15.4104	18.17	15.8071	18.1166	17.8714	13.7397	19.3903	14.6676	17.6288	17.4426	16.3183	16.9733	15.8321	21.9034	16.1094	15.6644	20.9309	21.0175	15.5066	16.1101	21.3352	20.5175	17.002	17.9893	21.3604	19.5676	19.9354	23.6793	19.8367	24.4469	20.5405	0.228829	4.19313	9.07402	0.00465776	0.75095	Sig
7265	ENSG00000144130	1.1115	1.83971	0.728101	1.14696	1.0185	2.32457	6.44738	2.10252	1.35461	3.74198	7.1181	1.98889	3.30492	1.33861	1.88593	1.50782	2.15949	1.86275	0.551009	0.65028	3.31283	0.711777	1.7987	1.1647	1.43623	1.38112	1.43097	0.975855	1.05771	0.840947	1.22782	1.02101	1.83352	0.170697	-0.903952	0.962336	9.05408	0.0046986	0.75095	Sig
39911	ENSG00000102595	19.8788	33.0293	32.3165	24.3802	26.2365	15.7648	40.0697	19.974	23.5445	20.4108	27.2861	26.9404	24.1137	29.5131	37.045	39.3289	25.7596	26.4235	27.393	34.7493	62.7265	54.3493	28.7791	40.3939	33.7172	28.0986	33.3893	26.8902	40.0166	54.8594	23.3285	13.2731	97.1764	44.2105	0.534812	5.0685	8.95343	0.00491066	0.772747	Sig
14573	ENSG00000164106	9.61878	8.72794	10.9215	12.8812	10.4294	11.4115	12.3619	7.62165	9.41779	6.46343	7.71128	15.3687	13.9541	9.81645	9.76641	13.8217	10.489	13.6602	9.91817	16.6228	11.6221	16.3709	14.3896	17.8411	11.0795	9.90593	12.4017	8.99955	12.7806	12.5153	19.6451	10.2101	15.483	16.0455	0.35047	3.60961	8.92093	0.0049813	0.772747	Sig
32124	ENSG00000146670	1.79551	0.770112	1.00814	0.67641	0.529618	0.16906	0.692694	1.18267	2.58022	0.680361	0.808875	0.542424	0.856831	1.40235	0.606191	0.753909	0	0.482936	0.629725	0.121928	0.488778	0.305047	0	0.105882	0.273567	1.04774	0.749555	0.975855	0.0881423	0.0989349	0.350805	0.875149	0.882805	0.341394	-1.08934	-0.32602	8.91661	0.00499077	0.772747	Sig
5608	ENSG00000119771	31.8916	24.6864	25.2595	26.4094	25.6661	45.5616	23.6049	33.509	38.8968	23.8126	31.8158	25.4035	22.5224	32.5728	22.227	22.2403	17.2759	28.1827	26.842	26.1331	25.9595	21.7092	19.7857	22.2352	33.9223	27.3366	26.8477	22.1194	22.0356	19.2923	20.5221	23.1914	14.1249	22.532	-0.312924	4.69542	8.90603	0.00501406	0.772747	Sig
11296	ENSG00000181322	4.23226	4.19283	3.97655	4.79369	3.21845	4.86047	3.51675	7.88446	4.12835	6.12325	3.34335	3.07374	4.34536	3.12342	4.58011	3.8952	2.62224	2.89761	3.77835	3.65783	4.07315	3.60973	3.59739	2.54116	3.55637	4.66722	3.40707	2.71071	2.9087	1.73136	1.75402	2.7713	4.48193	2.33286	-0.419962	1.9358	8.854	0.00513022	0.774643	Sig
7162	ENSG00000135960	30.5664	22.59	21.955	33.997	16.133	29.2896	13.2145	37.3198	49.2176	19.3903	26.9625	17.9904	11.8732	29.8318	38.9983	27.8947	2.77649	27.6998	46.2061	21.4592	12.5453	7.21946	10.4794	14.4529	23.9371	10.8584	14.5141	16.1558	13.3976	11.7238	15.26	9.77249	12.3593	14.7368	-0.689148	4.39978	8.79721	0.00526032	0.774643	Sig
53490	ENSG00000171954	1.53901	2.86653	4.48062	2.67623	1.79255	2.4091	2.18465	2.75956	0.838571	4.08216	2.48055	2.71212	3.67213	1.46609	1.88593	3.39259	3.08499	3.20807	1.81046	2.35727	5.32225	4.01646	2.65894	2.48822	2.5305	2.14311	4.08848	4.22871	5.55297	7.76639	3.33264	4.66746	3.80285	4.26742	0.581029	1.7207	8.79039	0.00527617	0.774643	Sig
8625	ENSG00000163251	3.20626	1.3263	2.01628	1.32341	1.54811	1.43701	2.87734	0.262815	0.774065	2.04108	2.75018	0.994444	3.73334	1.21112	1.01032	4.90041	1.85099	5.55376	2.36147	2.23534	3.63868	1.98281	2.11151	3.54704	3.14602	3.57185	3.20264	3.90342	3.61384	2.32497	1.57862	0.729291	7.06244	0.967283	0.792734	1.39804	8.7893	0.00527872	0.774643	Sig
658	ENSG00000244038	44.4174	27.3818	35.789	34.0264	28.966	28.9938	25.6829	26.1501	47.992	27.8948	29.0656	35.5288	26.011	37.1623	35.8326	28.2716	21.2864	23.9743	25.0316	37.2285	24.6561	29.793	30.3432	24.1411	25.305	26.7174	33.253	29.6009	26.2664	18.6492	21.7499	32.2346	24.0395	29.303	-0.28146	4.88892	8.74032	0.00539418	0.774643	Sig
56842	ENSG00000100012	16.1596	3.85056	9.4093	5.05837	12.8738	4.73368	9.32472	6.57038	4.38637	8.84469	8.14268	4.4298	6.85465	6.56555	3.03095	19.2247	19.5897	58.3317	21.5681	3.73911	8.20061	3.81309	3.91021	25.6234	30.366	38.3379	7.76811	6.39727	10.0482	5.09515	5.43747	2.7713	9.03177	8.42105	1.04969	3.569	8.7137	0.00545807	0.774643	Sig
22796	ENSG00000158525	1.79551	1.58301	1.34419	2.76446	0.855536	0.380385	0.266421	0.131408	1.09659	2.38126	2.31878	0.542424	0.428416	1.08363	1.21238	0.879561	0.462748	0.793394	0.157431	0.284498	1.19479	0.305047	0.234613	1.27058	0.615526	1.23824	0.0681414	0.216857	0.440712	0.296805	0.526207	1.45858	0.407448	0.170697	-1.04849	-0.0220031	8.67648	0.00554874	0.774643	Sig
41076	ENSG00000131981	52.2834	30.9756	69.3936	27.527	47.5434	28.867	38.6843	17.2144	28.3824	35.3787	26.0997	28.3869	26.011	32.5728	32.0608	88.0818	62.3167	62.3677	66.6721	33.2456	66.9083	31.7249	20.7241	44.7351	70.8539	56.9115	32.299	55.4069	51.6514	49.6653	31.9232	20.566	72.0505	39.5448	0.535016	5.44731	8.67532	0.00555159	0.774643	Sig
58251	ENSG00000182586	1.15425	1.36909	1.62423	2.41155	1.34441	1.14115	2.45107	0	0.967582	2.04108	1.0785	2.80252	1.83607	11.4738	3.09831	3.26694	10.0262	6.14018	1.0233	5.48674	0.706013	12.2527	14.8588	6.45879	1.02588	1.04774	6.06458	1.19271	1.23399	16.3737	1.57862	7.87634	7.87734	4.60882	1.30443	2.12681	8.64883	0.00561715	0.774643	Sig
38418	ENSG00000089220	28.2151	12.6641	14.506	17.1455	11.5294	10.0168	6.12767	8.93572	23.738	9.86523	9.9222	13.7414	7.09946	14.406	15.2221	15.0782	9.25496	10.6591	10.3117	9.59163	7.11443	8.69385	12.1999	10.2705	8.89094	7.23895	11.8566	10.3007	12.0755	7.56852	8.94551	8.89735	11.0011	9.38833	-0.448712	3.54659	8.61056	0.00571334	0.774643	Sig
49644	ENSG00000133193	78.6603	51.2125	73.4822	55.995	70.0318	65.1726	64.8468	53.0887	52.3784	64.2941	54.7339	50.4454	66.4656	51.5045	53.7489	92.6052	96.2516	139.12	78.5582	55.3145	59.6852	51.248	44.8892	147.123	100.946	129.682	52.6051	64.4064	79.857	68.2651	63.3202	44.4867	120.265	62.8734	0.435528	6.17829	8.60694	0.00572252	0.774643	Sig
29317	ENSG00000135070	41.8524	37.9066	87.3161	56.7008	44.2435	33.1357	55.522	22.9963	27.6728	28.5751	30.5216	33.8111	29.3771	33.7202	45.599	70.2392	87.3051	79.2705	62.1853	45.3977	46.4882	31.4707	41.37	125.417	76.7356	84.3909	37.4777	69.5026	101.628	36.408	34.5542	15.6068	106.819	38.2361	0.623631	5.73	8.59707	0.00574764	0.774643	Sig
30517	ENSG00000177700	9.78978	5.39079	7.11299	7.99929	5.58136	5.15633	6.02111	6.30757	9.22428	7.14379	8.35838	9.31161	4.59017	8.8603	7.67842	3.39259	7.09547	4.5189	3.77835	3.49526	3.53006	5.23665	5.86531	2.17058	5.53974	4.0481	9.47165	10.8428	3.17312	1.73136	4.03425	7.43876	5.50055	4.43812	-0.536728	2.60961	8.59436	0.00575456	0.774643	Sig
44237	ENSG00000140511	9.49053	10.8244	7.39303	8.46983	6.11097	9.72094	7.24664	16.8202	10.3854	5.44288	9.54473	8.67878	8.32351	10.1352	8.01519	7.7904	4.78173	7.38202	8.81615	8.53493	10.916	6.71104	4.53584	4.97645	7.24953	7.00083	8.04068	11.385	5.46482	3.66059	3.68345	4.66746	3.87076	6.82788	-0.451538	2.97709	8.57702	0.00579906	0.774643	Sig
9102	ENSG00000123485	4.74527	0.770112	2.52035	1.73514	1.38515	0.845299	1.3321	0.788446	9.4823	3.06162	1.7256	2.2601	0.244809	3.2509	2.29005	2.38738	1.69674	1.34532	0.708441	0.731565	0.977556	0.81346	0.391021	0.794114	1.50462	0.952493	1.29469	1.62643	1.58656	0.643077	1.40322	0.875149	3.53122	0.512091	-0.968301	0.910533	8.5681	0.0058221	0.774643	Sig
48083	ENSG00000160606	0.940503	1.02682	0.784109	0.67641	1.0185	0.633974	0.959114	1.97112	1.2256	1.7009	0.6471	0.813636	0.795629	1.01989	0.7409	1.38217	0	0.689908	0.314862	1.30056	0.434469	0.610095	0.860246	0.741173	0.615526	0.285748	0.749555	0.433713	0.176285	0.247337	0	0.145858	0.33954	0.455192	-0.839708	-0.244352	8.55762	0.00584928	0.774643	Sig
18184	ENSG00000275126	8.84928	1.83971	7.11299	3.91142	1.71107	0.760769	1.43867	0.131408	13.8042	2.04108	1.56383	3.07374	0.673225	7.07549	2.62683	5.52867	1.69674	2.20771	1.73174	1.95084	1.19479	1.27103	2.89356	1.42941	2.12015	1.09537	0.340707	2.277	1.58656	1.03882	0.526207	0.437574	2.85214	1.47937	-1.10745	1.49077	8.54922	0.00587116	0.774643	Sig
35932	ENSG00000060237	998.643	601.458	787.693	699.996	893.547	851.554	758.446	622.347	669.631	733.769	767.838	781.452	751.319	730.561	757.065	999.307	804.873	1629.74	854.852	759.608	996.836	699.982	787.594	1380.65	1269.97	1200.71	810.064	930.857	1053.3	856.232	742.302	476.664	1551.9	713.172	0.358272	9.78179	8.54506	0.00588203	0.774643	Sig
15567	ENSG00000249236	3.54826	5.51914	3.30446	6.52883	4.1962	4.86047	5.11528	9.59276	7.35362	6.46343	5.98568	4.15858	3.12131	4.52577	9.02551	4.52346	2.62224	4.58789	4.88037	3.94232	4.77916	2.84711	1.56408	2.64705	7.18114	3.90522	3.47521	5.20456	1.76285	3.9574	5.26207	4.08403	2.64841	3.52774	-0.516523	2.23656	8.53016	0.00592115	0.774643	Sig
896	ENSG00000235912	6.07052	2.69539	4.92868	1.58809	1.71107	0.929829	1.3321	0.788446	1.87066	1.36072	1.88738	1.98889	1.16284	2.54973	3.50244	3.6439	1.38824	1.65578	1.96789	1.13799	0.760321	0.864301	1.32947	0.158823	0.820702	0.71437	1.22654	0	0.528854	1.03882	1.05241	0.291716	3.05586	0.910384	-0.972217	0.864965	8.52487	0.00593512	0.774643	Sig
18105	ENSG00000277075	13.7228	4.36397	10.8095	9.02861	7.65909	3.84611	3.30362	6.70179	24.5121	8.16433	4.90718	6.32828	3.36612	10.1352	6.19662	11.5599	2.77649	5.20881	6.69083	5.85252	4.67054	5.28749	5.31789	5.61174	5.95009	4.09572	4.63361	6.5057	6.78696	2.2755	4.38506	3.79231	4.54984	3.18634	-0.654605	2.73504	8.51215	0.00596881	0.774643	Sig
39088	ENSG00000152484	286.469	154.151	335.991	166.25	208.955	172.821	169.39	126.414	113.723	106.476	139.504	132.803	132.686	124.49	169.262	376.703	270.553	260.785	252.992	155.295	233.038	140.881	153.515	449.733	311.32	255.078	190.932	206.664	288.402	174.818	192.942	96.8498	333.632	198.919	0.497349	7.7036	8.42779	0.00619755	0.788855	Sig
4272	ENSG00000133067	20.7766	27.2106	39.8215	41.5551	47.5434	27.2609	30.7449	15.2433	18.0615	27.5546	32.2472	37.0656	29.5607	33.2739	47.2829	18.3451	55.067	35.1163	38.3345	78.8465	22.8639	57.3998	108.391	41.5586	27.9723	39.1951	63.0989	47.6	65.9305	36.4575	28.9414	43.174	22.138	60.5974	0.564425	5.33362	8.4208	0.0062169	0.788855	Sig
20957	ENSG00000233429	10.7303	13.0491	12.8818	4.91133	17.7626	10.0168	9.64443	7.22742	12.4495	10.2054	13.8587	12.5662	18.9727	16.7007	12.3259	14.7012	11.4144	21.5251	27.5505	19.1426	13.3599	13.3204	11.4178	13.0235	29.0665	16.0971	16.9672	22.1194	14.6316	19.3418	11.2257	23.7749	12.7667	9.67283	0.465419	3.90398	8.41849	0.00622333	0.788855	Sig
3578	ENSG00000158864	26.0348	23.4884	21.0589	18.1748	19.0662	20.2872	16.9976	10.9068	24.3831	31.6368	24.428	23.8667	19.5847	27.9195	21.6882	18.0938	16.8132	19.6624	17.5536	16.6634	17.6503	19.9298	17.5177	12.2823	21.0647	20.6691	21.8052	22.1194	13.0451	14.1477	11.752	18.6698	16.5696	19.7439	-0.309698	4.29846	8.39844	0.00627931	0.788855	Sig
4509	ENSG00000117650	1.92376	0.299488	0.896124	0.441137	0.774057	0.50718	0.266421	1.18267	2.70923	1.02054	0.593175	0.180808	0.306011	1.40235	0.471482	0.251303	0.616997	0.482936	0.393578	0.48771	0.760321	0.305047	0.0782042	0.264705	0.341959	0.523871	0.749555	0.867427	0	0.296805	0.701609	0.583432	0.135816	0.398293	-0.993744	-0.434727	8.38866	0.00630682	0.788855	Sig
21246	ENSG00000136197	1.23975	0.770112	1.06415	0.941093	1.38515	1.05662	0.692694	0.394223	1.09659	0.34018	0.4314	0.90404	1.59126	0.828662	1.4818	2.01043	1.07975	1.93174	1.10202	1.66634	1.08617	1.88113	1.09486	2.01176	0.957485	1.38112	1.1584	0.867427	3.43755	1.48402	1.40322	0.729291	1.08653	1.42247	0.591073	0.460059	8.35741	0.00639555	0.790815	Sig
16485	ENSG00000064652	39.9714	35.2112	38.7014	43.7314	44.2027	46.8718	40.2828	29.4353	35.22	34.3582	28.6342	48.4565	40.3935	46.0226	47.2155	36.8159	54.9127	32.4602	42.1916	50.478	50.5071	46.7231	60.3736	53.9468	46.3013	41.2906	40.953	45.6483	67.7815	54.7605	45.2538	35.2977	70.6244	46.6572	0.282385	5.48829	8.35093	0.00641412	0.790815	Sig
49182	ENSG00000262902	4.57427	2.73818	6.38489	4.44078	2.48513	0.633974	4.15616	2.75956	6.12802	1.02054	1.56383	3.43535	2.6929	1.72107	3.50244	1.25652	4.16473	3.7255	1.73174	2.84498	1.14048	1.27103	0.703838	2.64705	1.7098	1.19062	2.18052	2.06014	3.26127	1.03882	0.350805	1.31272	1.83352	1.87767	-0.760306	1.40329	8.32348	0.00649342	0.794915	Sig
26184	ENSG00000038945	10.4738	9.41248	5.7688	9.49915	4.07398	8.96017	18.383	6.96461	7.1601	14.6278	11.54	5.15303	10.588	10.9001	7.94784	18.2195	10.0262	11.1075	19.0492	8.90071	26.5569	9.8632	16.8139	7.14703	6.63401	15.859	7.22298	6.39727	20.8897	10.1903	7.19149	12.9814	121.012	9.27454	0.956579	3.85239	8.27084	0.00664846	0.799366	Sig
1496	ENSG00000225506	0.726752	1.02682	1.28818	1.49987	0.774057	0.549445	0.479557	0.525631	0.645054	1.7009	1.7256	0.361616	0.489618	0.19123	0.336773	0.753909	8.32946	1.69028	0.865872	0.528353	0.923247	0.508412	0.0782042	0.317646	0.615526	1.57161	0.545131	0.542142	0.0881423	0.742012	2.28023	1.31272	28.4535	0.682788	1.70967	0.95578	8.24516	0.0067255	0.799366	Sig
48578	ENSG00000131747	22.7858	4.57789	10.4174	4.41137	5.66284	3.16987	5.59483	6.96461	26.7698	7.82415	5.01503	6.23788	2.99891	15.1071	8.48667	8.41866	4.47323	8.96881	2.91248	3.45461	5.53948	3.76225	2.97176	4.44704	5.06099	3.00035	3.06636	4.44556	10.7534	4.4026	1.92942	4.08403	12.7667	4.09673	-0.803082	2.81513	8.23727	0.00674939	0.799366	Sig
52434	ENSG00000132819	141.888	59.5554	90.7886	90.4625	101.85	86.0092	114.135	98.95	61.0866	131.65	182.968	58.0394	59.917	85.9896	53.7489	129.924	219.188	364.375	98.0009	107.499	129.309	79.0581	75.1542	208.746	194.506	272.318	152.637	223.471	117.141	51.0999	116.818	87.0773	58.7405	107.824	0.638979	6.95351	8.22952	0.00677291	0.799366	Sig
22274	ENSG00000197093	1.71001	3.46551	1.40019	1.73514	2.56661	3.50799	3.14376	8.01587	4.7089	4.42234	3.93653	2.98333	3.48853	4.78074	3.50244	1.75912	3.39348	2.72514	2.83376	1.9102	1.62926	2.03365	1.32947	1.21764	4.1719	1.95261	3.1345	2.277	1.93913	1.03882	2.28023	4.66746	0.611173	2.33286	-0.639578	1.54608	8.21262	0.00682454	0.799366	Sig
14572	ENSG00000164105	4.27501	6.71709	5.82481	4.91133	4.84804	4.81821	5.54155	4.33645	5.03142	4.76252	3.8826	6.7803	6.24263	6.18309	6.53339	7.16214	5.55297	7.4855	6.45468	6.82794	5.21363	5.94843	9.14989	8.84114	7.24953	4.14335	4.42919	4.33713	6.8751	8.31053	7.36689	8.16805	10.7295	6.14509	0.348792	2.66271	8.19631	0.00687474	0.799366	Sig
4368	ENSG00000162873	0.641252	0.299488	0.448062	0.588183	0.611097	0.464915	0.532841	1.31408	0.580549	1.36072	0.8628	0.45202	0.734427	0.19123	0.269418	2.38738	0.771246	1.89725	0.314862	0.65028	1.35772	0.711777	0.703838	0.952937	1.50462	1.57161	0.749555	0.542142	0.352569	0.742012	1.75402	1.16686	0.33954	0.910384	0.782366	-0.0917414	8.17441	0.0069428	0.799366	Sig
25694	ENSG00000185825	31.2931	34.6551	32.6525	30.0561	28.029	28.4866	27.8143	36.0057	25.8667	37.0797	36.1298	31.6414	35.8645	33.019	29.1645	21.2351	19.5897	30.2525	26.4484	27.962	25.3621	28.9795	28.1535	21.8117	25.9889	31.5752	38.4317	34.6971	22.7407	17.7588	25.7841	31.2136	20.6441	28.1081	-0.254061	4.86149	8.16022	0.00698729	0.799366	Sig
29583	ENSG00000106789	19.3231	46.7629	17.0264	16.6456	28.1512	23.288	21.4202	20.3682	22.2544	21.0912	22.1632	17.1768	15.7902	29.4494	28.2216	11.0573	61.3912	29.6661	22.985	21.378	29.8155	46.6723	17.987	27.1058	28.793	29.6225	44.2237	38.6005	25.2087	34.7261	35.6067	53.0924	24.4469	37.6102	0.483519	4.83848	8.12585	0.0070963	0.799366	Sig
18079	ENSG00000278705	16.8436	6.03255	13.2738	11.9401	6.31467	5.32539	4.20945	4.07364	24.4476	15.9885	11.3782	9.85403	4.34536	16.4457	8.1499	9.80082	4.47323	8.07193	7.63541	5.08031	6.62566	7.11777	8.52426	9.0529	6.15526	4.85772	5.72387	8.99955	10.4008	2.81964	5.43747	5.68847	9.50713	5.29161	-0.60814	3.1094	8.08753	0.00721998	0.799366	Sig
13560	ENSG00000118777	4.23226	2.48147	7.44903	4.44078	4.11472	2.28231	5.48826	5.1249	1.2256	5.44288	4.85325	2.71212	6.24263	4.717	3.43508	10.9317	2.62224	7.93394	16.1367	3.33269	6.73427	6.406	2.89356	5.08233	5.06099	10.3822	8.10882	7.69841	7.13953	2.96805	6.84069	2.33373	9.64295	5.91749	0.66433	2.52996	8.0875	0.00722005	0.799366	Sig
18117	ENSG00000158406	23.8118	10.5249	18.9866	17.0867	16.0922	9.1715	10.0174	12.4837	37.7357	19.3903	16.6628	14.8263	18.1159	16.3183	12.6627	22.4916	10.1805	14.6605	11.8861	12.5179	14.2289	8.64301	10.9486	12.0176	11.2163	9.00106	9.47165	13.1198	13.6621	8.60734	9.99793	8.60563	22.2738	10.5263	-0.456988	3.85492	8.08081	0.0072419	0.799366	Sig
22260	ENSG00000166508	34.2856	28.6225	28.956	29.3209	25.3402	22.9499	21.4735	34.0346	33.2848	20.751	24.5359	26.7596	20.8088	38.1822	33.0037	26.8894	13.2654	22.1116	20.7022	27.0273	18.0305	25.929	30.9689	20.594	22.2273	21.4787	27.6654	26.2397	23.3577	16.0275	22.2761	25.9627	14.057	27.5391	-0.308397	4.65949	8.0794	0.00724651	0.799366	Sig
35595	ENSG00000095627	0.299251	0.898464	0.616085	1.08814	0.325919	0.33812	0.799262	1.83971	0.258022	2.04108	1.40205	0.542424	0.489618	0.382459	0.942964	2.01043	0.308499	0.620917	35.422	0.32514	0.977556	0.864301	0.234613	0.105882	0.410351	1.04774	1.63539	0.325285	0.440712	0.989349	2.28023	1.31272	0.475356	0.853485	1.7987	0.943917	8.05372	0.007331	0.799366	Sig
8473	ENSG00000115993	123.505	54.6352	120.361	69.6997	82.3352	58.6215	60.1578	39.2909	55.2812	32.6573	61.151	49.5414	34.6405	53.0343	56.5778	141.484	75.8907	164.026	76.2754	54.8267	114.157	48.6551	60.139	173.593	127.893	149.922	61.4635	89.1281	124.369	56.8876	73.8443	28.2965	183.284	53.0868	0.621583	6.37119	8.03004	0.00740989	0.799366	Sig
55137	ENSG00000283088	0.940503	1.24074	0.896124	1.35282	1.18146	1.47927	1.70509	0.788446	1.29011	0.34018	1.83345	0.90404	1.10164	1.21112	0.875609	1.13086	1.69674	1.65578	0.708441	1.6257	1.19479	1.62692	0.547429	1.64117	1.29944	3.19085	1.90796	2.16857	1.76285	2.2755	4.56046	1.89616	1.01862	2.33286	0.60041	0.70601	8.02841	0.00741533	0.799366	Sig
18435	ENSG00000206337	0.12825	0.256704	0	1.55868	0.285179	4.945	0.532841	0.262815	0.516043	0.34018	0.269625	0.090404	0.306011	0.127486	0.134709	0.502606	0.308499	0.172477	3.93578	0.609638	3.36714	3.05047	0.547429	3.65292	0.547135	4.28622	0.204424	4.44556	0.352569	4.74887	1.75402	0.583432	5.56846	0.739687	1.5828	0.680768	8.01689	0.00745407	0.799366	Sig
34630	ENSG00000170312	2.47951	1.15517	2.29632	1.02932	1.05924	0.803034	1.27882	3.54801	4.90241	1.36072	0.701025	1.44646	0.428416	1.72107	1.68386	1.38217	0.154249	0.82789	1.10202	0.081285	1.19479	0.610095	1.09486	0.899996	1.02588	0.190499	0.817696	2.16857	1.6747	0.494674	0	0.729291	1.6977	0.512091	-0.963942	0.44958	7.99754	0.00751961	0.799366	Sig
37318	ENSG00000257809	0.684002	0.812896	0.560078	0.617592	0.692577	0.760769	0.799262	1.18267	0.70956	1.36072	0.8628	1.08485	0.856831	1.14738	0.7409	0.376955	0.925496	0.586422	0.629725	0.690923	0.597395	0.355889	0.0782042	0.370587	0.889094	0.476247	0.136283	0.867427	0.352569	0.544142	0.701609	0.583432	0.611173	0.739687	-0.601815	-0.334556	7.98942	0.00754727	0.799366	Sig
21750	ENSG00000067601	1.58176	0.984032	1.40019	1.294	1.71107	1.47927	0.852546	2.62815	1.35461	2.38126	1.0785	1.89848	1.40765	1.21112	2.2227	1.25652	1.38824	1.31083	1.0233	0.609638	1.2491	1.22019	0.782042	0.899996	0.889094	1.00012	1.56725	1.518	0.705139	0.989349	0.877011	0	0.746989	1.08108	-0.59618	0.442588	7.97719	0.00758917	0.799366	Sig
20776	ENSG00000229618	17.9978	10.097	14.114	23.9096	19.5144	10.9044	17.1575	12.3523	8.77274	25.1733	22.4867	15.0975	19.0339	9.62522	11.2482	27.0151	9.40921	12.9358	17.2387	17.5576	23.6786	15.7608	14.4678	22.7646	23.8687	35.3375	22.2822	4.22871	60.1131	53.3259	21.3991	17.503	22.2738	65.1493	0.701238	4.42073	7.96757	0.00762232	0.799366	Sig
54195	ENSG00000105254	15.9458	16.7713	18.5386	18.3513	15.5219	13.5248	16.7312	12.4837	17.0294	19.0501	16.555	16.1823	15.117	19.5692	15.5589	14.3243	12.9569	14.3846	10.1543	14.3468	7.92906	13.8288	14.3114	8.78819	13.0628	13.2397	18.8752	15.18	10.8415	7.32118	11.0503	17.6488	16.23	18.1508	-0.307811	3.88838	7.93181	0.00774684	0.799366	Sig
13526	ENSG00000163629	38.2614	27.4673	48.2787	32.8206	34.6696	23.8797	23.8713	17.6086	34.4459	26.5341	25.2908	28.0252	16.8306	33.2739	37.7859	39.0776	13.8824	30.8044	71.0802	50.5186	55.9922	61.8738	42.1521	67.4997	41.1719	46.3388	23.3043	35.0224	76.772	39.5245	28.9414	14.44	36.6024	39.1465	0.517814	5.2217	7.92291	0.00777819	0.799366	Sig
682	ENSG00000233431	0.684002	2.43869	1.06415	1.17637	1.34441	2.95855	1.0124	4.07364	0.387033	4.76252	1.7256	1.89848	4.03935	2.03978	0.269418	1.88477	0.616997	0.689908	1.10202	0.853493	1.03186	0.915142	1.17306	0.741173	2.32532	1.04774	1.90796	0.758998	0.440712	0.742012	0	0.729291	0.814897	1.53627	-0.889792	0.610317	7.89273	0.00788543	0.799366	Sig
11415	ENSG00000114698	1.368	1.0696	2.46434	1.88219	1.71107	1.26795	2.23793	1.57689	1.74165	0.34018	2.42663	0.723232	2.99891	0.254973	0.673545	3.8952	2.93074	3.89798	2.5189	1.9102	4.07315	1.62692	0.860246	2.54116	2.94085	2.71461	1.63539	1.40957	3.43755	1.92923	0.877011	2.7713	10.9332	0.625889	0.860512	1.25476	7.88652	0.0079077	0.799366	Sig
31283	ENSG00000085063	3.67651	5.13408	3.80853	2.9115	4.76656	7.31184	5.64812	3.94223	3.99934	6.12325	5.01503	4.33939	15.0558	4.01582	2.89625	2.76433	5.70722	4.31193	2.83376	3.21076	3.96453	3.35552	3.20637	3.17646	2.05175	3.90522	3.47521	5.52985	2.46799	3.75953	6.84069	2.7713	3.3275	3.12944	-0.520256	2.1607	7.87874	0.0079357	0.799366	Sig
39166	ENSG00000237879	1.58176	2.31034	1.17616	1.05873	1.30367	1.43701	1.0124	0.262815	0.838571	1.02054	1.77953	1.71768	3.12131	1.97604	0.606191	0.628258	2.77649	2.2422	2.75505	1.17863	1.41203	2.3387	2.58074	1.42941	1.02588	2.85748	1.83982	1.73485	3.34941	4.05633	3.50805	5.25089	1.83352	1.82077	0.693042	1.03148	7.85272	0.0080301	0.799366	Sig
47056	ENSG00000260528	6.45527	19.1672	9.96938	6.61706	14.9923	30.304	11.8291	18.5285	2.90274	41.1618	33.3257	14.8263	54.9596	19.2504	4.4454	3.51824	7.40397	16.8683	7.47798	3.86104	6.8972	4.16898	4.53584	4.97645	19.6968	21.3359	16.7628	16.2643	4.75969	1.9787	5.78827	24.7959	6.92662	6.60028	-0.976247	3.80413	7.83874	0.00808133	0.799366	Sig
36070	ENSG00000111642	85.7995	81.1613	74.5463	64.9354	67.9948	67.2436	67.0847	59.7905	74.5038	84.7049	71.3967	79.4651	77.2372	94.0212	86.7527	69.4853	57.535	69.4393	61.713	73.2378	52.1906	69.9067	66.0043	48.3351	64.0147	55.0541	87.0165	80.996	59.5842	39.0793	61.7416	79.201	63.9015	61.5078	-0.238959	6.11737	7.83374	0.00809971	0.799366	Sig
16008	ENSG00000186468	67.1605	21.4776	46.6545	53.6423	29.0882	19.78	20.3545	25.3617	60.1836	29.5957	28.8499	38.1505	14.9333	33.7839	31.1178	45.1089	14.3452	28.1483	33.6116	17.3137	23.407	23.6412	33.6278	26.4175	25.8521	13.7159	24.6672	20.2761	33.0534	12.7131	7.01609	14.5858	31.1698	15.1351	-0.570053	4.83285	7.82962	0.00811491	0.799366	Sig
52458	ENSG00000215440	2.65051	2.31034	2.52035	2.9115	2.77031	3.97291	1.54524	5.1249	1.93516	9.18487	4.15223	3.34495	3.67213	3.05967	3.30037	2.51303	2.46799	3.51853	3.22734	2.51984	1.68357	2.23701	2.73715	1.32352	2.73567	2.76223	3.27078	2.16857	0.969566	2.02817	1.57862	1.45858	0.814897	3.18634	-0.563817	1.52478	7.82855	0.00811886	0.799366	Sig
57665	ENSG00000215386	12.4403	7.05936	9.4093	18.8513	7.45539	8.96017	15.1327	26.4129	26.1892	17.6894	19.4669	30.8278	15.7902	5.29069	11.7197	13.3191	4.31898	10.935	17.8684	7.47822	12.1108	11.8969	10.1665	8.36467	12.6525	12.6682	8.72209	9.75855	8.19724	13.2573	10.8749	12.6897	8.4206	7.22617	-0.545364	3.68376	7.82515	0.00813142	0.799366	Sig
32953	ENSG00000149218	31.8061	24.9859	35.5089	25.2919	25.8698	23.288	21.8465	21.288	24.3831	22.1117	17.256	27.302	21.176	24.7961	30.2422	30.659	39.3336	36.3237	28.5738	33.1236	32.205	27.2509	42.6213	42.8292	26.878	24.8125	22.0097	22.77	37.3723	30.1257	31.397	20.566	35.6517	22.4182	0.295709	4.83215	7.80705	0.00819871	0.799366	Sig
5374	ENSG00000223884	16.0313	24.3013	14.0579	13.3223	16.4996	13.6516	11.4028	18.2657	18.6421	8.16433	12.1871	14.6454	25.9498	17.3381	17.5795	11.183	18.2014	18.8	12.5158	13.8591	12.8712	14.1847	8.44605	13.9235	8.48059	10.6679	11.107	12.6861	13.4858	13.3562	12.4536	9.33492	14.057	12.6885	-0.343596	3.84757	7.80225	0.00821663	0.799366	Sig
40739	ENSG00000151320	27.2746	12.9208	10.9775	24.4978	27.7846	27.1764	11.8291	28.2527	24.9636	15.3081	16.8246	13.0182	14.3213	10.0077	25.3253	19.476	6.47847	13.9706	21.9617	13.8591	16.5641	9.15142	6.49095	10.2705	15.0462	16.0019	17.1035	10.4091	13.4858	21.6173	14.0322	11.6686	9.64295	16.2731	-0.481234	4.03891	7.79521	0.00824303	0.799366	Sig
53811	ENSG00000268555	9.74703	3.29437	6.77694	6.96997	7.90353	12.13	7.99262	4.46786	4.90241	12.5867	11.2164	8.40757	8.62952	5.80063	5.32101	22.366	18.6642	24.4572	10.9415	6.54344	12.7625	7.16862	5.94352	12.3882	24.4159	12.049	1.70353	16.3727	11.6348	9.05254	7.36689	7.73048	7.94524	11.8919	0.660984	3.36752	7.79196	0.00825522	0.799366	Sig
233	ENSG00000158292	0.384751	2.26755	1.23217	2.20569	2.32217	1.35248	2.39779	1.7083	1.09659	1.36072	2.75018	1.53687	1.40765	2.48598	2.35741	1.25652	4.93598	2.79413	0.944587	3.29204	1.46633	4.27066	5.6307	1.74705	1.29944	4.61959	5.1106	2.38542	1.58656	1.23669	3.50805	8.89735	1.15444	3.18634	0.773897	1.3955	7.77615	0.00831493	0.799366	Sig
11128	ENSG00000114656	20.6483	36.7087	23.5793	23.3214	33.7733	30.6844	27.6012	39.4223	21.9318	37.0797	32.4089	27.3924	43.9432	33.8476	19.196	19.6016	33.3178	26.7339	25.5826	25.1577	21.995	18.9129	16.4229	23.8764	33.854	28.1938	20.3061	23.6374	14.8079	27.1576	16.8386	21.1494	14.7361	34.2532	-0.35363	4.72932	7.77613	0.00831501	0.799366	Sig
50747	ENSG00000152234	99.4368	64.176	71.802	65.4059	58.9098	44.8431	52.698	41.1306	90.6946	55.1092	58.4547	71.8712	56.1225	77.193	77.7945	63.831	48.897	53.8818	50.8503	57.7936	53.3311	55.6712	56.307	52.9409	42.5397	46.3388	69.8449	61.5873	60.8182	49.1212	49.8142	41.4237	64.8522	54.4523	-0.272188	5.89602	7.77062	0.0083359	0.799366	Sig
32501	ENSG00000175582	96.5726	112.18	106.695	89.2567	130.775	102.112	142.375	107.36	90.5011	78.2415	98.7367	110.202	122.772	102.563	110.596	92.8565	177.078	140.879	116.893	103.273	108.454	109.919	102.291	161.099	146.153	129.92	116.385	128.488	145.17	144.395	119.098	102.392	164.202	104.239	0.25031	6.88505	7.70712	0.00858099	0.81454	Sig
34257	ENSG00000095794	21.4606	29.6921	26.0436	22.9979	35.0363	31.1493	33.6756	26.6758	28.4469	26.8742	28.5263	30.647	34.2733	30.8517	23.7088	27.1407	42.5728	28.9072	30.4629	40.5206	33.2369	37.775	52.7096	40.7116	33.5804	25.4316	32.9123	29.6009	38.1656	39.1287	22.1007	26.1086	40.9486	34.8791	0.2705	5.00467	7.68642	0.00866254	0.81454	Sig
7948	ENSG00000182263	0.983253	0.64176	1.28818	1.47046	0.611097	1.60607	1.75838	1.31408	0.322527	2.04108	2.04915	0.723232	0.795629	0.509946	0.673545	2.63868	1.07975	2.86312	0.865872	0.203213	1.62926	1.4744	0.234613	1.27058	1.29944	2.85748	1.1584	3.57814	1.85099	4.2542	2.98184	1.31272	2.92005	3.35704	0.857617	0.775933	7.66497	0.00874793	0.81454	Sig
4411	ENSG00000143479	6.41252	3.12323	5.09671	4.14669	4.44064	3.88838	6.28753	3.28519	2.3222	7.48397	3.99045	2.2601	1.71366	3.31465	3.43508	11.5599	5.39873	13.8327	4.32936	2.15405	6.84289	2.44038	3.6756	11.647	6.36044	10.6679	4.42919	4.44556	5.11226	3.06698	4.91126	3.35474	15.5509	4.09673	0.69646	2.47508	7.66489	0.00874826	0.81454	Sig
11873	ENSG00000171121	3.97576	3.03767	4.70465	3.2056	4.56286	3.59252	5.3817	2.49675	4.19285	3.4018	3.07373	3.25454	6.42624	3.95208	3.77185	3.51824	5.55297	4.65688	4.40807	5.24288	5.26794	6.6602	5.78711	5.5588	4.71904	3.61948	3.40707	5.63827	5.55297	6.77704	6.31448	4.37574	4.34612	3.92603	0.342984	2.22229	7.6387	0.00885371	0.81454	Sig
18101	ENSG00000277224	16.6726	3.76499	14.114	8.17574	8.18871	3.50799	4.10288	2.10252	29.608	13.9474	8.57408	8.40757	5.87542	9.94394	8.08255	11.0573	3.85623	7.00257	7.79285	3.57654	3.69299	5.08412	7.11658	4.23527	6.90757	3.76235	3.27078	5.63827	9.60751	2.1271	1.40322	3.35474	13.4458	2.95875	-0.788499	2.9056	7.6358	0.0088655	0.81454	Sig
7165	ENSG00000172985	133.509	91.13	78.6909	82.0221	95.9016	113.017	88.8246	136.007	116.69	202.747	241.908	149.528	132.442	114.355	146.631	90.0922	50.748	175.547	180.574	53.6075	75.7606	51.248	49.4251	85.0231	123.994	90.0583	87.2891	101.814	57.5569	102.2	48.5864	96.7039	45.8379	135.533	-0.515453	6.7376	7.6344	0.00887117	0.81454	Sig
6733	ENSG00000211598	18.0406	0.941248	4.3126	2.02923	3.66658	2.32457	0.852546	1.97112	28.0599	1.7009	1.2942	9.0404	0.918034	2.03978	6.19662	6.40823	1.23399	2.13872	2.04661	1.38185	1.19479	1.7286	2.97176	1.53529	2.32532	0.333373	2.65751	1.518	0.528854	0.544142	0.175402	4.95918	8.69223	1.76387	-1.28109	1.96438	7.63428	0.00887164	0.81454	Sig
5216	ENSG00000162722	311.392	111.41	164.999	135.459	203.129	171.553	201.627	107.229	77.6	238.466	215.754	98.8116	124.485	118.116	145.149	487.277	270.091	609.258	224.34	111.686	247.648	81.3968	86.1028	481.074	435.519	524.729	266.296	166.763	178.136	106.256	172.42	102.101	341.781	140.199	0.713012	7.77803	7.61637	0.00894476	0.816907	Sig
35806	ENSG00000148773	93.4091	16.1296	44.5822	14.3811	25.8291	12.3836	22.6457	7.88446	146.621	29.9359	21.3004	24.7707	14.2601	81.0813	37.1124	50.0093	10.9517	26.1475	14.956	12.0708	17.7589	13.2696	13.7639	20.9646	25.9889	17.002	13.8327	20.2761	33.7585	14.8897	17.5402	14.2941	58.0614	16.33	-0.867468	4.89145	7.58377	0.00907943	0.82405	Sig
26358	ENSG00000184661	4.91627	1.24074	2.40833	1.64691	2.36291	1.47927	2.93063	0.788446	9.5468	2.72144	1.7256	1.80808	1.28525	4.39828	2.62683	3.26694	0.771246	1.69028	1.10202	0.772208	1.46633	1.27103	1.40768	2.11764	1.36784	1.71449	0.953979	1.08428	1.58656	1.78083	2.63103	2.62545	3.66704	0.739687	-0.745689	1.19799	7.5701	0.00913656	0.82405	Sig
13775	ENSG00000138795	841.195	527.27	593.458	738.493	498.167	661.32	439.967	803.427	1258.31	290.514	447.685	365.503	287.1	576.238	828.191	570.207	233.071	525.745	901.687	463.853	420.186	261.273	356.768	476.68	611.902	293.654	290.214	377.764	584.736	425.915	344.139	179.551	467.547	332.916	-0.514878	8.98938	7.55763	0.00918897	0.82405	Sig
39250	ENSG00000274549	2.60776	5.348	3.86454	2.32332	3.58511	5.62124	6.23424	2.49675	3.03176	7.14379	8.68193	9.40201	21.788	4.65325	0.606191	3.14129	1.54249	5.55376	2.99119	3.21076	1.95511	2.13533	1.8769	2.11764	8.07023	3.71472	1.90796	6.07199	1.58656	1.48402	5.08667	2.18787	3.73494	3.52774	-0.832524	2.17141	7.55173	0.00921393	0.82405	Sig
5193	ENSG00000177535	1.62451	1.41187	1.40019	1.32341	1.46663	0.676239	1.3321	0	0.838571	1.7009	1.0785	1.17525	2.01967	1.52984	1.54915	1.00521	1.23399	1.93174	1.65303	1.9102	3.42145	1.52524	0.703838	2.01176	2.18854	1.80974	2.65751	2.92757	2.2917	1.78083	2.10483	0.583432	6.85871	1.59317	0.735896	0.909529	7.53229	0.00929657	0.827155	Sig
16857	ENSG00000112855	19.1948	21.991	21.0589	15.381	16.4589	15.7226	16.5714	11.4325	14.1267	20.751	18.2806	17.6288	21.9104	18.7405	20.2064	16.963	10.9517	18.0066	15.9793	16.2164	13.5229	15.9642	14.4678	13.447	15.3198	13.4302	15.6725	13.5535	13.4858	18.5998	13.506	15.1692	17.5882	17.6956	-0.234755	4.05041	7.499	0.00943992	0.835602	Sig
22275	ENSG00000213420	1.026	1.15517	0.952132	1.11755	1.26293	1.94419	2.23793	3.15378	1.35461	4.42234	2.42663	2.53131	2.8153	1.78481	1.14503	1.25652	0.616997	1.41431	0.944587	1.66634	0.923247	0.965984	0.547429	0.847055	1.57301	1.66686	1.83982	1.73485	0.881423	0.593609	0.175402	2.91716	0.203724	0.853485	-0.722485	0.655273	7.48385	0.00950597	0.837156	Sig
16605	ENSG00000233006	7.69503	16.3863	10.5855	8.44042	10.185	9.84774	13.0546	11.3011	9.15977	8.84469	8.628	10.1252	8.50711	9.81645	12.5279	8.16735	5.86147	7.79596	10.233	10.1606	7.44029	6.6602	5.31789	7.30585	9.02772	8.47719	7.29112	9.32484	7.22767	12.3669	6.31448	5.68847	8.01315	13.3713	-0.328806	3.21646	7.46607	0.00958409	0.838288	Sig
52478	ENSG00000101162	53.0957	24.6864	50.239	39.173	40.4547	27.8949	49.2878	30.2238	45.0893	42.5225	46.4834	54.3328	50.7979	59.1537	47.1482	75.1396	93.7836	102.175	52.7395	46.4137	62.8351	44.7911	49.5033	49.9762	49.6525	37.1949	39.3857	53.5636	59.5842	38.6341	44.903	61.4063	83.7986	41.8208	0.37702	5.68707	7.44406	0.00968177	0.838288	Sig
22379	ENSG00000005075	5.47202	5.13408	4.70465	6.67587	5.49988	4.56462	4.04959	8.41009	4.32186	5.1027	7.87305	5.06262	5.93662	5.92812	6.33133	4.64911	5.09023	5.41578	4.32936	3.04819	3.63868	4.37235	3.44098	2.69999	5.8817	4.09572	4.97432	5.96356	2.02727	2.91858	5.26207	6.85533	4.14239	4.77952	-0.37319	2.34182	7.44318	0.00968566	0.838288	Sig
25312	ENSG00000076770	368.634	133.614	279.143	236.891	239.347	200.42	220.33	214.195	134.494	150.36	158.324	165.711	142.907	147.502	143.869	426.461	366.959	407.08	361.147	190.41	183.563	168.895	167.748	590.186	336.419	451.577	154.953	213.062	389.237	171.355	131.727	82.7016	482.555	248.421	0.570823	7.95989	7.40786	0.00984474	0.838288	Sig
52328	ENSG00000203999	6.58352	11.68	10.4735	6.91115	18.2514	15.469	17.7969	6.57038	4.38637	43.8833	39.4731	16.7247	82.2558	13.1311	4.04127	13.3191	10.9517	9.38275	15.9006	12.1928	14.3918	6.30431	5.47429	5.77056	18.7394	13.0968	11.1752	10.9513	8.90238	5.58982	7.5423	14.0024	14.3965	11.9488	-0.832993	3.90542	7.40169	0.0098728	0.838288	Sig
28822	ENSG00000198416	1.66726	0.42784	5.0407	2.67623	3.82954	1.52154	6.60723	2.10252	1.09659	4.76252	4.69148	4.70101	7.22187	3.82459	3.09831	0.879561	3.85623	3.0356	1.41688	3.04819	1.35772	2.89795	1.7987	1.1647	0.615526	1.66686	1.29469	2.06014	0.793281	0.791479	3.68345	1.89616	0.611173	5.00711	-0.830701	1.47763	7.37474	0.00999642	0.838288	Sig
800	ENSG00000157978	81.5673	71.2782	61.7766	91.8447	51.6581	76.5418	56.2147	83.5753	99.1449	62.253	71.3967	51.4399	36.9662	75.5994	101.84	55.161	47.5088	68.5769	73.6778	67.7917	42.6323	51.8581	52.6314	56.3292	57.6543	49.2915	65.2113	75.1408	59.6724	41.2064	46.3062	72.6373	25.0581	63.7269	-0.342855	5.98239	7.36364	0.0100478	0.838288	Sig
29923	ENSG00000119446	28.2151	26.9539	31.1403	27.7622	28.6808	25.4012	29.9457	20.1054	31.4787	15.9885	21.7318	25.1323	29.9279	27.9833	29.8381	31.9155	34.0891	29.2521	32.5095	27.0679	31.4447	29.8438	29.483	36.4763	27.9039	26.3841	29.0282	27.1071	41.515	34.8251	37.1853	20.8577	59.827	32.1479	0.28347	4.91256	7.35543	0.010086	0.838288	Sig
10705	ENSG00000244119	1.368	0.64176	1.00814	0.999911	0.977756	1.18342	0.586125	3.67942	2.58022	1.02054	0.701025	0.994444	1.16284	1.01989	2.89625	0.628258	0.462748	1.13835	0.865872	1.25992	0.488778	0.864301	1.32947	1.1647	1.02588	0.428622	0.681414	0.216857	0.0881423	1.78083	0.526207	0.291716	0.882805	0.625889	-0.765751	0.231926	7.35473	0.0100893	0.838288	Sig
37969	ENSG00000257150	0.855003	1.75414	1.23217	3.61732	1.67033	1.6906	1.54524	3.28519	1.48363	3.06162	3.8826	0.813636	1.40765	1.59358	0.471482	3.26694	37.7911	2.00073	3.62092	2.76369	2.4982	2.08449	2.11151	1.79999	2.87246	1.85736	1.83982	1.95171	1.85099	2.77018	2.80644	5.25089	0.950713	0.853485	1.14064	1.66894	7.35134	0.0101051	0.838288	Sig
20045	ENSG00000237499	37.6201	32.088	40.5496	31.1737	26.0328	37.6158	28.2939	32.1949	37.8647	19.3903	23.3495	47.1005	19.1563	27.7283	34.4855	74.0088	46.7375	30.4939	43.9233	74.2539	22.4838	61.823	179.009	77.3467	31.597	26.1459	20.0336	19.1918	43.1016	59.2125	23.8547	24.65	34.9727	42.219	0.635601	5.37888	7.34067	0.010155	0.838288	Sig
4552	ENSG00000143494	5.51477	4.10727	6.16085	6.08769	4.64434	4.69141	5.06199	5.38772	5.41846	3.74198	4.58363	4.70101	3.67213	4.58951	4.71482	5.65432	5.86147	5.41578	5.11651	7.35629	5.26794	5.33833	5.70891	7.19997	6.08687	4.61959	6.54157	7.80684	9.34309	7.17278	7.01609	4.08403	4.27821	4.49502	0.298605	2.4957	7.33623	0.010176	0.838288	Sig
34060	ENSG00000150867	1701.37	1552.03	1584.63	1516.72	1560.87	1397.83	1581.37	1094.76	1337.58	1091.3	1170.71	1468.25	1428.22	1369.08	1500.32	1580.07	1735	1892.31	1594.15	1438.58	1340.12	1538.41	1595.68	1936.05	1707.88	1979.71	1413.52	1606.37	1914.01	1636.78	1661.94	1166.72	1916.57	1573.37	0.207141	10.595	7.33149	0.0101983	0.838288	Sig
26320	ENSG00000147457	98.2398	76.2411	56.7919	73.317	66.2837	77.2604	68.8964	105.258	111.723	54.769	65.3032	70.1535	51.6547	79.6153	111	66.4697	50.4395	71.647	86.6659	79.7	58.4361	60.8061	54.6647	71.0997	77.4195	54.9112	58.9423	80.996	62.5811	58.7673	57.5319	45.216	46.1096	64.5235	-0.291991	6.12822	7.33139	0.0101987	0.838288	Sig
39249	ENSG00000180138	6.84002	9.15578	8.79322	5.02896	7.49613	18.6388	9.80428	9.19854	5.80549	11.2259	16.9325	17.8096	33.9672	7.01175	1.41445	10.806	5.24448	10.1761	10.0756	5.40545	6.40842	3.66057	4.45764	7.41173	13.1312	9.23919	3.54335	6.28884	4.05455	5.44142	4.03425	4.37574	9.30341	8.53485	-0.696336	3.16632	7.31965	0.0102543	0.83886	Sig
27000	ENSG00000185697	117.178	129.422	175.08	182.866	167.033	149.872	134.756	83.8381	125.915	53.7485	91.2411	172.672	109.98	135.773	151.211	146.133	229.369	115.456	156.25	230.321	96.7237	202.907	425.822	256.922	98.2107	96.821	165.447	134.017	342.874	221.317	141.725	116.832	179.888	178.606	0.493605	7.34339	7.30508	0.0103237	0.840551	Sig
34427	ENSG00000012779	1.49625	1.49744	1.34419	0.294091	6.80355	0.718504	1.0124	0.919854	0.451538	1.02054	2.8041	1.26566	2.01967	1.33861	0.808255	0.879561	1.23399	1.06936	0.551009	1.21928	0.651704	0.457571	1.09486	0.264705	0.547135	0.666745	0.613272	1.30114	0.881423	1.43456	0.350805	1.89616	1.35816	0.853485	-0.831441	0.435982	7.29032	0.0103945	0.841701	Sig
11220	ENSG00000144868	17.4848	8.42845	8.6252	13.7929	7.12947	6.00162	9.16487	12.7465	18.1905	15.6483	17.2021	9.49242	9.11913	5.92812	4.17598	10.9317	3.08499	12.4183	8.73743	3.8204	9.23247	6.35516	5.16148	6.08821	6.97597	10.0964	8.2451	7.58998	5.55297	7.81586	9.29632	11.5228	4.41402	6.60028	-0.516073	3.19067	7.28186	0.0104353	0.841701	Sig
37297	ENSG00000065357	222.044	192.742	166.287	172.779	145.237	185.29	131.132	180.291	252.668	123.826	147.485	150.613	112.612	222.336	225.772	177.797	105.661	173.477	196.789	175.616	121.923	146.016	137.17	136.641	179.734	140.636	144.732	178.69	134.858	117.733	113.661	115.082	100.911	124.495	-0.292465	7.29995	7.24022	0.0106388	0.854121	Sig
51280	ENSG00000274269	0.256501	0.684544	0.448062	0.705819	0.529618	0.845299	0.426273	0.657038	0.903076	0.680361	0.4314	0.45202	0.795629	1.01989	0.606191	0.753909	0.308499	1.06936	1.33817	0.81285	0.81463	1.01682	0.625634	0.847055	0.478743	1.19062	1.36283	1.08428	1.23399	0.890414	0.350805	1.02101	0.611173	1.30868	0.539505	-0.135878	7.19773	0.0108508	0.860555	Sig
54729	ENSG00000160014	28.7281	23.0606	28.3959	22.1157	23.9143	24.5559	20.1947	26.0187	26.4472	40.1413	30.3059	24.0475	20.3191	34.1664	24.9885	20.9838	13.1112	30.5284	23.2998	23.4101	17.9219	22.3701	22.4446	15.1411	23.4584	20.2881	26.1663	26.7818	14.3672	14.4445	19.9959	33.8391	13.9891	20.4267	-0.316702	4.56274	7.17063	0.0109884	0.860555	Sig
23214	ENSG00000283648	0.0855003	0.299488	0.50407	0.588183	0.366658	0.211325	0.426273	0	0.129011	1.02054	0.75495	0.090404	1.22404	0.19123	0.538836	0.753909	0.308499	0.344954	0.236147	0.16257	1.73788	0.457571	0.703838	0.264705	0.547135	0.571496	0.136283	0.325285	0.616996	0.742012	1.75402	1.16686	9.03177	0.455192	1.3475	-0.170289	7.16476	0.0110184	0.860555	Sig
36818	ENSG00000184613	528.392	355.236	321.373	528.012	321.722	349.827	290.825	470.571	614.866	137.433	237.432	243.368	138.99	282.127	447.706	386.379	113.527	259.44	524.64	219.754	218.81	157.71	201.923	344.222	318.774	168.591	164.698	222.278	348.515	215.629	196.801	94.9536	208.885	258.378	-0.529428	8.18541	7.15075	0.0110905	0.860555	Sig
37151	ENSG00000135476	2.13751	0.727328	1.34419	0.941093	0.896276	1.35248	1.06568	3.02238	3.93483	0.680361	1.83345	1.17525	0.795629	3.12342	1.21238	1.00521	1.07975	1.24183	0.472294	0.731565	0.81463	1.42355	0.234613	0.847055	1.57301	1.00012	1.49911	1.84328	0.352569	0.643077	2.10483	0.437574	1.08653	0.455192	-0.721019	0.471528	7.13479	0.0111732	0.860555	Sig
13404	ENSG00000118816	507.401	251.099	346.688	308.884	331.907	288.543	384.658	306.574	272.471	286.092	273.184	269.042	276.389	256.12	297.168	530.124	512.262	589.837	365.162	256.21	318.194	293.1	256.823	600.827	467.663	520.204	300.095	366.163	425.11	341.424	313.97	183.781	685.871	322.731	0.375126	8.50013	7.13324	0.0111813	0.860555	Sig
42968	ENSG00000175779	60.6625	80.9901	65.9211	50.7014	48.3989	64.3695	54.2965	37.8454	41.606	22.7921	33.5414	50.7166	29.7443	55.5203	36.6409	47.4963	33.1636	55.6756	88.0828	79.578	48.0089	83.4813	132.165	58.0233	68.1183	60.912	62.69	58.0092	95.1056	55.1067	55.0763	86.4939	41.2881	45.5761	0.428918	5.87334	7.12263	0.0112367	0.860555	Sig
13347	ENSG00000124882	1.2825	1.02682	1.96027	0.970502	4.11472	1.6906	2.82406	0	1.54813	0.34018	2.48055	2.98333	5.99782	2.03978	0.538836	4.64911	12.9569	1.79376	1.41688	15.4848	0.977556	5.69422	5.23968	6.29997	2.32532	2.04786	2.45309	4.01185	1.32213	4.89728	0.701609	1.89616	5.36474	1.36558	1.06056	1.76406	7.11471	0.0112782	0.860555	Sig
2171	ENSG00000225492	1.66726	2.48147	3.52849	1.99982	2.48513	2.07098	5.11528	0	1.1611	1.7009	7.49558	1.44646	10.0984	1.01989	1.61651	3.39259	1.54249	3.7255	1.4956	2.51984	51.4303	2.23701	3.59739	1.32352	1.02588	2.00024	2.52123	2.16857	2.99684	1.68189	2.63103	1.89616	89.7745	1.53627	1.67409	2.75702	7.09583	0.011378	0.860555	Sig
34829	ENSG00000138286	3.12076	5.348	3.92054	2.52919	5.25544	6.08615	5.86125	3.28519	5.48296	2.72144	3.61298	4.70101	5.447	4.52577	3.7045	4.39781	9.56346	4.69138	5.43138	4.34875	4.77916	4.82992	5.00507	4.44704	6.63401	5.42921	5.99644	6.93941	5.72925	6.57917	4.38506	5.98018	5.29683	5.91749	0.341767	2.37369	7.07645	0.0114813	0.860555	Sig
49199	ENSG00000108924	5.77127	3.89335	4.70465	4.94074	4.15546	4.60688	3.30362	1.7083	5.16043	4.42234	2.96588	5.33384	2.44809	6.24683	3.63715	10.1778	1.85099	4.89835	5.90367	6.29959	4.23608	8.33796	7.5076	6.40585	5.74491	6.00071	3.61149	5.31299	7.05139	4.45207	7.5423	3.79231	4.61775	5.91749	0.447816	2.3818	7.06788	0.0115273	0.860555	Sig
22961	ENSG00000260231	9.23403	4.92016	9.12927	5.38187	10.3479	5.40992	10.2838	6.70179	8.19219	9.86523	14.2901	2.80252	6.36503	7.90416	7.67842	9.17257	24.3714	37.7035	10.233	8.00657	9.66694	4.27066	1.8769	23.8234	14.4307	24.4315	11.9247	12.4693	7.75652	11.0312	7.01609	9.77249	9.71085	5.91749	0.704217	3.43081	7.05933	0.0115734	0.860555	Sig
4863	ENSG00000135776	44.3319	49.6295	45.9824	33.997	46.6878	43.702	54.6695	44.0216	43.4767	37.76	35.1052	47.8237	52.3279	44.4928	47.485	33.172	59.386	47.9831	40.2237	46.3325	47.6287	58.3657	43.7943	55.1645	47.4639	53.292	64.0529	59.8524	59.7605	59.0641	58.2335	51.0503	49.9803	52.1764	0.213723	5.61191	7.04769	0.0116365	0.860555	Sig
3032	ENSG00000117362	17.1856	18.7822	15.5142	16.175	15.4811	15.8916	15.9852	22.6021	16.8359	16.6688	19.3591	17.3576	17.1366	21.8002	20.4758	11.9369	12.6484	15.7644	15.1134	15.3222	15.0435	15.8625	13.9203	11.647	15.2514	17.1449	19.9654	23.4205	12.2518	9.59668	10.6995	19.2533	15.3472	11.6643	-0.26346	4.02438	7.03789	0.0116899	0.860555	Sig
55584	ENSG00000083812	6.45527	6.84544	8.28915	7.14642	6.55911	6.33974	5.11528	9.06713	6.90208	7.48397	8.30445	5.42424	6.97706	7.77667	6.53339	7.91605	6.01572	5.41578	5.35266	6.5028	5.05071	6.81273	4.77046	4.60586	5.74491	6.33408	7.69997	6.93941	4.5834	2.81964	4.20965	7.73048	2.85214	4.77952	-0.32875	2.66169	7.01902	0.0117935	0.860555	Sig
18727	ENSG00000065491	61.432	69.0534	64.0729	50.5249	61.3949	63.3552	72.5197	66.2295	52.83	52.3878	55.3271	60.4803	64.0788	64.8906	73.147	73.6318	84.0659	85.5486	59.1154	66.0847	62.8351	70.5676	57.5583	88.8349	57.3807	86.1054	66.8467	75.0324	67.3407	68.6113	79.1064	61.9897	71.7109	66.0028	0.191573	6.07013	7.01692	0.0118051	0.860555	Sig
36423	ENSG00000151491	21.7598	13.6481	20.8349	18.763	22.4476	14.3701	18.2232	16.8202	17.9325	13.6072	18.3884	26.9404	18.2995	11.7287	23.17	27.392	10.0262	16.8683	17.0813	19.8742	28.675	36.6565	21.2715	22.0234	23.4584	19.6214	19.0114	16.698	55.1771	37.2985	32.274	12.5438	64.241	17.0697	0.50192	4.51796	7.01408	0.0118208	0.860555	Sig
14839	ENSG00000071539	2.69326	0.941248	1.28818	0.705819	1.09998	0.887564	1.11897	0.525631	4.38637	2.72144	1.13243	0.994444	0.489618	1.72107	0.471482	2.01043	0.154249	0.793394	0.944587	0.853493	1.46633	1.32187	0.156408	0.635291	0.957485	0.809619	0.613272	1.19271	0.793281	0.39574	0.175402	0.583432	0.271632	0.512091	-0.824476	0.22366	7.014	0.0118212	0.860555	Sig
29991	ENSG00000136942	120.726	49.715	82.9475	80.2575	47.8693	39.0951	36.766	42.8389	85.9857	39.4609	46.3755	66.3565	27.9082	71.2649	73.0797	87.5792	49.3598	43.8092	51.7949	48.0394	31.9878	42.2999	54.5083	30.441	35.2218	19.2404	51.9919	45.4315	61.5233	21.6173	21.2237	34.4225	52.5608	41.0242	-0.487636	5.67712	7.00856	0.0118513	0.860555	Sig
27659	ENSG00000174417	1.83826	1.0696	1.17616	1.79396	0.855536	0.464915	0.852546	1.18267	1.41912	2.04108	1.24028	1.35606	1.16284	1.14738	1.21238	1.13086	0.308499	0.82789	1.33817	1.01606	0.977556	0.915142	1.09486	0.794114	1.02588	1.23824	0.476989	0.542142	0.705139	1.03882	0	0.729291	0.543265	0.398293	-0.595761	0.168737	6.99438	0.0119302	0.860555	Sig
1501	ENSG00000162367	14.6205	8.64237	12.2097	8.23456	12.6293	9.1715	14.9728	7.75305	8.90175	21.7715	16.1236	11.5717	10.894	12.8761	12.9994	21.3608	18.5099	36.1512	11.0989	13.7778	13.903	9.35479	7.58581	29.8057	18.4658	30.8132	16.6265	11.385	17.0996	11.1302	21.7499	11.5228	10.3899	12.5747	0.488708	3.9072	6.99366	0.0119342	0.860555	Sig
44463	ENSG00000140443	621.117	905.78	648.458	644.09	917.502	1296.9	954.159	903.691	632.992	1034.83	1498.41	867.155	1574.43	875.322	542.406	489.036	661.729	1088.4	867.997	473.404	490.679	527.681	460.936	854.149	1126.96	804.524	673.986	780.793	427.226	945.669	656.18	551.052	325.755	919.943	-0.425366	9.63575	6.98844	0.0119635	0.860555	Sig
45739	ENSG00000261614	20.0071	4.06448	9.91337	3.08796	8.14797	4.81821	11.2429	2.10252	2.19318	14.2876	8.08875	2.71212	6.05902	5.67314	6.39868	22.366	15.2707	29.4246	7.5567	7.88465	3.91022	2.28786	2.42433	17.5234	18.7394	18.7641	10.4256	16.2643	7.66838	10.8334	12.629	5.83432	28.5893	8.64865	0.85455	3.40173	6.98475	0.0119841	0.860555	Sig
9998	ENSG00000164045	2.18026	0.556192	1.40019	0.999911	0.651837	0.33812	0.692694	1.7083	4.96692	1.02054	1.5099	1.71768	0.918034	2.10353	1.14503	2.13608	0.616997	0.551927	0.629725	0.48771	0.651704	0.559254	0.312817	0.58235	1.09427	0.952493	1.36283	1.30114	0.264427	0.445207	2.63103	0.437574	0.679081	0.113798	-0.86932	0.272911	6.98364	0.0119904	0.860555	Sig
25225	ENSG00000009694	59.2517	35.5107	70.0097	63.6708	79.1575	114.918	68.257	44.81	65.9246	98.3121	117.179	60.2091	96.9444	59.7274	68.4322	52.7737	40.8761	49.5699	35.6582	54.461	45.8908	43.876	91.8117	52.5703	65.5878	33.4801	29.5052	50.5276	68.0459	91.5148	64.1972	31.5054	51.4743	87.5675	-0.42245	5.98076	6.98039	0.0120086	0.860555	Sig
18187	ENSG00000274641	6.92552	0.812896	4.64864	2.29391	1.95551	0.718504	0.639409	1.7083	13.6106	9.52505	1.56383	3.61616	0.979236	5.67314	1.41445	2.51303	1.07975	1.62128	1.33817	0.568995	1.41203	1.67776	0.93845	1.64117	1.77819	0.333373	1.43097	1.84328	1.93913	1.23669	1.40322	2.33373	8.08106	1.02418	-1.02065	1.43887	6.97923	0.0120152	0.860555	Sig
12870	ENSG00000205794	0.812253	1.49744	0.896124	0.794047	1.38515	0.929829	2.50435	0.919854	1.41912	1.7009	1.56383	0.723232	1.71366	1.97604	1.01032	1.50782	5.09023	1.55229	1.10202	1.74763	1.08617	2.84711	0.782042	1.27058	2.5305	2.38123	2.72565	2.81914	2.20356	2.67124	1.75402	1.31272	1.35816	1.08108	0.583127	0.845637	6.96704	0.0120839	0.861905	Sig
7214	ENSG00000169679	13.338	3.67943	6.66492	3.2056	4.56286	2.74722	3.14376	1.05126	21.8028	7.82415	2.42663	5.15303	2.8153	5.92812	7.74577	6.03128	1.85099	5.2433	3.30606	1.78827	2.98698	2.89795	2.65894	3.38822	4.44547	2.52411	3.81592	4.33713	5.37668	2.62177	2.98184	2.47959	8.28478	3.01565	-0.730514	2.28966	6.946	0.0122037	0.866864	Sig
4295	ENSG00000159346	1180.72	245.024	577.16	350.704	457.753	385.287	550.478	379.768	179.39	471.15	507.219	235.412	349.526	295.832	334.483	1146.07	1156.1	1327.66	567.618	413.172	452.608	266.611	233.831	1227.59	805.792	1224.81	500.703	753.794	607.653	333.46	324.67	245.479	1115.25	434.196	0.674095	9.17415	6.91749	0.012368	0.870955	Sig
53106	ENSG00000142303	10.8158	8.08618	9.3533	15.7927	11.4072	9.34056	13.7473	23.6534	16.1264	15.6483	16.1236	11.3909	8.62952	27.8558	16.0977	9.29822	6.94122	11.7284	8.50129	16.3383	7.00582	7.5245	14.6242	6.29997	8.95933	5.42921	13.5601	17.8907	14.9842	4.05633	7.5423	12.6897	3.3275	11.5505	-0.52307	3.57715	6.91242	0.0123975	0.870955	Sig
39151	ENSG00000102781	40.0996	39.7891	31.9804	42.9962	43.8768	39.2641	38.2047	40.0793	37.8647	28.235	20.7072	47.4621	35.0077	36.6523	35.6306	42.9728	43.8068	34.8059	48.4101	37.1473	30.4672	47.4349	78.908	62.4703	37.1368	30.8608	43.4742	48.5759	60.9063	54.1669	47.0078	35.5894	38.7076	47.3969	0.298857	5.39686	6.89976	0.0124714	0.870955	Sig
26265	ENSG00000168546	3.42001	6.37482	4.70465	4.29373	6.19245	3.50799	7.35321	3.02238	3.67681	4.76252	5.66213	4.6106	3.67213	4.07956	5.1863	6.91084	9.10071	5.82972	3.93578	6.05573	9.34109	12.5069	1.9551	2.59411	7.79667	8.52482	9.19908	8.45741	2.99684	5.73822	7.36689	17.503	3.53122	3.98293	0.566185	2.60711	6.87985	0.0125886	0.870955	Sig
49845	ENSG00000187997	0.427501	0.513408	0.560078	0.647001	0.570358	0.25359	0.745978	0.262815	0.193516	0	1.24028	0	0.122404	0.446202	0.471482	0.628258	0.925496	0.689908	0.393578	0.81285	0.923247	1.67776	0	0.529409	0.75231	1.28587	0.545131	0.216857	0.264427	0.742012	1.92942	4.22989	1.56189	0.56899	1.03419	-0.250155	6.87575	0.0126129	0.870955	Sig
34691	ENSG00000096717	39.4584	55.4909	45.0863	42.7609	56.5061	47.8017	52.0586	47.044	41.09	46.2645	46.052	49.9934	52.5115	51.122	54.2878	42.5959	56.301	50.7083	58.0134	51.6973	55.0147	49.0618	58.0275	59.6644	57.244	51.3394	52.4007	45.4315	63.1099	69.947	56.6549	48.279	59.7591	56.2731	0.176583	5.70483	6.8743	0.0126215	0.870955	Sig
53184	ENSG00000130811	34.7131	19.9374	33.8847	34.8792	24.0365	22.5272	21.0472	22.6021	36.4456	23.4724	23.2417	23.1434	17.0142	29.1944	29.9054	27.2664	18.2014	22.8015	23.6934	20.687	20.5287	24.658	20.8805	18.1587	24.1423	20.812	28.2787	27.7577	18.6862	15.9285	18.9434	23.629	23.4283	19.5733	-0.264592	4.58953	6.86851	0.0126558	0.870955	Sig
36530	ENSG00000060982	9.23403	11.9367	10.8095	12.5283	14.9515	10.0168	12.6816	12.3523	13.9332	8.84469	9.22118	10.3965	11.2612	10.3901	11.787	15.5808	13.1112	16.8338	25.0316	11.258	19.7684	16.9301	9.85373	23.6117	9.84842	14.335	8.44953	10.4091	19.3032	19.8859	8.77011	5.98018	24.2432	12.0057	0.403304	3.76041	6.86698	0.0126649	0.870955	Sig
30828	ENSG00000166341	4.61702	2.3959	1.73624	3.49969	3.46289	4.18423	3.19705	5.51912	7.03109	2.04108	5.44643	2.98333	2.6317	5.35443	3.56979	3.26694	1.07975	3.48404	2.59762	3.49526	3.58437	2.84711	2.26792	2.0647	4.44547	2.95273	4.42919	3.03599	2.73241	1.58296	2.63103	0.583432	1.35816	1.87767	-0.532132	1.73408	6.8291	0.0128927	0.882542	Sig
13947	ENSG00000164109	4.23226	1.15517	3.36047	3.64673	1.87403	1.73286	1.11897	3.81082	5.16043	1.7009	1.99523	1.62727	1.16284	1.84855	2.35741	2.26173	0.771246	1.93174	1.88917	0.934778	1.14048	1.62692	1.40768	2.11764	1.43623	2.04786	2.65751	0.867427	1.85099	1.92923	0.877011	0.875149	2.5126	2.04836	-0.56469	1.10073	6.82203	0.0129357	0.882542	Sig
50098	ENSG00000176890	4.83077	4.06448	3.6405	3.49969	4.03324	2.66269	2.29122	4.07364	7.54714	2.04108	3.12765	4.4298	2.6929	3.82459	4.84953	3.6439	2.00524	2.48367	3.93578	2.43855	2.71543	3.60973	1.72049	2.91175	3.41959	1.19062	1.90796	3.14442	2.46799	2.17657	4.20965	3.64645	2.58051	4.38122	-0.434598	1.77777	6.81177	0.0129984	0.883327	Sig
13627	ENSG00000182168	3.67651	4.57789	3.52849	7.52874	2.36291	1.26795	5.00871	6.57038	2.45121	10.2054	5.98568	2.3505	2.57049	1.01989	1.75122	8.41866	2.31374	3.93248	3.69963	3.5359	5.91964	3.86393	1.8769	2.3294	4.65064	6.23883	4.36105	3.46971	0.793281	4.89728	8.0685	7.73048	111.505	1.99146	1.34502	2.90009	6.79235	0.0131179	0.885076	Sig
2096	ENSG00000162643	13.338	14.0759	11.1455	11.3813	7.82205	12.8485	20.0881	16.8202	12.8366	7.48397	9.86828	17.9	6.67104	4.20705	12.8647	8.54431	9.56346	11.7974	13.1455	15.119	11.0247	19.7264	27.7625	14.7176	10.3956	13.2873	17.1035	15.7221	16.2182	26.6135	34.3788	14.1482	16.23	23.6131	0.485536	3.88569	6.79093	0.0131267	0.885076	Sig
6449	ENSG00000135624	43.6906	27.6813	37.2452	33.5264	26.5216	23.3725	22.9122	21.288	41.477	24.493	27.4478	27.8444	24.2361	34.2301	32.869	33.6746	18.0472	25.7681	24.7167	32.8391	19.4425	27.861	33.1586	22.1823	22.7745	19.9071	26.3707	21.3604	28.2937	17.0168	23.6793	20.566	26.8237	24.5804	-0.278923	4.76226	6.76481	0.0132894	0.886383	Sig
28296	ENSG00000178445	14.4923	3.46551	3.92054	2.99973	3.09623	2.36684	2.66421	5.51912	27.2858	6.46343	3.6669	10.2157	2.14208	2.03978	16.3672	6.03128	4.31898	2.69064	2.20404	3.61718	3.25852	3.76225	1.01665	1.48235	6.63401	4.00047	2.52123	6.93941	3.79012	1.43456	6.66529	7.87634	3.3275	3.69843	-0.86344	2.44388	6.75707	0.013338	0.886383	Sig
8430	ENSG00000196141	18.5108	29.9916	34.8368	24.1449	29.5364	22.654	27.9209	17.6086	41.219	19.3903	37.7475	28.1156	63.0383	20.1428	26.6724	29.6538	29.6159	23.4224	31.0927	26.7021	64.8989	39.9104	37.6162	28.1116	23.732	17.9545	18.6026	16.3727	54.3838	27.1082	29.8184	25.9627	655.313	29.4168	1.1112	5.60677	6.74958	0.0133852	0.886383	Sig
48878	ENSG00000186185	2.26576	0.812896	1.56822	1.02932	1.09998	0.50718	1.70509	0.525631	4.51538	4.76252	1.88738	2.07929	1.04044	3.2509	1.41445	1.63347	1.07975	1.55229	0.708441	1.05671	1.41203	0.610095	1.09486	1.05882	1.50462	0.904869	1.63539	1.40957	2.11542	0.692544	1.05241	1.16686	0.679081	0.625889	-0.667023	0.643243	6.74763	0.0133976	0.886383	Sig
5261	ENSG00000279301	0.555752	0.256704	0.224031	0.529365	0.977756	0.718504	0.532841	0	0.516043	0.680361	0.4314	0.45202	0.0612022	0.637432	0.606191	2.88999	0.308499	0.482936	0.944587	1.86956	0.923247	0.305047	0.391021	0.423527	2.39371	0.190499	0.613272	0.542142	0.969566	0.890414	0.877011	0.437574	0.407448	1.53627	0.906423	-0.252914	6.74681	0.0134028	0.886383	Sig
20257	ENSG00000091831	79.4298	46.2067	54.3275	41.8492	35.3622	60.5234	39.3237	33.509	159.199	34.3582	39.581	55.9601	51.4099	44.174	67.2198	53.025	38.2538	37.2895	51.3226	41.0083	44.0443	42.0965	40.0405	44.9998	52.5249	33.242	36.66	34.0465	51.7395	43.9766	41.5703	48.1332	45.8379	33.5704	-0.393775	5.61016	6.73663	0.0134674	0.886785	Sig
40474	ENSG00000211850	3.67651	0.898464	1.84826	2.44096	1.46663	1.01436	0.586125	2.23393	3.16077	0.680361	1.0785	1.44646	0.734427	1.65732	1.27974	1.63347	0.616997	1.44881	1.4956	1.01606	0.760321	0.915142	1.25127	2.01176	1.43623	0.761995	1.22654	1.08428	0.793281	1.03882	0.526207	0.145858	0.475356	0.910384	-0.641289	0.524542	6.72226	0.0135592	0.886785	Sig
23662	ENSG00000131831	0.983253	1.24074	1.79225	1.941	1.62959	1.39474	1.97151	2.62815	2.19318	5.78306	8.25053	1.71768	2.20328	1.65732	1.01032	1.75912	0.616997	1.31083	2.20404	0.528353	1.2491	1.11851	1.64229	1.42941	3.89833	1.42874	1.29469	2.06014	0.705139	0.989349	2.28023	0.875149	1.15444	0.910384	-0.709312	0.964728	6.72165	0.013563	0.886785	Sig
8103	ENSG00000128656	10.602	8.25732	11.3136	12.0577	10.3479	12.6795	8.79188	8.41009	10.5789	8.84469	10.785	11.4813	8.62952	6.43806	7.94784	12.6908	9.25496	10.9005	13.2242	8.413	11.0247	12.6086	20.2549	11.9647	9.78003	10.1917	7.9044	10.7344	17.6285	12.7131	17.014	11.3769	12.9025	9.95732	0.301272	3.48897	6.70782	0.013652	0.889234	Sig
34730	ENSG00000122958	49.0772	58.8708	54.7756	57.6713	68.7688	57.3536	63.6212	54.5342	50.3787	51.027	49.3953	63.0116	66.6492	59.0262	60.4844	53.4019	69.2579	62.5402	66.7508	56.0054	61.6403	67.0596	69.1325	82.0584	62.9889	64.4362	61.6679	55.0816	75.0091	82.858	66.3021	46.0912	93.0341	64.8648	0.202245	5.96878	6.69696	0.0137223	0.890453	Sig
959	ENSG00000159023	1813.12	1053.68	1580.54	891.42	1376.03	1111.7	1444.32	1180.3	652.472	1237.58	1327.63	915.069	1047.42	1161.97	1263.17	1926.11	2019.74	3363.3	1345.49	993.913	1331.65	792.157	756.235	2488.96	2105.24	2729.51	1254.14	1661.77	1490.66	1205.13	1491.8	683.345	1939.73	1624.41	0.448171	10.5008	6.6753	0.0138637	0.896258	Sig
52806	ENSG00000099800	3.12076	1.8825	3.08043	2.29391	2.28143	1.43701	2.45107	3.67942	3.93483	3.74198	2.5884	1.89848	1.83607	2.03978	2.76154	2.01043	2.00524	2.93211	1.65303	1.46313	1.95511	1.62692	1.25127	1.64117	2.05175	1.57161	1.83982	2.92757	1.32213	1.23669	1.22782	2.7713	3.12377	2.10526	-0.411815	1.22097	6.65527	0.0139958	0.898839	Sig
21960	ENSG00000006576	141.375	179.436	160.966	150.222	185.977	184.613	188.306	169.516	145.008	90.1478	113.027	203.047	206.619	142.084	177.412	142.991	223.661	152.366	202.378	153.304	217.941	245.258	180.495	226.587	195.532	182.498	152.432	186.714	271.39	279.936	201.537	117.124	284.399	173.94	0.295213	7.51831	6.65347	0.0140077	0.898839	Sig
13970	ENSG00000145386	6.49802	2.09642	4.14457	2.73505	2.11847	1.90192	2.45107	4.73068	9.86933	2.04108	2.42663	2.89293	2.6317	4.20705	3.03095	2.88999	1.23399	2.31119	2.83376	2.11341	3.09559	2.99963	2.73715	2.17058	1.57301	1.52399	2.45309	1.62643	3.9664	2.62177	1.92942	2.04201	4.88938	1.87767	-0.536693	1.63265	6.64191	0.0140847	0.900431	Sig
13019	ENSG00000109189	27.6166	26.9539	25.3155	30.4385	26.2772	24.8518	25.2034	18.0029	28.5114	23.4724	15.6922	23.1434	16.2798	26.7084	22.3617	25.5073	29.3074	20.5593	35.422	29.9129	22.0493	29.8438	44.1072	36.741	25.4418	27.3366	27.6654	29.3841	36.4028	29.6805	24.0301	25.3793	25.9409	23.2148	0.26038	4.74727	6.62948	0.014168	0.90241	Sig
33577	ENSG00000110074	7.60953	12.1079	7.39303	6.23474	8.96276	8.96017	7.29992	9.98698	9.4823	8.16433	7.71128	7.77474	9.42515	10.2627	11.3829	5.65432	4.16473	7.07156	5.98239	11.4612	6.46273	6.81273	9.46271	6.7235	5.19778	7.7152	8.72209	8.67427	5.64111	5.24355	6.66529	9.91835	5.22892	8.59175	-0.310622	3.00295	6.60762	0.0143157	0.905996	Sig
8474	ENSG00000082146	329.604	97.1197	228.008	128.341	196.203	127.682	188.253	86.3349	62.8928	128.928	188.414	99.4444	119.161	114.674	138.952	410.504	407.218	538.266	214.894	106.93	196.109	91.8193	81.567	487.004	266.933	457.53	159.928	172.293	248.826	93.5924	179.086	44.0492	274.009	148.677	0.693876	7.6477	6.60414	0.0143393	0.905996	Sig
35532	ENSG00000119950	533.137	190.432	390.99	211.805	291.086	220.454	336.542	210.515	158.748	238.126	214.783	132.532	198.785	177.461	207.991	565.683	430.664	582.8	305.889	226.907	252.861	187.096	202.549	548.203	444.273	521.585	240.198	291.998	348.162	213.254	243.458	120.771	759.212	315.163	0.531803	8.27324	6.59364	0.014411	0.905996	Sig
3830	ENSG00000135845	1.71001	0.684544	1.68023	1.17637	2.11847	1.01436	0.90583	0.919854	0.838571	0.680361	0.8628	0.994444	0.612022	0.892405	1.01032	2.38738	1.23399	1.96624	1.81046	0.731565	1.52064	1.52524	3.36278	1.48235	1.84658	1.04774	1.02212	0.758998	1.93913	1.33562	2.98184	0.291716	2.64841	1.42247	0.583347	0.601109	6.59025	0.0144342	0.905996	Sig
26367	ENSG00000104765	1762.59	737.169	1730.81	858.041	1232.14	656.121	1172.41	884.505	301.821	885.489	923.52	597.118	606.514	665.67	809.669	2072.87	1625.94	2158.55	1594.78	629.227	1048.27	470.485	541.251	2917.15	1649.34	2359.56	795.959	1095.99	2132.69	892.739	1190.81	264.441	3154.87	1192.66	0.66625	10.2574	6.55075	0.0147077	0.919818	Sig
23905	ENSG00000183337	91.3143	85.3541	86.252	83.0808	74.9613	78.9509	72.7861	64.127	88.3724	66.6753	67.6759	85.4318	81.399	88.603	83.1829	79.9144	1579.67	82.858	62.3428	90.3483	68.8091	83.7864	91.6553	72.0526	74.4103	73.1039	101.394	89.0197	80.8265	57.9758	91.3846	87.2232	66.6178	75.6757	0.983136	6.95066	6.53495	0.0148187	0.920937	Sig
52996	ENSG00000125648	3.42001	2.35312	3.47248	4.1761	2.77031	3.67705	3.46347	5.91335	5.48296	6.12325	4.04438	2.07929	1.71366	3.88833	3.77185	2.51303	5.09023	2.38018	2.20404	1.82891	1.19479	3.30468	2.65894	1.85293	2.05175	2.52411	3.54335	4.33713	2.55613	1.63243	0.701609	4.95918	0.814897	2.67425	-0.542229	1.66514	6.53302	0.0148323	0.920937	Sig
4611	ENSG00000196660	2.47951	0.898464	3.13643	5.88183	1.46663	1.5638	4.58243	7.22742	0.967582	4.08216	6.63278	1.44646	2.44809	0.764918	1.4818	5.40302	90.5443	3.10459	2.59762	1.21928	4.50762	2.18617	2.03331	1.64117	2.32532	5.66734	3.9522	3.57814	1.85099	2.91858	8.59471	3.93817	2.78423	1.36558	1.36797	2.49453	6.51662	0.0149486	0.924034	Sig
51299	ENSG00000089012	24.8378	10.4393	14.73	18.6748	9.77756	12.6372	10.6568	18.0029	29.6725	13.267	10.7311	11.3909	5.69181	12.8124	14.7506	16.2091	6.16997	15.4884	18.0259	11.5425	9.23247	12.1511	8.99348	12.8646	13.268	7.85807	9.33537	10.0838	12.0755	7.96426	5.78827	6.2719	10.5258	8.93314	-0.441881	3.64606	6.50368	0.015041	0.924034	Sig
49653	ENSG00000263574	0.897753	0.385056	0.392054	2.588	0.448138	1.09889	0.639409	0.262815	0.387033	0.680361	0.916725	1.08485	0.979236	0.764918	0.808255	1.63347	2.31374	0.310459	0.708441	1.46313	0.380161	2.23701	4.84866	0.847055	0.889094	0.666745	0.953979	2.277	3.70198	0.544142	0.526207	1.02101	1.56189	2.56045	0.859794	0.425331	6.4888	0.0151481	0.924034	Sig
31732	ENSG00000149136	26.8471	17.7126	18.6506	20.3805	17.6811	16.2297	13.3743	16.1631	27.8663	13.9474	15.0451	20.6121	14.5661	22.1826	25.46	21.4864	9.71771	12.3149	15.1134	20.0774	13.7944	17.7436	18.6126	10.6941	13.7468	11.668	22.9636	17.9991	20.3609	10.3882	11.752	15.7527	13.0383	14.3385	-0.319589	4.09995	6.48587	0.0151692	0.924034	Sig
57417	ENSG00000138892	0.299251	0.21392	0.392054	0.588183	0.285179	0.0845299	0.692694	1.44548	0.516043	0.680361	0.701025	0	0.367213	0.127486	0.134709	1.50782	0.462748	1.13835	0.472294	0.609638	0.706013	0.457571	0.93845	0.211764	0.615526	0.571496	1.43097	0.325285	0.616996	0.643077	1.05241	2.7713	1.15444	0.056899	0.960672	-0.440436	6.48276	0.0151917	0.924034	Sig
17124	ENSG00000285420	23.8973	28.2802	21.1709	20.6746	26.3994	33.2625	28.1873	39.9479	24.3185	37.4198	40.282	33.4495	34.6405	33.7202	24.2476	18.2195	30.5414	26.4235	28.8886	33.1643	22.9183	23.1328	24.3215	24.2999	20.3808	26.2888	27.5291	26.4565	16.747	21.3205	28.2398	30.1926	15.9584	26.6856	-0.270341	4.76573	6.48115	0.0152034	0.924034	Sig
22124	ENSG00000127920	5.72852	2.05363	6.10485	5.1466	2.81105	2.57816	5.54155	2.36534	5.16043	2.38126	3.12765	2.3505	2.01967	3.31465	4.58011	13.8217	13.1112	11.7284	4.56551	2.72305	2.87836	1.83028	4.69225	4.07645	4.58225	2.38123	2.86194	4.55399	6.8751	5.04568	10.5241	3.79231	11.9518	2.61735	0.680159	2.34564	6.46291	0.0153362	0.928839	Sig
34774	ENSG00000166228	2.39401	2.56704	2.74438	2.94091	2.15921	2.5359	3.25033	0.657038	3.03176	2.04108	2.21093	1.98889	1.89727	1.78481	2.42476	2.88999	4.31898	2.31119	2.83376	2.39791	3.1499	3.10132	3.51919	3.17646	2.66728	2.33361	2.93008	3.46971	2.99684	2.37444	3.68345	2.62545	2.85214	2.95875	0.344513	1.4866	6.4482	0.0154443	0.930795	Sig
42750	ENSG00000261377	1.66726	1.28352	1.90426	2.35273	1.14072	0.380385	1.81166	0.788446	1.61264	0.34018	3.0198	0.994444	0.428416	0.318716	1.81857	1.75912	2.77649	2.82862	2.28275	2.15405	0.706013	1.27103	3.98841	2.80587	2.59889	3.23848	1.90796	3.36128	0.969566	0.791479	2.80644	1.02101	4.00658	1.30868	0.710637	0.978297	6.43029	0.015577	0.930795	Sig
29910	ENSG00000227355	10.1745	6.75987	12.2657	6.58765	6.27393	5.36765	7.77948	4.99349	2.83824	5.78306	6.471	4.79141	5.26339	3.88833	8.62138	12.8165	12.4942	12.4183	9.13101	4.55196	11.7307	4.98244	6.96017	13.0764	11.0795	12.9063	7.01856	5.52985	8.72609	5.44142	8.77011	3.64645	14.5323	7.56757	0.478747	3.01975	6.42899	0.0155866	0.930795	Sig
46895	ENSG00000131143	56.1737	36.1525	46.4304	36.732	31.4919	24.725	27.4413	31.5378	39.1548	31.9769	35.3209	35.8	35.0077	43.5366	43.7131	40.8368	31.6211	33.8745	29.7545	34.3429	27.4259	29.0812	27.0587	25.8881	27.2883	24.1933	40.4078	34.8055	27.853	21.2215	32.8002	33.4015	37.689	33.5135	-0.247738	5.08312	6.42888	0.0155874	0.930795	Sig
43751	ENSG00000137831	3.71926	6.97379	10.0814	6.1171	11.122	7.90355	6.55395	4.73068	8.45021	4.08216	7.5495	8.94999	8.69072	8.28662	7.409	17.0886	5.86147	8.62385	10.0756	6.29959	12.9255	11.1342	6.56915	12.4941	8.41219	7.61995	8.85838	8.34898	12.0755	13.5046	5.78827	3.79231	20.712	12.0057	0.450268	3.17995	6.4166	0.0156792	0.930795	Sig
46057	ENSG00000140807	11.4143	14.0759	11.5936	10.0873	11.4072	11.0734	10.2306	7.35883	15.8038	11.5661	17.0942	11.2101	16.341	11.1551	13.5383	11.6856	7.40397	12.0734	12.4371	9.7542	14.2289	10.6767	7.11658	6.24703	10.6007	10.5727	13.492	7.37313	7.4921	7.22225	9.29632	10.0642	13.2421	6.65718	-0.312473	3.46803	6.41367	0.0157012	0.930795	Sig
27867	ENSG00000136997	47.8374	24.1302	32.1485	29.2327	22.4476	27.3032	21.7399	32.9833	53.088	19.3903	23.4574	23.505	21.8492	34.995	45.2623	32.2925	11.4144	29.3211	33.1393	29.3845	26.0138	20.184	17.9088	21.494	28.451	21.2406	22.5548	33.2875	26.5308	19.9354	15.4354	23.4832	21.7306	20.3129	-0.358593	4.75582	6.4077	0.015746	0.930795	Sig
8345	ENSG00000168497	41.1256	22.2477	36.4611	34.6734	33.3252	15.5958	47.1564	18.7913	36.123	28.9153	23.3495	29.0197	34.5793	35.8874	34.7549	100.27	93.9378	89.3431	41.4044	32.7579	42.4151	27.3526	22.21	29.9116	33.7856	28.0986	24.5309	23.8542	50.3293	34.924	40.5179	39.9651	66.5499	28.3926	0.505077	5.28539	6.40023	0.0158024	0.930937	Sig
12083	ENSG00000113916	144.111	246.949	192.275	142.428	210.625	330.089	309.527	232.986	77.2775	570.482	489.369	182.526	518.138	142.466	52.806	171.389	139.133	248.919	204.188	166.431	204.635	117.037	130.914	133.835	263.856	204.405	159.791	255.674	66.1067	121.838	161.545	178.53	186.543	149.815	-0.574663	7.70783	6.37991	0.0159568	0.933782	Sig
49202	ENSG00000108960	18.8528	11.5089	19.2667	14.4693	18.4959	13.398	17.1042	11.0382	21.7383	12.9269	13.7509	15.6399	15.5454	12.5574	12.9994	23.2455	43.3441	31.5288	21.8829	12.6398	16.4012	14.6931	11.9652	20.5411	17.987	14.5732	14.446	17.1317	26.7071	15.3349	19.8205	15.1692	32.3242	11.835	0.38768	4.17608	6.37964	0.0159589	0.933782	Sig
52178	ENSG00000124145	1.49625	1.02682	1.4562	1.14696	1.50737	0.676239	1.27882	1.57689	1.87066	0.680361	1.02458	1.53687	1.46885	1.65732	0.875609	2.63868	2.15949	2.03523	1.57431	1.3412	2.33527	2.49122	2.26792	1.21764	1.57301	1.52399	1.36283	1.518	2.37984	0.840947	4.73586	2.33373	0.543265	1.13798	0.518509	0.780974	6.37168	0.0160197	0.934178	Sig
7940	ENSG00000078098	1.197	0.898464	2.07229	1.44105	1.22219	0.929829	1.75838	1.05126	0.967582	1.36072	4.47578	0.632828	5.26339	0.764918	0.538836	2.01043	0.925496	0.862385	0.708441	1.25992	7.00582	0.864301	0.391021	0.158823	0.820702	1.90499	1.70353	0.542142	0.528854	0.989349	1.40322	3.35474	75.31	0.56899	1.69486	1.94712	6.34629	0.0162158	0.93477	Sig
8719	ENSG00000163449	5.72852	4.92016	4.08857	6.1171	6.72207	6.97372	4.58243	5.91335	9.41779	4.42234	5.23073	4.4298	4.65137	5.1632	8.1499	5.52867	4.01048	5.48477	6.13982	3.5359	5.70241	4.47403	5.6307	4.71174	5.67652	4.76247	3.61149	3.14442	5.46482	4.20473	4.91126	3.64645	3.3275	4.89331	-0.305367	2.40476	6.34512	0.0162249	0.93477	Sig
27240	ENSG00000253503	0.555752	1.41187	1.40019	2.49978	1.58885	0.972094	2.23793	2.75956	1.1611	3.4018	2.04915	0.90404	1.59126	0.764918	1.01032	5.65432	21.1322	1.75927	2.04661	0.934778	2.82405	1.77944	1.56408	1.27058	1.84658	3.04798	2.18052	1.73485	0.793281	2.32497	3.33264	2.62545	1.35816	0.682788	0.928962	1.28527	6.34112	0.0162561	0.93477	Sig
5963	ENSG00000234936	0.684002	1.41187	0.672093	1.294	0.896276	1.94419	0.745978	0	0.903076	0.680361	1.24028	1.17525	1.65246	1.40235	0.673545	1.00521	1.38824	1.34532	1.57431	1.99148	1.62926	1.77944	1.56408	1.00588	1.43623	1.52399	1.49911	2.277	0.969566	1.38509	3.15724	2.33373	0.746989	1.70697	0.584053	0.547189	6.34008	0.0162641	0.93477	Sig
53098	ENSG00000099785	10.0463	11.5945	8.40117	7.35229	16.2552	10.693	12.6816	8.41009	7.67615	17.3492	14.3441	8.76919	14.4437	13.5136	10.9114	15.7064	30.6956	27.3549	9.20973	12.0708	14.1746	10.5241	4.77046	11.8588	15.9353	24.5743	17.853	18.7581	8.02095	9.00308	21.0483	25.3793	12.3593	13.9403	0.474658	3.81426	6.3354	0.0163007	0.93477	Sig
16568	ENSG00000198108	20.5201	25.7132	15.3461	30.262	9.04424	6.59333	14.813	39.2909	6.12802	17.3492	26.4233	40.953	39.1694	24.7324	68.4322	27.8947	41.6473	14.6261	30.3055	32.5953	7.00582	57.7557	99.8668	22.2881	44.7966	25.2411	48.2441	88.6944	64.9609	30.8677	17.1894	15.7527	92.355	92.2333	0.810506	5.19266	6.32348	0.0163941	0.9353	Sig
2018	ENSG00000137960	3.29176	2.1392	3.69651	3.61732	2.52587	2.74722	3.46347	6.57038	2.06417	3.06162	3.6669	1.53687	2.32569	1.65732	3.03095	5.27737	4.16473	3.51853	4.0145	4.26746	3.80161	2.74543	2.73715	3.38822	5.06099	4.76247	3.20264	4.01185	4.31897	3.75953	4.91126	5.10503	4.54984	2.04836	0.396805	1.87091	6.3126	0.0164799	0.9353	Sig
56849	ENSG00000100029	15.6466	11.9367	12.2097	10.8814	10.2664	8.53752	8.36561	10.9068	14.1912	7.82415	8.95155	10.3061	8.2011	11.2825	11.585	10.1778	6.63272	7.86495	9.13101	9.99806	8.03768	9.30395	9.54091	7.94114	8.3438	7.85807	10.8345	9.32484	7.40396	6.57917	7.7177	12.9814	11.4765	9.90042	-0.259082	3.30801	6.30041	0.0165766	0.9353	Sig
22884	ENSG00000243317	109.697	49.8434	94.2611	71.2878	75.8576	62.0872	80.8853	53.4829	59.2805	47.2851	62.1755	54.604	61.8143	51.1858	53.4122	99.7674	130.032	91.7233	59.8239	66.2879	67.6686	52.0106	52.2404	166.393	130.492	136.302	55.3989	72.1048	137.326	71.5299	74.7214	30.1926	183.759	56.7852	0.470741	6.32546	6.29938	0.0165848	0.9353	Sig
37732	ENSG00000257526	1.49625	2.3959	2.29632	1.58809	2.24069	1.73286	1.70509	2.10252	1.1611	1.7009	1.88738	2.2601	2.01967	1.52984	1.27974	1.88477	2.31374	2.13872	2.20404	1.86956	2.4982	2.79627	1.17306	2.3294	3.07763	2.38123	1.83982	2.38542	1.23399	2.86911	2.45563	2.18787	6.31545	2.38976	0.419131	1.19814	6.29746	0.0166002	0.9353	Sig
22467	ENSG00000164597	7.39577	6.93101	2.9124	7.32288	12.1812	7.52316	11.5627	8.01587	13.2881	3.74198	4.5297	6.50909	9.05793	4.97197	7.67842	9.42387	8.02096	6.55413	7.95028	6.86858	14.5547	9.65984	10.714	10.4823	9.30129	5.85783	10.4938	10.1923	17.7166	14.0982	9.29632	9.33492	16.9091	8.53485	0.435472	3.20889	6.28199	0.0167239	0.9353	Sig
2612	ENSG00000134242	70.837	99.6012	94.9332	70.9937	79.6871	66.0179	90.2633	53.4829	71.8591	46.9449	53.0622	81.1828	82.623	69.4801	93.4881	74.0088	150.393	80.3743	56.5178	101.566	58.599	108.292	134.355	106.517	57.3807	63.1027	92.6041	86.4174	125.691	116.991	103.312	94.0785	84.5455	84.3812	0.318793	6.41834	6.26947	0.0168249	0.9353	Sig
681	ENSG00000162551	61.6885	162.879	94.5971	59.3771	166.219	331.822	139.178	179.897	50.5723	233.364	241.692	136.872	373.272	119.009	29.636	54.9097	72.6514	110.282	169.711	112.255	74.4572	46.8756	67.1774	88.0408	204.013	159.59	109.639	172.726	42.3083	65.8906	84.5439	90.8696	95.0713	96.4438	-0.651568	6.98297	6.26566	0.0168557	0.9353	Sig
33424	ENSG00000246790	18.0406	15.1455	16.6343	14.734	15.7663	15.2577	14.7064	19.0541	19.8677	13.9474	14.2362	11.6621	11.8732	20.3341	14.2118	10.4291	7.86671	16.0749	21.3319	14.1842	13.197	10.4733	14.7806	13.8705	17.5083	11.668	11.7203	13.2283	15.6893	11.8227	12.1028	9.0432	7.6057	11.835	-0.285088	3.8332	6.2591	0.0169089	0.9353	Sig
6376	ENSG00000196975	54.1644	67.1281	54.9436	59.3771	74.8391	57.3958	74.9708	54.797	53.2815	43.2029	49.0178	63.6444	72.2799	72.221	64.8624	49.5067	82.6776	49.4319	50.929	80.3096	68.9177	84.3456	76.7183	58.7115	52.5249	61.2453	73.6608	67.8761	98.3668	95.4722	80.1588	58.7808	124.747	100.939	0.285217	6.10247	6.25193	0.0169674	0.9353	Sig
8057	ENSG00000152256	96.9146	114.191	102.102	75.8168	91.9091	110.185	96.3377	90.8027	135.397	74.8397	72.9066	95.1954	135.808	81.9737	103.12	68.2288	88.0763	93.8965	117.286	70.6773	93.1937	78.3464	59.0442	86.6643	109.085	69.7701	62.7582	73.7313	76.5957	103.239	88.9289	52.8006	87.3977	89.8435	-0.254149	6.48804	6.24495	0.0170244	0.9353	Sig
24706	ENSG00000102271	2.18026	5.39079	3.13643	7.17583	2.85179	2.62043	2.98391	1.83971	0.387033	5.1027	4.15223	5.15303	3.85574	1.46609	7.13958	5.15171	4.47323	3.55303	3.77835	3.21076	3.42145	6.71104	11.1832	3.54704	5.60813	11.7633	19.8291	3.25285	8.19724	3.80899	2.80644	4.95918	4.27821	5.06401	0.715209	2.35875	6.24081	0.0170584	0.9353	Sig
33909	ENSG00000065328	3.24901	0.770112	2.63237	1.47046	1.67033	0.633974	2.45107	0.788446	6.45054	4.42234	1.9413	2.3505	1.04044	3.12342	2.15535	2.88999	0.308499	2.79413	0.708441	0.934778	1.35772	0.915142	0.625634	1.00588	1.57301	2.09549	1.70353	1.19271	1.32213	1.08828	1.75402	1.02101	2.5126	1.13798	-0.68869	0.947901	6.23912	0.0170722	0.9353	Sig
18712	ENSG00000124762	5.17277	2.86653	11.8176	5.7936	5.8258	5.19859	5.91454	3.54801	6.51505	4.08216	7.06418	5.96666	7.34427	5.73689	5.11895	5.02606	10.7975	6.96807	4.72294	4.83646	12.6539	10.6258	7.35119	4.81762	5.74491	5.61971	8.31325	9.54169	11.0178	4.15527	3.33264	12.3979	38.5718	6.20199	0.623516	2.96334	6.22831	0.0171613	0.9353	Sig
18082	ENSG00000276410	3.12076	0.470624	1.12016	0.588183	0.611097	0.042265	0.213136	0	5.22494	1.7009	0.701025	0.994444	0.489618	2.16727	1.07767	1.63347	0.154249	0.620917	0.236147	0.365783	0.543087	0.559254	0.234613	0.58235	0.547135	0.0952493	0.204424	0.975855	1.93913	0.19787	0	0.729291	0.882805	0.113798	-1.1529	-0.0411908	6.22787	0.0171649	0.9353	Sig
26750	ENSG00000104738	15.3046	6.07533	11.3136	6.4406	6.96651	4.56462	5.59483	5.78194	22.3189	12.9269	7.71128	8.76919	4.95738	17.1469	10.2379	8.293	7.24972	6.89908	5.74624	6.13702	8.03768	6.50768	7.5076	7.83526	5.95009	3.80997	8.65395	9.10798	5.81739	4.45207	6.66529	5.98018	10.7974	8.70555	-0.459858	3.06146	6.22642	0.0171769	0.9353	Sig
22865	ENSG00000172331	208.492	94.895	225.711	98.2265	158.519	87.3617	123.033	98.8186	84.7601	113.28	159.888	64.458	71.5454	91.2803	77.4577	311.742	228.443	203.833	177.976	75.717	149.892	62.9415	92.1245	238.922	185.205	266.031	90.151	179.232	279.411	116.397	131.727	30.3385	519.7	117.155	0.634289	7.26211	6.20495	0.0173555	0.9363	Sig
24109	ENSG00000102096	82.2513	78.5942	67.9374	62.6415	69.054	84.5299	84.0823	76.7421	121.851	79.9424	87.8978	64.0964	94.1291	62.9783	65.4686	54.0302	89.1561	66.6796	62.5789	60.8012	86.5137	56.9422	63.5018	51.9351	76.2569	85.0577	68.5502	96.6097	46.6273	34.924	41.3949	78.7634	51.678	51.5505	-0.291621	6.14723	6.20445	0.0173596	0.9363	Sig
52228	ENSG00000100985	4.74527	14.0332	9.29729	5.82301	9.85904	21.1747	15.559	13.6664	10.7724	72.7986	97.5503	13.2894	24.9705	3.76085	1.07767	3.8952	1.23399	22.3185	18.9705	5.08031	3.85592	1.83028	3.6756	7.8882	11.4214	26.1459	9.74421	20.493	5.28854	4.45207	12.1028	12.5438	10.6616	6.65718	-1.07358	3.89483	6.20047	0.017393	0.9363	Sig
11821	ENSG00000177694	19.1521	16.8997	15.8502	23.6155	25.0143	14.9618	20.7275	30.0924	18.6421	24.1528	23.1878	20.0697	17.4426	12.175	37.2471	24.5021	579.515	16.8683	19.8363	16.5415	29.0008	16.32	11.8088	13.5529	24.4159	21.2406	19.2159	13.3367	9.7838	23.6949	27.7136	22.4622	14.6002	19.7439	1.1825	5.18848	6.19817	0.0174122	0.9363	Sig
21008	ENSG00000153814	772.709	807.206	877.922	824.309	901.287	877.04	849.988	542.845	546.877	621.85	565.619	854.86	1021.71	811.897	863.553	791.102	1041.03	869.698	802.742	988.954	717.58	1097.46	1066.55	923.29	728.578	744.707	959.907	786.106	1186.4	1065.92	939.63	719.664	1162.79	892.973	0.2336	9.74767	6.17249	0.0176292	0.938975	Sig
10865	ENSG00000174255	1.83826	2.48147	2.35233	2.17628	0.977756	2.49363	1.43867	0.919854	1.29011	1.7009	1.02458	1.08485	1.28525	1.01989	1.88593	0.628258	1.85099	1.62128	0.472294	1.95084	0.923247	1.27103	2.65894	0.899996	0.683918	0.523871	0.749555	0.975855	1.76285	0.494674	0.350805	0.875149	0.271632	0.853485	-0.614193	0.513462	6.16664	0.017679	0.938975	Sig
39251	ENSG00000279511	16.3306	27.5101	28.4519	9.76383	21.3477	33.9388	29.1464	22.2079	16.5779	24.8332	34.3502	50.2646	106.798	18.4218	4.64746	31.1616	7.71246	24.7677	22.6701	16.7854	13.6315	8.23628	14.7024	16.7293	41.9926	15.4304	14.2415	18.3244	11.9874	23.497	11.752	7.00119	31.4414	18.7767	-0.679442	4.55693	6.15483	0.0177801	0.938975	Sig
18721	ENSG00000137409	46.6404	50.5279	40.2696	41.114	46.1175	49.1119	38.5244	54.4028	36.8971	42.5225	58.6704	45.0212	58.4481	56.7314	43.2416	33.549	38.4081	41.498	39.1217	49.0555	40.4056	40.4188	41.6046	34.5704	41.5822	41.0048	56.1485	52.3709	26.4427	30.5709	29.2922	47.6956	32.3921	47.6814	-0.231847	5.44051	6.15324	0.0177937	0.938975	Sig
54443	ENSG00000167601	0.598502	1.19795	1.12016	1.294	0.611097	0.803034	1.17225	0.394223	0.838571	1.7009	1.40205	0.632828	0.734427	0.446202	1.27974	2.26173	0.771246	0.965871	1.18073	0.894135	2.06373	1.77944	0.469225	0.476468	1.16266	1.66686	1.43097	1.30114	0.528854	0.692544	2.98184	3.79231	4.41402	0.796586	0.706758	0.457968	6.14932	0.0178274	0.938975	Sig
2540	ENSG00000162777	211.699	154.536	179.225	201.217	141.815	136.135	115.147	137.452	226.801	114.641	124.567	155.404	102.514	199.771	220.99	181.064	127.101	138.706	155.542	146.679	86.4051	133.611	153.749	113.029	115.309	107.822	158.088	142.8	149.842	95.7195	106.995	135.502	120.673	165.235	-0.276472	7.18882	6.14917	0.0178288	0.938975	Sig
58141	ENSG00000160191	17.9123	17.7554	17.7545	13.9105	16.5404	25.4012	14.2269	28.7783	18.4486	15.6483	19.1434	8.22676	10.5268	13.5136	20.2064	7.41344	13.4197	15.6609	20.8596	7.03115	11.785	10.4225	13.6075	26.4175	20.244	14.5255	10.4256	13.5535	5.90554	11.7733	9.82253	11.0852	8.55642	11.4367	-0.418536	3.89686	6.14754	0.0178428	0.938975	Sig
44073	ENSG00000259543	1.4535	0.42784	1.4562	0.970502	0.692577	0.549445	0.266421	3.28519	1.67714	0.34018	1.0785	0.632828	0.489618	0.701175	1.34709	1.38217	0	0.931376	1.0233	0.32514	0.706013	0.610095	0.0782042	0.476468	0.547135	0.523871	0.613272	0	0.176285	0.445207	0.701609	0.875149	0.814897	0.512091	-0.83799	-0.172901	6.13138	0.0179827	0.943028	Sig
33981	ENSG00000165996	1.06875	1.62579	1.51221	1.32341	2.03699	1.31021	2.13136	1.83971	1.29011	1.36072	2.31878	0.994444	0.918034	1.14738	1.27974	2.63868	2.62224	2.13872	1.65303	1.82891	2.28096	1.52524	1.8769	1.48235	2.80406	2.23836	2.31681	0.975855	1.23399	2.32497	4.38506	2.04201	1.22235	1.08108	0.440965	0.91979	6.12604	0.018029	0.943028	Sig
16762	ENSG00000112984	3.84751	2.73818	3.08043	1.85278	1.42589	1.73286	1.43867	0.262815	6.38604	2.72144	1.88738	1.71768	0.979236	3.2509	3.30037	3.14129	1.85099	1.62128	1.57431	1.3412	1.35772	1.42355	0.93845	1.95881	1.77819	1.42874	1.43097	1.518	2.37984	1.28615	2.10483	1.7503	1.35816	1.59317	-0.559534	1.09223	6.11948	0.0180863	0.943166	Sig
56569	ENSG00000211677	13.338	4.40675	6.83295	7.11701	4.72582	3.67705	3.25033	1.7083	58.5064	7.82415	4.26008	19.1656	3.48853	3.95208	14.2792	12.9421	3.85623	2.82862	2.91248	2.84498	1.73788	4.42319	3.44098	1.1647	3.3512	3.00035	3.20264	10.0838	4.31897	1.73136	1.57862	14.1482	15.5509	6.77098	-1.00757	2.93525	6.11151	0.0181562	0.943332	Sig
34703	ENSG00000204130	32.4046	50.913	38.5333	34.1734	43.8361	43.7865	47.636	42.8389	39.1548	33.6778	36.9386	46.1964	50.6143	44.174	45.3296	36.062	70.3377	43.2227	43.3723	47.9175	42.7409	49.9769	43.7161	51.1409	48.1478	48.5772	46.3361	46.9495	50.6818	60.845	42.9736	43.9033	47.1961	50.8677	0.195844	5.51018	6.10153	0.018244	0.943332	Sig
40979	ENSG00000125375	17.3566	21.007	16.2423	19.5277	23.7106	21.9355	21.8998	21.1566	20.5772	14.6278	17.1482	20.3409	22.094	20.3978	25.258	16.0834	27.1479	22.698	22.1191	22.2721	21.8864	21.6584	21.3497	30.2822	17.9187	26.5269	20.3061	24.5048	30.6735	29.8289	27.5382	18.6698	23.632	22.8165	0.218936	4.47431	6.10046	0.0182535	0.943332	Sig
18095	ENSG00000274290	13.3808	8.51402	15.3461	9.11683	13.6886	11.7497	13.5342	10.9068	25.0926	29.9359	21.6779	12.4758	32.6208	15.1709	6.80281	8.293	5.70722	20.5248	14.956	6.7873	13.8487	6.30431	6.80377	8.62937	19.902	9.90593	6.20086	9.32484	7.13953	8.2116	6.84069	9.91835	28.1818	5.8037	-0.56488	3.71484	6.085	0.0183906	0.94758	Sig
18183	ENSG00000275379	10.3455	4.40675	9.80136	10.0873	6.31467	5.19859	4.689	6.17616	27.1568	9.86523	8.8437	7.95555	3.36612	12.0475	6.26397	9.17257	3.39348	5.86422	6.61211	4.91774	3.80161	6.406	8.28964	4.3941	4.58225	3.42898	4.83804	9.54169	9.69566	2.22604	3.15724	9.91835	8.82805	4.49502	-0.566814	2.877	6.05959	0.0186183	0.9517	Sig
4569	ENSG00000117724	29.2838	7.2305	13.6659	6.94056	7.33317	4.39556	6.92694	3.4166	26.8988	8.84469	6.57885	6.6899	3.91694	17.5294	11.4503	17.7169	2.77649	8.76183	6.0611	5.24288	5.37656	6.25347	3.98841	5.29409	6.97597	5.38159	3.40707	7.58998	13.1332	6.3813	5.78827	3.20888	11.2727	4.77952	-0.662788	3.11877	6.05266	0.0186809	0.9517	Sig
22798	ENSG00000106477	11.7563	8.94186	10.0254	11.1461	9.98126	10.5662	7.88605	12.0895	18.5776	6.80361	10.2458	9.22121	5.81421	9.81645	12.1912	10.9317	9.25496	7.83046	8.73743	8.77878	9.34109	8.74469	8.28964	12.4411	6.97597	6.28646	7.22298	8.99955	7.58024	8.70627	6.66529	6.70947	10.2541	7.68136	-0.286115	3.24019	6.03623	0.0188303	0.9517	Sig
55458	ENSG00000268182	0.897753	0.385056	0.672093	0.852865	0.814797	0.464915	0.372989	0.788446	0.193516	0.34018	0.701025	0.542424	0.612022	0.318716	0.404127	0.879561	0	0.931376	0.393578	1.30056	1.30341	1.16935	0.782042	0.847055	0.478743	1.57161	0.749555	0.758998	0.528854	1.18722	0.526207	2.62545	0.33954	0.853485	0.678961	-0.178483	6.03532	0.0188387	0.9517	Sig
28774	ENSG00000255872	5.04452	6.28925	7.39303	5.55833	8.06649	8.45299	7.88605	6.96461	5.80549	9.86523	8.03483	6.32828	6.73225	7.77667	6.53339	7.16214	12.9569	6.93358	7.47798	8.90071	9.12386	7.67703	7.19479	9.21172	8.75415	8.00095	6.60971	7.48156	7.75652	8.55787	9.99793	7.14705	8.48851	9.55903	0.238902	2.98449	6.02535	0.01893	0.9517	Sig
47273	ENSG00000108515	3.59101	2.82375	2.96841	2.79387	2.77031	2.28231	2.93063	6.70179	2.58022	3.06162	3.0198	3.61616	1.71366	3.44213	4.04127	2.13608	1.07975	2.2767	2.59762	2.35727	1.62926	2.89795	2.11151	1.32352	2.94085	2.23836	4.08848	3.25285	2.37984	2.07763	2.10483	4.5216	0.611173	1.47937	-0.467608	1.49762	6.02453	0.0189375	0.9517	Sig
10197	ENSG00000168268	2.69326	1.3263	0.840117	0.617592	1.42589	0.972094	1.43867	1.57689	2.77373	0.680361	1.61775	2.07929	2.20328	2.29476	2.82889	1.75912	0.925496	1.00037	0.629725	1.58506	0.868939	1.42355	1.48588	1.42941	1.23105	1.61924	1.36283	1.84328	0.793281	0.692544	0.350805	1.7503	0.882805	0.739687	-0.530345	0.622191	6.02321	0.0189496	0.9517	Sig
28681	ENSG00000174038	1.15425	1.83971	1.00814	1.58809	1.75181	1.26795	1.54524	2.49675	0.967582	2.72144	2.157	2.53131	2.8153	1.9123	0.673545	1.25652	1.07975	0.862385	0.865872	1.9102	1.30341	0.915142	0.860246	0.741173	1.23105	1.42874	1.63539	2.06014	0.352569	0.791479	0.175402	2.04201	1.15444	1.65007	-0.550979	0.62282	6.01751	0.0190021	0.9517	Sig
12700	ENSG00000152990	11.5853	4.57789	7.11299	11.3813	9.49238	3.88838	9.43129	12.878	15.8683	9.86523	10.2997	8.85959	10.7104	7.20298	25.7294	12.3139	3.08499	6.34716	11.8861	6.66537	7.71183	9.71068	4.84866	3.33528	9.30129	4.81009	7.97254	6.93941	6.52253	9.74509	5.43747	2.91716	6.17963	13.7696	-0.521527	3.15504	6.01584	0.0190176	0.9517	Sig
10285	ENSG00000272146	0.427501	1.66858	0.448062	0.911683	1.05924	0.676239	1.38539	0.919854	0.774065	1.02054	1.45598	0.723232	0.979236	0.956148	1.07767	0.502606	2.93074	0.965871	1.0233	1.54442	0.760321	1.32187	0.860246	1.58823	1.23105	1.95261	1.49911	1.518	1.49842	1.43456	2.45563	1.02101	0.814897	1.53627	0.50799	0.390111	6.01537	0.0190219	0.9517	Sig
55395	ENSG00000213015	2.90701	2.09642	2.68837	1.67632	1.62959	1.5638	1.43867	0.525631	0.70956	0.680361	3.6669	2.07929	1.71366	2.86844	2.82889	2.76433	0	2.03523	1.10202	1.74763	1.19479	0.965984	1.9551	0.476468	1.23105	1.47636	1.43097	0.867427	0.528854	0.692544	0.175402	1.45858	0.271632	1.93457	-0.726222	0.745056	6.00439	0.0191236	0.954025	Sig
40298	ENSG00000100823	28.7281	14.5038	17.7545	23.5273	17.4366	14.835	14.1203	18.5285	28.6404	14.6278	14.6676	19.3465	11.3836	21.7364	25.1232	27.2664	9.10071	16.3508	19.4428	16.3789	15.478	16.1167	20.7241	14.5588	13.3364	11.8109	14.6504	13.7704	18.0692	8.06319	8.77011	11.9604	14.6002	13.5989	-0.346698	4.07697	5.98855	0.0192713	0.958623	Sig
50277	ENSG00000154856	1.96651	0.64176	0.840117	1.08814	2.64809	1.14115	1.86494	0.394223	1.1611	2.04108	1.67168	0.813636	0.795629	0.828662	1.14503	5.27737	1.85099	2.31119	1.33817	1.54442	1.9008	1.77944	1.01665	1.53529	2.46211	2.00024	1.36283	1.08428	1.41028	0.742012	4.56046	2.91716	1.01862	1.47937	0.613577	0.803781	5.98138	0.0193385	0.959202	Sig
2226	ENSG00000122406	1.71001	0.556192	1.23217	2.14687	1.18146	1.64833	0.479557	0.657038	1.67714	4.42234	1.5099	1.44646	0.55082	1.40235	1.07767	0.879561	0.771246	1.24183	0.629725	1.25992	0.597395	1.22019	2.03331	0.370587	0.75231	1.09537	1.49911	0.867427	0.528854	0.19787	0.526207	1.02101	0.407448	0.227596	-0.688636	0.263488	5.97102	0.0194362	0.961285	Sig
21240	ENSG00000106571	3.20626	1.58301	3.52849	4.99955	3.7888	2.70496	4.3693	5.1249	2.12868	5.44288	8.14268	1.98889	3.42733	1.46609	1.81857	6.65953	3.39348	5.79523	4.48679	3.08883	5.75672	4.01646	4.30123	1.32352	5.12939	5.38159	6.20086	3.90342	13.3095	5.14461	10.5241	8.0222	2.78423	3.35704	0.594268	2.22345	5.96344	0.0195079	0.961353	Sig
46589	ENSG00000040199	25.0943	20.408	22.6271	22.5568	26.9698	21.048	22.1662	21.8137	22.0609	16.3287	20.2758	22.601	17.565	24.6049	29.3666	27.769	30.0786	29.942	19.4428	32.5953	18.1934	26.8442	27.9189	29.3293	23.1848	22.8122	24.122	20.6014	27.0597	28.4438	27.889	21.4411	28.9288	24.8649	0.207235	4.61221	5.95912	0.019549	0.961353	Sig
29677	ENSG00000165028	7.90878	4.19283	5.7688	4.61724	3.82954	4.43782	4.15616	2.23393	3.22527	4.42234	2.157	7.59393	6.54864	2.93219	5.05159	10.4291	6.78697	6.7266	6.21853	6.13702	6.84289	7.98208	3.51919	6.35291	9.02772	6.57221	4.63361	4.87928	5.90554	8.70627	3.50805	1.89616	10.0504	4.15363	0.460924	2.51367	5.94723	0.0196625	0.964187	Sig
21269	ENSG00000078967	2.26576	3.25159	3.30446	2.82328	3.05549	3.2544	2.07808	4.59927	3.28978	2.38126	2.64233	2.3505	2.6929	2.48598	3.03095	2.26173	6.16997	3.0011	3.38477	4.43003	3.42145	3.55889	3.12817	2.69999	3.62477	2.52411	2.93008	4.44556	2.82055	4.15527	6.31448	4.22989	2.58051	4.60882	0.3392	1.78513	5.93865	0.0197448	0.964631	Sig
52465	ENSG00000235590	3.07801	1.79693	2.29632	1.11755	2.07773	1.6906	1.86494	1.44548	3.16077	1.02054	1.9413	1.98889	1.10164	2.23101	2.69418	1.38217	1.07975	1.89725	2.20404	2.23534	1.62926	1.4744	1.09486	0.423527	1.43623	1.71449	1.56725	1.73485	0.969566	1.68189	1.22782	1.89616	0.475356	1.02418	-0.469969	0.855484	5.91943	0.0199305	0.964631	Sig
33984	ENSG00000136738	112.732	85.1402	109.943	98.5206	119.694	113.397	110.778	89.0944	85.2762	73.4789	71.936	95.105	105.023	71.7111	78.8722	115.348	110.442	190.587	139.248	84.0487	109.378	103.309	93.2976	181.111	123.516	153.209	80.9519	97.0434	147.727	110.708	82.6145	62.4273	147.361	85.4623	0.301268	6.74375	5.91403	0.019983	0.964631	Sig
14389	ENSG00000061918	6.49802	4.15005	8.34516	5.35246	6.15171	2.66269	7.7262	3.15378	5.48296	3.4018	5.1768	5.24343	5.3858	5.73689	6.06191	11.5599	8.17521	8.72734	4.09321	5.4461	8.798	6.55852	5.6307	6.9882	5.12939	4.71484	5.72387	3.68656	9.25494	10.1408	6.66529	4.08403	17.9277	6.31579	0.442933	2.72578	5.90466	0.0200745	0.964631	Sig
48368	ENSG00000236320	9.40503	4.49232	11.8176	6.35237	8.47388	5.45218	6.39409	3.94223	7.86966	5.78306	6.74063	4.88182	2.87651	6.50181	5.99455	12.4395	8.32946	14.6605	8.02899	6.29959	7.16874	4.77908	6.96017	11.3823	7.31792	12.5729	6.54157	6.18042	11.8111	4.94674	10.3487	4.08403	18.3352	6.94168	0.456019	2.99301	5.90293	0.0200914	0.964631	Sig
13568	ENSG00000246375	0.855003	0.42784	1.17616	1.14696	1.46663	0.718504	1.70509	0.394223	0.516043	1.36072	2.91195	2.53131	2.8153	1.46609	0.471482	1.38217	2.62224	1.31083	2.5189	1.42249	3.1499	1.52524	1.56408	0.370587	0.957485	2.66698	2.7938	3.36128	1.32213	2.72071	1.05241	3.06302	9.77876	0.796586	0.807687	1.00543	5.88781	0.0202401	0.964631	Sig
44108	ENSG00000250988	1.66726	1.28352	1.28818	1.05873	0.611097	1.60607	0.426273	1.31408	1.35461	1.36072	1.24028	1.26566	1.16284	0.828662	0.875609	0.753909	0.462748	0.896881	1.10202	1.38185	0.868939	0.864301	0.469225	1.00588	0.615526	1.19062	0.885838	0.65057	0.705139	0.445207	0.350805	0.583432	1.08653	1.13798	-0.460517	0.137734	5.88692	0.0202489	0.964631	Sig
17523	ENSG00000183258	14.4923	9.75476	13.6659	13.4694	11.4886	9.63641	8.52546	5.91335	13.2236	11.2259	11.6478	12.2949	8.87433	15.1071	11.7197	12.1882	7.86671	10.0382	9.6033	8.73814	8.68939	8.79553	10.0101	9.21172	10.1904	9.00106	14.2415	11.4934	8.28538	5.93609	8.77011	8.0222	8.69223	10.5263	-0.266877	3.38751	5.88288	0.0202888	0.964631	Sig
39561	ENSG00000102837	1.75276	2.26755	0.50407	1.26459	2.07773	0.676239	0.639409	0.262815	2.25769	0.680361	1.2942	0.271212	0.673225	0.446202	0.606191	0.376955	0.616997	3.48404	11.4925	0.447068	1.52064	0.864301	1.72049	0	4.10351	0.476247	0.272565	0.325285	3.9664	1.58296	0.526207	0.875149	13.9212	2.21906	1.25747	1.03578	5.88011	0.0203163	0.964631	Sig
48724	ENSG00000068120	11.8845	13.0919	10.4735	9.61679	9.89978	11.5383	10.3371	18.7913	12.127	13.6072	14.9372	11.3005	14.7497	13.1948	10.5747	7.91605	7.86671	11.142	7.08441	10.2826	10.4273	12.1511	7.03838	8.89408	9.1645	11.2394	15.4681	15.3968	7.66838	6.0845	8.94551	15.461	8.21688	10.697	-0.299067	3.48608	5.87754	0.0203418	0.964631	Sig
50739	ENSG00000141469	11.97	10.097	19.3227	12.2636	16.133	10.1859	13.9072	6.8332	5.22494	11.2259	19.8983	7.86515	7.09946	12.2387	7.409	38.575	23.7544	22.422	20.3873	6.5028	19.3339	5.44001	6.96017	21.7058	29.2033	19.0499	7.56369	19.0834	21.5949	5.39195	18.2418	5.10503	33.4108	11.3798	0.616842	3.9085	5.86564	0.0204603	0.964631	Sig
33523	ENSG00000149564	2.60776	0.898464	1.90426	1.73514	1.83329	1.22568	1.49196	1.97112	3.87033	2.04108	1.88738	1.44646	1.77487	1.40235	1.01032	3.51824	4.47323	3.51853	1.25945	3.21076	1.84649	1.4744	2.26792	1.85293	3.3512	1.42874	1.22654	2.71071	2.46799	1.53349	3.15724	8.45977	2.58051	1.30868	0.566877	1.25539	5.86299	0.0204868	0.964631	Sig
17509	ENSG00000169223	36.7224	40.4309	43.014	37.2026	39.1917	46.745	41.7747	47.044	45.1538	65.3146	55.8124	49.3606	54.164	46.7875	38.7289	33.2977	31.4669	41.705	35.1072	37.8788	32.9654	41.639	39.7277	29.2234	38.8466	42.0526	49.8795	55.8406	20.2727	28.2459	32.6248	59.5101	33.0033	41.8208	-0.261767	5.37986	5.85478	0.0205691	0.964631	Sig
54627	ENSG00000130202	1.32525	7.27328	26.3797	2.08805	3.25919	25.4435	4.95542	1.44548	9.35329	3.06162	8.30445	3.16414	13.7705	21.9277	2.29005	2.01043	6.16997	5.13982	2.5189	15.1597	6.40842	2.79627	1.48588	2.85881	7.11275	2.28598	7.29112	4.87928	1.14585	2.96805	2.98184	9.33492	4.75356	2.73115	-0.924546	2.75954	5.84767	0.0206407	0.964631	Sig
41829	ENSG00000182512	135.518	69.4812	177.657	81.8456	100.505	62.214	105.716	66.8865	36.7036	103.755	81.966	43.2131	67.8733	59.4724	52.4692	179.556	146.383	308.527	145.309	57.3466	95.2574	36.0973	52.475	152.417	218.785	215.978	74.4785	114.934	147.903	44.7186	136.814	31.3595	188.717	83.5277	0.624224	6.75809	5.83936	0.0207247	0.964631	Sig
23229	ENSG00000155660	60.3632	27.1251	35.6769	29.5268	30.229	25.7816	26.8552	19.7112	99.6609	29.9359	25.5605	39.1449	28.8875	38.1822	45.6664	31.6642	20.5152	27.1824	23.2211	37.4318	24.1674	26.7933	35.8957	27.741	24.3475	22.2883	35.6379	45.323	23.4459	23.596	26.3103	33.4015	29.7437	28.2788	-0.38252	5.03396	5.83547	0.0207642	0.964631	Sig
40364	ENSG00000129472	110.381	48.5599	78.6909	75.3462	96.9201	57.1422	100.281	75.428	39.2193	64.6343	91.8882	58.9434	59.2438	51.9507	62.9091	170.886	144.532	198.349	91.625	43.3656	67.8315	57.0439	50.9891	150.14	123.379	167.782	43.5423	94.3327	127.189	55.7003	85.4209	29.6092	162.097	77.155	0.515508	6.47142	5.82726	0.0208477	0.964631	Sig
7706	ENSG00000115919	228.072	146.407	371.388	130.694	224.721	145.265	184.629	104.206	128.237	72.1182	138.749	202.686	325.963	131.63	183.204	282.339	193.583	179.997	155.699	313.882	390.262	265.34	361.147	276.458	202.098	233.266	169.945	151.366	295.453	286.07	97.8745	116.832	890.546	198.35	0.555094	7.83896	5.82526	0.0208681	0.964631	Sig
12009	ENSG00000177383	6.96827	2.69539	5.43275	2.94091	2.93327	1.85966	3.83646	2.23393	4.7734	2.04108	1.88738	2.71212	2.38689	4.14331	4.84953	3.6439	0.462748	2.89761	3.14862	1.99148	1.84649	3.50805	3.20637	2.48822	2.18854	2.33361	1.77168	2.92757	2.82055	1.9787	2.10483	2.91716	3.3275	2.33286	-0.45967	1.62152	5.81992	0.0209227	0.964631	Sig
3387	ENSG00000160818	13.8938	8.81351	11.5376	12.146	10.0627	9.34056	5.16856	9.19854	13.0946	4.76252	5.1768	7.32272	6.42624	12.9399	11.4503	9.80082	4.62748	6.62312	10.0756	9.63227	6.8972	8.59217	7.74222	6.77644	6.22366	6.9532	6.54157	9.75855	8.46166	6.28237	4.73586	5.54261	6.85871	9.21764	-0.345933	3.08304	5.81728	0.0209497	0.964631	Sig
15563	ENSG00000164509	4.95902	2.65261	2.35233	2.94091	2.89253	2.24004	5.75468	3.67942	1.1611	2.72144	6.30923	2.98333	7.65028	3.63336	2.55947	6.03128	2.77649	2.00073	2.83376	8.61621	27.3173	2.44038	1.32947	4.55292	5.26617	8.52482	11.0389	3.25285	4.05455	3.85846	3.15724	6.85533	9.98249	2.73115	0.757624	2.3748	5.81135	0.0210106	0.964631	Sig
11467	ENSG00000018408	8.84928	9.84032	8.12113	12.4695	9.08498	10.0591	8.20575	13.6664	7.80516	9.18487	10.4615	9.1308	7.77269	7.07549	8.55403	10.9317	12.9569	10.4866	9.28844	10.3638	10.4273	11.541	11.105	9.0529	10.6007	11.668	9.67607	10.5175	8.72609	11.0312	14.7338	13.5648	10.6616	9.67283	0.217916	3.36744	5.80227	0.0211042	0.964631	Sig
1454	ENSG00000086015	35.6964	51.0413	39.6535	43.1726	46.4027	49.8727	40.9755	38.6339	40.2514	35.7189	43.7332	53.7	50.9203	52.1419	48.7647	37.3185	62.7795	36.5306	43.2149	54.7861	49.964	66.1445	64.0492	57.388	47.122	45.1482	50.0158	44.6725	57.2044	63.4667	53.1469	55.2802	38.8434	56.33	0.20984	5.60821	5.79959	0.0211319	0.964631	Sig
29207	ENSG00000106772	15.0053	23.1034	23.0752	15.5868	22.8958	31.5297	31.1712	14.0606	17.997	14.6278	11.0546	31.1894	44.2492	27.9833	9.90112	29.1512	51.8278	28.8382	31.0927	37.066	17.8675	44.6386	27.2933	20.4352	37.2735	26.3841	26.5751	27.8661	15.9538	33.4895	21.2237	22.3163	33.8861	33.0014	0.41915	4.7332	5.79717	0.021157	0.964631	Sig
49311	ENSG00000266002	0.769503	0.299488	0.50407	0.205864	0.733317	0.676239	0.639409	0.657038	0.516043	1.02054	0.53925	0.361616	0.734427	0.701175	0.942964	0.376955	1.69674	0.586422	0.787156	0.853493	1.03186	0.660936	1.25127	0.847055	0.820702	0.476247	1.36283	1.19271	0.616996	0.643077	2.45563	0	1.15444	1.53627	0.648256	-0.140362	5.79318	0.0211983	0.964631	Sig
41442	ENSG00000119673	3.29176	2.05363	2.29632	2.67623	2.85179	2.66269	2.18465	4.20505	3.16077	2.38126	2.69625	1.80808	1.71366	3.50588	3.03095	1.88477	1.54249	2.00073	2.5189	2.84498	2.11804	2.28786	2.03331	2.48822	1.77819	2.19074	2.7938	1.518	3.34941	1.23669	1.05241	2.47959	1.62979	2.27596	-0.348195	1.32239	5.79164	0.0212143	0.964631	Sig
10304	ENSG00000168291	15.0053	10.097	12.9938	9.85206	12.2219	10.6085	10.5503	8.93572	12.385	6.80361	11.8635	11.6621	9.30274	11.7287	14.2792	7.66475	10.1805	9.14128	8.34386	10.8922	9.66694	10.9309	13.2165	9.63525	8.54898	7.5247	7.9044	10.626	9.51937	10.6355	9.29632	8.45977	10.4578	10.5263	-0.223994	3.39023	5.7903	0.0212283	0.964631	Sig
17034	ENSG00000176049	100.377	60.9672	106.359	136.782	101.687	115.721	87.2794	55.9797	77.4065	41.502	73.8773	114.09	50.0634	81.5913	117.736	102.029	126.484	86.6525	119.097	138.266	59.5223	151.558	241.651	148.393	79.8816	68.9605	92.059	67.7677	254.996	102.744	91.9108	88.8276	116.191	126.828	0.433653	6.7225	5.78952	0.0212363	0.964631	Sig
49515	ENSG00000168646	4.83077	3.59386	3.69651	4.70546	3.05549	3.97291	3.03719	5.1249	5.03142	3.74198	3.72083	3.70656	1.77487	5.1632	5.38836	5.27737	0.925496	4.20844	4.0145	4.30811	2.87836	2.64374	3.04996	2.3294	5.06099	2.71461	2.99822	3.68656	1.49842	1.38509	2.98184	2.47959	2.10515	2.10526	-0.432543	1.83794	5.769	0.0214509	0.96999	Sig
6205	ENSG00000162929	8.76378	17.1992	13.5539	7.99929	13.5664	15.3422	18.9691	15.6375	10.1274	10.2054	12.1331	15.1879	19.7071	13.1948	14.0771	11.0573	28.5361	12.7978	11.4925	14.8345	13.5229	17.947	14.546	16.8352	14.1571	13.8112	12.1292	15.18	15.3368	26.6135	31.0462	30.0468	21.8664	15.4765	0.364686	4.0056	5.7658	0.0214846	0.96999	Sig
11946	ENSG00000043093	195.625	117.57	210.029	112.078	164.752	109.339	158.947	93.0366	91.1462	104.095	111.948	111.739	132.809	106.579	109.182	237.984	134.968	245.021	196.946	89.0477	145.276	104.225	107.609	270.475	187.872	200.214	108.617	150.715	285.846	157.603	142.953	73.0749	272.176	116.871	0.401144	7.24607	5.75406	0.0216087	0.96999	Sig
5679	ENSG00000115155	1.15425	1.28352	3.41647	3.2056	3.54437	1.73286	1.49196	3.67942	4.06384	6.46343	7.71128	1.98889	3.12131	0.764918	0.942964	4.27215	0.616997	2.86312	1.65303	1.66634	2.38958	2.74543	0.782042	1.21764	2.46211	4.38147	4.36105	2.06014	1.6747	1.03882	5.96368	6.70947	95.0034	1.65007	1.38942	2.49563	5.75304	0.0216195	0.96999	Sig
10914	ENSG00000113845	30.7801	31.2751	31.7564	30.0856	35.1177	32.5018	32.5566	28.2527	33.4783	19.7305	25.5065	33.2687	31.2131	32.3178	35.6306	24.1251	37.4826	33.2536	36.524	32.514	35.0834	37.8767	28.7791	38.8586	39.1885	29.2415	36.3875	32.6369	52.7091	40.2665	37.3607	25.8169	56.907	33.7411	0.228081	5.08887	5.7459	0.0216954	0.96999	Sig
35221	ENSG00000186188	0.470252	0.171136	0.728101	0.735229	0.366658	0.380385	0.532841	0.657038	0.903076	0.34018	0.6471	0.090404	0.428416	0.637432	0.404127	1.25652	0.308499	1.10385	0.472294	0.568995	1.08617	0.711777	0.625634	0.317646	0.889094	0.523871	1.02212	0.216857	0.705139	0.544142	0.350805	0.583432	3.3275	0.853485	0.702508	-0.30826	5.74111	0.0217464	0.96999	Sig
48961	ENSG00000004897	138.254	119.025	140.748	108.784	141.571	114.2	144.986	113.011	117.013	101.034	100.57	123.401	141.622	115.821	130.533	178.425	168.749	160.3	140.114	111.035	131.481	125.324	125.127	186.934	140.819	155.066	114.273	111.031	179.458	161.017	144.531	77.3048	242.364	127.681	0.246248	7.09127	5.74099	0.0217476	0.96999	Sig
16366	ENSG00000171444	94.5633	76.8401	43.7981	47.1429	55.2839	60.6502	45.3981	61.7616	162.683	36.3993	48.3707	52.7055	56.7957	69.9263	83.3176	90.7204	40.4133	47.3277	70.0569	47.1453	44.2073	49.011	44.8892	55.7468	54.5083	37.4806	46.9494	30.2515	48.8309	55.3046	29.8184	21.4411	66.7536	68.8478	-0.409781	5.8424	5.73546	0.0218068	0.970123	Sig
45724	ENSG00000260267	0.940503	1.36909	1.00814	0.764638	1.38515	1.60607	1.17225	2.23393	0.645054	1.36072	1.13243	0.813636	1.59126	2.03978	2.29005	0.628258	1.54249	0.82789	0.708441	1.21928	0.868939	1.4744	0.860246	0.317646	0.683918	0.666745	1.77168	0.758998	0.705139	0.939881	0.701609	0.875149	0	1.08108	-0.61686	0.270489	5.72772	0.0218898	0.970617	Sig
47240	ENSG00000132382	13.4663	16.3863	12.7698	12.7342	13.7701	15.9339	9.00502	14.4548	18.384	17.6894	15.2608	12.6566	11.9956	18.2943	20.6105	11.4343	8.48371	11.211	9.52459	15.1597	10.1557	13.4221	14.3114	8.73525	13.1996	12.5729	17.5123	17.8907	6.78696	6.28237	8.41931	18.2323	4.88938	13.2575	-0.351096	3.72219	5.72395	0.0219304	0.970617	Sig
11012	ENSG00000082781	4.95902	5.21965	5.32074	6.4406	5.49988	4.01517	6.44738	4.33645	4.12835	5.78306	7.06418	3.88737	6.91585	6.11935	4.91688	10.806	8.63796	10.6936	4.0145	4.67389	6.67997	6.60936	5.6307	5.24115	6.01848	4.61959	7.9044	7.58998	5.64111	4.64994	8.59471	15.8985	4.95729	5.23471	0.373483	2.68191	5.70095	0.0221796	0.979136	Sig
50162	ENSG00000170579	32.4901	63.5771	39.4855	39.82	33.0807	46.576	72.0934	27.8584	18.9646	39.4609	46.052	42.8515	42.8416	34.4213	60.4844	63.5797	70.0292	55.8136	29.5184	45.2351	58.9249	47.9433	24.1651	55.6939	52.1146	60.5786	41.7025	61.4789	58.4384	61.8838	64.548	66.3654	72.5258	41.4794	0.346098	5.62333	5.69197	0.0222778	0.980964	Sig
52865	ENSG00000179855	1.15425	0.684544	0.392054	1.14696	0.896276	0.972094	0.639409	0	2.06417	1.36072	1.13243	0.271212	0.428416	1.27486	1.4818	0.376955	1.07975	1.75927	0.629725	0.0406425	0.597395	0.610095	0.234613	0.264705	0.547135	0.476247	0.340707	0.325285	0.352569	0.742012	0.526207	0.291716	0.0679081	0.56899	-0.81113	-0.264216	5.67535	0.0224607	0.983216	Sig
18113	ENSG00000275713	10.4738	1.8825	8.17713	5.29365	4.07398	1.98645	2.18465	2.23393	21.9964	7.82415	4.42185	3.88737	2.44809	6.94801	3.09831	6.28258	0.308499	4.72587	4.56551	2.56048	2.66112	3.50805	4.84866	2.3294	2.80406	1.95261	3.33893	2.81914	5.90554	1.63243	1.75402	1.02101	9.16759	1.30868	-0.779801	2.18566	5.6711	0.0225077	0.983216	Sig
21279	ENSG00000136279	117.905	153.509	110.223	95.1974	129.023	143.151	128.788	137.978	98.7578	180.976	169.702	147.991	177.181	141.829	113.088	81.1709	132.963	119.492	112.091	106.158	105.359	121.765	106.123	100.588	129.602	130.73	130.831	165.462	76.155	105.415	94.191	151.692	68.6551	134.566	-0.25299	6.95615	5.66669	0.0225567	0.983216	Sig
9320	ENSG00000134109	196.736	147.819	143.1	121.577	142.223	165.383	122.926	127.334	244.347	178.595	138.102	183.249	166.47	153.111	161.988	133.316	134.197	133.394	138.461	145.663	141.528	139.915	126.222	135.793	195.122	128.11	135.465	139.114	159.978	138.558	113.134	108.956	155.577	136.614	-0.199342	7.21067	5.66667	0.0225568	0.983216	Sig
32197	ENSG00000175550	7.35302	5.73306	8.6812	5.52892	6.23319	4.01517	5.96782	3.02238	4.12835	9.86523	10.3536	5.51464	7.34427	6.56555	6.33133	4.90041	6.16997	4.96734	5.51009	4.83646	5.26794	3.81309	5.23968	3.91763	5.47135	4.81009	4.63361	5.63827	5.02411	3.41325	3.85885	5.10503	9.84667	3.81223	-0.34093	2.53061	5.64419	0.022808	0.991659	Sig
5120	ENSG00000240963	21.6316	23.7023	23.4673	21.0569	19.9625	24.1756	20.4078	16.0317	22.0609	12.2465	11.7017	26.0363	20.87	20.2066	21.284	20.8582	30.8499	20.4558	25.5039	24.9545	23.2441	26.6917	23.2266	26.8411	25.7837	18.5736	19.2159	19.1918	27.853	33.2421	21.0483	16.0444	27.9102	28.4495	0.248599	4.50087	5.6322	0.0229431	0.991959	Sig
14888	ENSG00000248118	0.769503	0.64176	1.23217	3.05855	0.570358	0.464915	1.97151	3.4166	0.70956	2.04108	1.77953	0.723232	0.673225	0.446202	0.538836	2.51303	40.7218	1.17284	0.708441	0.32514	2.60682	1.62692	0.391021	0.58235	2.5305	2.00024	1.70353	0.975855	0.264427	1.33562	1.92942	2.7713	0.33954	0.284495	1.38765	1.2523	5.62537	0.0230206	0.991959	Sig
39534	ENSG00000197168	5.51477	5.51914	4.70465	5.70537	6.80355	6.12842	4.84885	6.04475	4.25736	3.74198	5.66213	5.69545	7.16066	5.92812	5.38836	5.65432	7.40397	6.27816	7.39927	5.32417	6.95151	6.60936	6.02172	6.14115	5.8817	6.38171	4.97432	6.28884	7.22767	7.81586	4.20965	9.91835	6.99453	7.45377	0.23946	2.64386	5.62506	0.023024	0.991959	Sig
33903	ENSG00000123240	140.049	88.5201	121.873	78.2283	95.983	82.7125	97.7231	60.7104	66.0536	74.1593	78.9462	64.3676	66.4044	94.2124	98.8765	154.803	99.028	198.142	80.8409	91.9334	80.757	74.7875	96.0348	133.146	85.6949	146.779	86.9484	91.4051	133.712	91.1685	124.536	64.0317	121.827	107.88	0.315009	6.63409	5.62324	0.0230448	0.991959	Sig
5464	ENSG00000224177	2.05201	1.62579	2.68837	1.41164	1.71107	0.929829	1.81166	0	0.838571	2.04108	2.42663	0.90404	0.367213	0.701175	0.673545	2.38738	3.85623	5.17431	1.57431	1.30056	2.82405	0.81346	0.703838	1.95881	3.07763	4.61959	1.63539	2.60228	3.61384	0.692544	1.22782	0.875149	3.19168	1.13798	0.757069	0.996236	5.61192	0.0231738	0.99303	Sig
22966	ENSG00000157800	27.3173	60.7961	35.0049	31.9089	43.1027	94.589	46.9433	43.1017	34.8329	74.4995	112.056	44.5692	74.9115	40.222	25.1906	24.6277	33.4721	59.4701	50.929	41.3334	27.1543	29.4879	34.2534	38.9116	43.7708	54.9589	43.4742	45.7568	29.704	42.0968	48.9372	40.111	37.4853	30.7824	-0.399312	5.51006	5.60298	0.0232763	0.99303	Sig
28812	ENSG00000106714	29.2411	18.611	46.7665	55.5245	110.527	118.342	79.9262	30.3552	15.0943	213.973	59.8568	79.2843	137.215	84.9059	23.3047	9.29822	65.2475	70.0602	67.0657	64.4184	38.5048	33.9619	43.4815	72.4232	7.04436	29.5273	29.6415	60.503	31.2024	18.7976	55.7779	19.1074	9.77876	83.4139	-0.780839	5.81376	5.59765	0.0233375	0.99303	Sig
47733	ENSG00000141034	22.0163	17.627	19.0426	16.7044	20.0033	15.7648	18.2232	19.1855	14.4492	18.0296	16.6628	14.8263	14.1377	16.2545	22.6985	25.256	30.3871	33.3226	15.6644	17.5169	16.184	18.6079	18.378	26.4705	22.5693	30.0512	20.8513	20.6014	17.0996	15.2854	14.9092	16.1903	23.4962	19.8008	0.259878	4.30606	5.59739	0.0233406	0.99303	Sig
11498	ENSG00000181788	185.108	52.0681	96.8934	67.0528	77.6094	91.5882	93.1406	74.5082	42.7026	98.9925	80.9414	67.6222	76.7476	50.4209	54.7592	139.976	151.164	121.148	75.4883	62.4269	113.234	62.2297	52.084	155.329	158.874	190.261	87.4254	148.33	124.281	51.7429	78.931	58.635	209.972	80.6828	0.46973	6.6166	5.59594	0.0233573	0.99303	Sig
12322	ENSG00000174227	64.6382	69.3529	67.8814	64.259	66.4874	76.2883	58.7191	59.7905	80.2448	75.8602	70.8575	74.1313	72.4023	74.962	69.8467	56.9202	46.5833	64.7479	73.8352	67.5072	66.7997	69.2458	72.4171	62.5762	61.4842	54.0064	58.4653	74.5987	57.2044	56.5908	54.1993	63.4483	53.8511	72.5462	-0.157472	6.03989	5.56761	0.0236865	0.994171	Sig
5077	ENSG00000174371	3.71926	1.66858	2.80039	1.26459	1.83329	1.14115	1.97151	1.57689	7.1601	5.44288	1.99523	1.17525	1.34645	3.44213	2.15535	2.63868	0.771246	2.13872	1.65303	1.74763	1.73788	1.27103	0.703838	1.21764	1.57301	1.33349	0.885838	1.73485	1.58656	0.890414	2.80644	2.33373	3.93867	0.910384	-0.600437	1.10775	5.5673	0.0236901	0.994171	Sig
11362	ENSG00000069849	29.3266	32.3019	36.013	31.6148	39.2732	35.7562	46.4105	29.5667	38.5097	21.4314	28.2567	41.405	36.6601	41.8155	38.7289	29.0255	41.9558	31.8393	29.8332	43.0811	52.5708	46.7739	57.4019	48.2292	32.2125	31.0989	41.7706	34.1549	47.7731	48.4781	47.0078	32.5264	53.5795	44.3243	0.247179	5.28499	5.56458	0.023722	0.994171	Sig
3707	ENSG00000143194	0.983253	0.898464	1.23217	0.999911	1.14072	1.05662	0.745978	1.18267	2.06417	1.7009	1.18635	0.361616	0.979236	0.573689	1.21238	1.50782	0.616997	0.793394	1.33817	0.16257	0.977556	0.508412	0.391021	0.529409	1.29944	0.761995	1.02212	0.325285	0.793281	0.791479	0	0.437574	0.33954	0.455192	-0.623627	-0.0241309	5.56297	0.0237409	0.994171	Sig
10218	ENSG00000243696	1.23975	1.15517	1.28818	1.294	1.26293	1.35248	0.586125	2.10252	1.61264	1.36072	1.13243	1.44646	1.40765	1.21112	0.942964	0.879561	1.07975	0.793394	1.0233	0.853493	1.03186	1.22019	1.25127	0.423527	0.957485	0.904869	1.02212	1.19271	0.528854	0.544142	0	1.60444	0.882805	1.13798	-0.486726	0.260478	5.5571	0.0238099	0.994171	Sig
18087	ENSG00000197061	31.7634	9.19856	20.8349	15.7339	10.6331	6.17068	8.47217	8.93572	31.0916	19.0501	12.2949	12.2045	6.97706	14.3422	12.2585	17.3399	11.8772	13.4532	10.7053	11.8676	6.73427	8.03292	11.9652	7.99408	10.3956	8.71532	11.2433	7.69841	17.4522	7.07384	8.77011	7.43876	15.8905	7.79516	-0.459335	3.64788	5.54739	0.0239245	0.994171	Sig
40944	ENSG00000165501	6.84002	5.98976	6.16085	5.35246	6.51837	8.15714	7.19336	4.20505	6.19252	5.1027	5.01503	6.96111	7.03826	5.6094	6.39868	7.7904	9.71771	7.62349	6.0611	5.24288	7.27736	6.35516	6.49095	9.3176	7.65988	8.42957	7.22298	6.07199	6.08182	9.15148	10.6995	4.08403	15.2793	5.5192	0.307623	2.83817	5.53977	0.0240148	0.994171	Sig
9146	ENSG00000163359	7.39577	3.72221	3.08043	4.23492	3.70732	3.84611	4.20945	4.20505	3.74132	4.42234	4.42185	3.52576	2.8153	4.27079	5.65778	6.40823	71.7259	5.10532	5.66752	4.06425	4.77916	2.79627	2.18972	4.23527	5.67652	4.81009	5.45131	4.22871	4.23083	3.16592	4.20965	5.25089	3.19168	3.35704	0.874404	2.64826	5.53679	0.0240504	0.994171	Sig
27823	ENSG00000170873	289.547	349.973	293.313	292.15	406.135	385.287	290.079	234.563	198.806	198.665	297.882	323.737	292.853	426.314	460.368	353.081	389.634	205.386	213.083	521.443	342.145	525.648	524.75	374.822	277.739	341.755	387.588	398.149	547.893	531.132	335.72	247.667	490.364	495.021	0.321354	8.49278	5.5358	0.0240621	0.994171	Sig
12721	ENSG00000181982	32.2764	25.9271	22.5151	23.6155	32.5511	25.7816	31.8106	24.8361	19.7387	31.6368	29.3352	45.3828	24.2973	31.5529	26.605	34.4285	19.5897	34.2884	30.3842	40.9676	48.8778	35.0296	18.378	42.5116	37.9575	22.6693	41.7025	27.1071	30.8498	41.4043	29.2922	27.2755	66.6857	44.2105	0.3169	5.02381	5.53227	0.0241042	0.994171	Sig
18854	ENSG00000124702	14.4495	11.4233	16.0742	13.7929	14.096	12.6372	11.2962	12.2209	17.481	16.3287	13.2656	13.5606	11.0776	17.4656	14.7506	11.4343	11.7229	14.3846	10.0756	13.981	10.4273	12.812	11.9652	10.9058	10.2588	12.1919	14.923	16.5895	11.8111	9.34935	9.29632	15.7527	9.03177	11.3798	-0.218042	3.70085	5.53073	0.0241226	0.994171	Sig
4365	ENSG00000133069	15.2191	6.97379	14.9541	6.70528	13.1182	8.11487	9.16487	15.9003	5.74098	19.0501	19.5748	8.13636	6.79345	7.33047	6.12926	10.3034	19.4354	54.6407	9.83945	9.38842	12.1651	10.2191	4.69225	12.9176	18.6026	31.9085	19.4203	17.5654	8.81423	5.88663	10.5241	14.44	31.9847	10.5832	0.620363	3.82009	5.52593	0.02418	0.994171	Sig
26466	ENSG00000127589	1.58176	0.556192	1.79225	1.23518	1.05924	0.887564	1.06568	0	1.87066	2.04108	1.45598	0.90404	0.428416	2.16727	0.942964	2.01043	0.771246	0.551927	0.472294	0.243855	0.977556	1.06767	0.93845	0.317646	0.820702	1.04774	1.09026	0.325285	0.616996	0.148402	0	0.583432	0.679081	0.739687	-0.748064	0.0611571	5.52371	0.0242066	0.994171	Sig
23919	ENSG00000238222	17.0573	5.51914	3.19244	3.88201	14.0552	4.31103	6.50066	3.15378	3.03176	4.42234	6.2553	4.24899	4.46776	5.35443	6.19662	30.1564	13.5739	9.24477	8.42257	5.03967	1.73788	3.10132	2.81535	15.247	21.817	15.7161	9.13094	17.1317	3.9664	4.60047	2.28023	2.33373	41.4918	5.8606	0.864516	3.18786	5.51063	0.024364	0.994171	Sig
38578	ENSG00000090975	37.5774	44.6237	33.2686	36.6732	41.3917	49.0696	39.004	66.8865	57.4098	52.0476	49.5032	35.6192	24.6033	60.1098	71.1938	31.7898	36.0943	45.258	43.451	47.064	28.9465	43.5201	31.1253	26.0469	44.4547	34.5279	48.4485	38.1668	34.6399	23.8433	29.2922	50.3211	15.8226	52.0057	-0.327298	5.37149	5.50581	0.0244222	0.994171	Sig
809	ENSG00000127423	1.92376	1.92528	2.46434	1.67632	1.54811	1.73286	2.29122	2.36534	1.41912	1.36072	5.6082	2.1697	2.38689	2.29476	1.4818	2.13608	4.16473	2.00073	5.66752	5.52738	3.36714	3.50805	1.48588	2.54116	2.39371	2.76223	3.54335	1.95171	3.87826	3.36379	3.50805	2.33373	2.17306	1.25178	0.465406	1.47511	5.4986	0.0245096	0.994171	Sig
10007	ENSG00000172113	2.52226	2.35312	3.52849	1.99982	1.95551	1.6906	1.97151	1.57689	1.99967	1.02054	2.48055	1.71768	1.59126	2.10353	1.34709	1.25652	2.31374	1.79376	1.18073	1.09735	1.41203	2.03365	1.8769	1.48235	1.91497	1.90499	1.70353	1.84328	1.41028	1.9787	0.526207	1.16686	1.22235	1.47937	-0.363556	0.924888	5.49774	0.02452	0.994171	Sig
4280	ENSG00000143858	20.6483	24.3869	14.114	17.9102	21.7958	22.8653	18.9159	18.7913	14.8363	44.9038	29.0117	17.7192	22.3388	18.2306	9.56435	14.073	11.2602	21.0422	29.9906	13.7372	11.8393	9.91404	11.6524	13.1294	29.3401	16.8115	18.7389	16.1558	11.6348	11.1796	11.2257	13.4189	15.6868	22.3613	-0.388049	4.19289	5.49666	0.0245332	0.994171	Sig
20560	ENSG00000188191	15.7748	17.1992	13.3298	16.5573	15.8885	20.8366	14.2269	34.4288	21.6738	19.3903	19.6826	17.1768	10.588	23.9674	26.9418	15.5808	11.4144	16.5578	21.6468	16.9886	18.3563	13.9813	13.6075	11.7529	16.8244	17.6211	17.6486	12.7945	8.99052	10.3387	19.8205	21.587	5.63637	14.8506	-0.347658	4.08537	5.49364	0.02457	0.994171	Sig
50080	ENSG00000282965	2.00926	0.042784	0.112016	0.970502	1.62959	1.47927	0.90583	1.97112	0.645054	0.680361	0.485325	2.44091	0.183607	0.127486	0	0.502606	1.69674	1.93174	1.25945	0.081285	1.84649	1.83028	0	3.81175	3.48798	4.66722	3.40707	2.16857	0.352569	3.46272	2.80644	2.18787	0.679081	1.36558	1.12676	0.704203	5.49255	0.0245832	0.994171	Sig
155	ENSG00000157916	50.6162	59.8976	51.3031	47.8781	45.9545	49.7036	49.5542	53.0887	44.5733	50.6869	56.082	54.0616	62.4875	61.3847	55.2981	39.2033	31.9296	51.9846	48.4888	51.4534	44.8046	47.9941	50.3635	44.0998	49.1737	51.5775	52.6051	49.7686	41.2506	46.7962	51.7437	54.6968	38.9792	50.2987	-0.161847	5.63887	5.4917	0.0245936	0.994171	Sig
8718	ENSG00000115425	16.6726	22.6327	16.6343	18.2631	19.5959	23.2035	17.6903	23.7848	23.351	22.1117	18.8738	15.2783	14.1989	23.7762	21.3514	12.4395	18.9727	15.7644	21.4106	19.9555	14.3918	16.7776	21.5844	19.2176	18.2606	17.2401	16.0132	15.6137	20.7134	16.6705	12.1028	14.8775	9.98249	18.4922	-0.230206	4.19344	5.48445	0.0246822	0.994812	Sig
18092	ENSG00000158373	33.0886	11.7228	28.844	19.2336	15.3182	9.63641	9.11158	11.9581	40.1869	14.9679	13.697	18.352	13.3421	25.8797	17.4448	20.6069	9.10071	23.1809	16.609	13.2495	12.1108	12.1511	17.1267	12.2294	15.7301	8.42957	13.1513	13.7704	17.2759	8.85467	6.48988	12.1062	21.3231	11.3229	-0.435751	4.0227	5.48097	0.0247248	0.994812	Sig
226	ENSG00000116254	1.49625	1.83971	2.46434	2.94091	1.75181	1.22568	3.03719	1.7083	1.1611	2.38126	2.26485	0.994444	0.856831	0.828662	1.07767	5.52867	1.54249	2.62165	1.73174	1.58506	3.63868	4.88076	1.09486	1.53529	2.73567	3.0956	3.88406	2.38542	1.32213	1.92923	6.31448	2.7713	0.679081	1.19488	0.600969	1.22785	5.46438	0.0249293	0.996923	Sig
10956	ENSG00000051341	12.3548	5.39079	8.00911	4.4996	5.6221	5.28312	4.79557	6.04475	21.3513	7.48397	6.6867	6.59949	3.91694	10.3264	7.27429	7.53909	3.70198	6.7956	4.09321	4.47068	6.73427	4.9316	3.28458	5.8235	5.33456	5.90546	5.51945	6.28884	8.28538	5.78769	4.91126	3.06302	10.2541	4.83641	-0.440804	2.74343	5.45433	0.025054	0.996923	Sig
35778	ENSG00000154485	1.71001	1.15517	2.1843	2.23509	1.75181	2.07098	1.86494	0.131408	1.1611	1.02054	2.48055	2.1697	2.01967	1.59358	1.75122	2.63868	2.15949	2.03523	2.12532	2.27598	1.46633	2.18617	2.42433	2.3294	1.91497	1.80974	1.70353	3.14442	1.85099	2.22604	4.73586	2.47959	2.44469	2.67425	0.434093	1.11954	5.43497	0.0252961	0.996923	Sig
46201	ENSG00000261302	2.09476	2.31034	2.29632	1.85278	2.40365	3.00081	2.45107	4.99349	3.16077	1.02054	2.75018	1.71768	1.28525	2.42224	3.63715	1.00521	3.23924	2.06972	2.99119	2.64176	2.55251	1.62692	0.234613	1.79999	2.5305	1.80974	1.22654	2.277	0.705139	1.43456	0.877011	1.16686	0.679081	1.65007	-0.540234	1.13406	5.43253	0.0253269	0.996923	Sig
36911	ENSG00000167528	106.32	95.5367	107.087	65.4059	83.1093	77.3026	78.5941	81.6042	69.6659	93.8898	90.4862	62.4692	112.367	63.1058	57.5208	82.3018	66.1729	78.1666	93.4354	71.8966	79.8337	77.9905	66.239	63.1056	41.3087	51.4823	60.8502	67.4424	57.8214	69.0071	57.7073	63.3024	98.4667	83.5277	-0.244495	6.24497	5.42944	0.0253657	0.996923	Sig
54881	ENSG00000074219	0.769503	0.898464	0.50407	0.705819	1.26293	1.18342	0.532841	0.525631	0.129011	1.36072	1.24028	0.90404	0.734427	1.21112	0.942964	1.75912	2.00524	1.00037	1.10202	1.58506	1.35772	0.915142	0.469225	0.529409	0.957485	1.28587	2.38495	2.71071	0.528854	0.593609	1.40322	2.18787	0.475356	1.93457	0.611695	0.278619	5.42834	0.0253797	0.996923	Sig
2095	ENSG00000153898	80.6268	94.4243	73.1461	87.1393	80.013	103.296	67.0847	63.2071	56.5068	50.3467	46.5373	92.3929	50.6143	72.4123	77.4577	60.3128	85.7626	60.4015	87.9253	104.451	58.3818	124.103	191.131	105.088	63.3992	72.1038	85.4493	77.201	84.6166	100.963	115.415	96.5581	60.6419	104.467	0.323924	6.3833	5.4255	0.0254155	0.996923	Sig
52402	ENSG00000124098	242.393	72.5617	149.205	95.815	181.048	98.4351	126.656	81.867	45.0248	162.946	171.158	94.201	73.3203	96.4435	85.675	210.215	289.063	314.426	182.305	90.6734	142.234	58.2132	51.0673	285.987	226.172	403.714	93.4218	174.895	213.04	85.7271	106.118	40.5486	376.822	125.121	0.625248	7.27088	5.41989	0.0254865	0.996923	Sig
23255	ENSG00000204934	3.16351	1.79693	1.62423	2.52919	2.03699	2.74722	1.75838	3.81082	2.45121	1.02054	2.31878	2.1697	1.16284	2.42224	1.81857	1.88477	0.925496	2.48367	1.96789	1.6257	1.68357	1.57608	1.72049	1.48235	1.77819	1.14299	1.22654	2.81914	2.2917	0.840947	1.22782	2.47959	0.611173	1.53627	-0.422578	1.01309	5.41684	0.0255252	0.996923	Sig
608	ENSG00000272084	0.598502	1.02682	0.448062	1.02932	0.407398	1.05662	0.745978	0.788446	0.967582	1.02054	0.701025	1.08485	1.16284	0.956148	0.808255	0.125652	0.154249	0.44844	0.865872	0.568995	0.760321	0.40673	1.01665	0.688232	0.341959	0.380997	1.1584	0.867427	0.264427	0.39574	0.877011	0.875149	0.33954	0.625889	-0.528432	-0.278902	5.41626	0.0255326	0.996923	Sig
748	ENSG00000011009	4.31776	4.83459	5.93682	6.55824	7.08873	5.11406	6.18096	10.9068	7.1601	5.1027	7.49558	4.4298	5.14099	6.56555	5.25365	3.51824	5.70722	5.2778	4.95908	5.52738	4.94209	4.9316	6.49095	2.85881	5.26617	6.33408	6.60971	6.5057	2.73241	2.2755	2.63103	6.85533	3.80285	4.15363	-0.350617	2.46425	5.41584	0.0255379	0.996923	Sig
57098	ENSG00000100196	10.0463	9.15578	10.5295	9.9697	8.5961	9.63641	9.21815	10.2498	10.5144	8.16433	7.71128	9.1308	10.7104	10.3901	6.73545	7.7904	7.86671	7.86495	9.36716	8.90071	8.96093	9.04974	4.77046	9.47643	9.09611	7.42945	8.38139	8.7827	8.54981	6.57917	5.78827	8.0222	7.94524	9.55903	-0.209063	3.13913	5.41242	0.0255814	0.996923	Sig
8757	ENSG00000079308	231.492	52.8383	149.149	101.226	137.945	163.185	167.845	77.5305	50.1207	221.457	253.178	70.4247	146.518	95.3598	109.047	272.664	230.911	711.364	110.517	86.0808	226.196	73.8723	58.5749	295.199	255.785	473.913	232.635	244.723	128.512	83.1548	156.459	65.9279	308.778	103.385	0.682901	7.49904	5.41099	0.0255997	0.996923	Sig
26390	ENSG00000120885	22.1446	10.7388	28.676	19.9394	14.096	11.6651	20.7275	7.22742	17.4165	14.6278	19.2512	20.1601	18.2383	21.5452	20.9473	38.575	31.7754	40.8426	17.3174	20.0368	27.5345	14.8965	12.4345	17.4176	17.0296	17.0973	9.67607	19.1918	32.5245	13.0594	25.2579	39.6734	68.5192	16.1593	0.493935	4.46368	5.40716	0.0256484	0.996923	Sig
46947	ENSG00000140941	41.6386	41.4149	50.9671	31.8795	42.7768	30.0504	43.3733	34.5602	35.091	40.1413	40.1202	31.1894	39.7203	30.4055	38.2574	50.8889	80.5181	59.6426	45.3402	29.4252	38.0161	27.3017	36.5214	76.0232	58.2698	58.7688	33.6618	45.5399	56.2348	33.3905	41.2195	24.5042	82.0329	33.9687	0.331618	5.45059	5.40206	0.0257137	0.996923	Sig
24312	ENSG00000187601	4.78802	2.22477	2.35233	2.97032	2.19995	1.39474	2.77077	4.07364	4.38637	1.36072	2.31878	3.79697	2.93771	3.95208	3.03095	3.39259	0.925496	2.34569	2.67633	0.934778	1.62926	2.54206	5.16148	2.17058	2.32532	1.00012	2.45309	3.25285	2.73241	1.38509	1.40322	1.31272	0.950713	1.59317	-0.49794	1.39321	5.40114	0.0257254	0.996923	Sig
46183	ENSG00000125148	5.60027	6.11811	11.5376	5.41128	6.51837	3.84611	9.16487	6.96461	5.67648	8.84469	7.5495	5.42424	5.26339	2.61347	2.62683	9.80082	4.62748	11.28	6.21853	7.60015	11.3505	5.38917	8.21144	9.42349	8.13863	10.7632	6.40529	10.4091	5.46482	4.15527	2.80644	9.62664	51.9497	2.90185	0.674151	3.06244	5.39813	0.0257641	0.996923	Sig
54905	ENSG00000142546	33.7299	41.3294	30.6923	31.2325	33.1215	34.1078	36.2332	49.8035	45.7989	50.0065	43.14	30.647	31.9476	44.7477	39.3351	19.9786	34.8603	37.807	29.3609	35.9686	28.0233	25.1664	21.2715	25.9411	36.4528	30.0988	46.3361	43.5882	19.832	24.7337	33.3264	50.6128	26.1446	33.9687	-0.271882	5.12018	5.39402	0.0258168	0.996923	Sig
27882	ENSG00000229140	59.5082	42.5273	76.1706	50.3779	43.3472	42.0114	58.2928	52.3003	31.2851	25.5135	51.7141	64.1868	55.8777	30.1505	68.8363	112.709	37.1741	39.2213	31.014	57.4279	80.3768	127.561	59.2788	70.9408	46.1645	67.1032	37.3415	55.0816	69.5443	93.3451	58.5844	23.4832	168.412	87.1693	0.47133	5.93455	5.37584	0.0260516	0.999936	Sig
50060	ENSG00000167363	1.15425	0.984032	0.728101	0.588183	1.50737	0.760769	1.27882	1.31408	1.03209	1.36072	1.2942	1.26566	0.612022	0.764918	0.808255	1.88477	1.23399	1.62128	0.944587	0.609638	0.651704	0.762619	0.860246	1.32352	1.29944	1.61924	1.56725	1.518	1.93913	1.13775	3.33264	2.91716	1.01862	1.47937	0.485036	0.432506	5.37108	0.0261135	0.999936	Sig
43319	ENSG00000092439	176.045	176.741	160.686	160.221	178.4	170.243	172.374	175.166	184.937	109.538	123.326	164.535	160.595	175.867	194.318	168.624	209.316	167.337	176.638	186.671	171.67	182.876	183.311	223.04	168.928	168.21	161.018	167.522	229.346	239.62	192.592	135.356	237.475	208.762	0.185701	7.4791	5.3634	0.0262137	0.999936	Sig
30811	ENSG00000166311	8.93478	7.18771	8.90524	10.205	8.18871	9.93227	7.99262	10.3812	12.256	7.14379	12.0792	9.58282	8.0787	11.41	11.7197	5.02606	7.40397	8.79633	8.97358	8.94135	6.78858	9.60899	9.54091	7.19997	8.68576	8.76294	8.65395	10.1923	6.69882	5.68876	10.5241	8.89735	5.29683	8.53485	-0.245868	3.15399	5.36269	0.026223	0.999936	Sig
28062	ENSG00000253716	2.65051	1.66858	2.40833	2.14687	1.95551	1.85966	1.38539	3.02238	2.25769	1.02054	1.40205	2.53131	2.01967	1.33861	1.68386	1.50782	1.07975	1.24183	2.04661	1.74763	1.41203	1.4744	0.860246	0.952937	1.57301	1.76211	1.70353	1.19271	1.32213	2.1271	0.701609	2.33373	2.24097	1.47937	-0.370148	0.884722	5.35575	0.0263139	0.999936	Sig
10559	ENSG00000281392	0.897753	0.385056	0.952132	1.41164	0.855536	0.42265	1.11897	0.525631	0.967582	1.02054	1.5099	0.994444	0.918034	0.19123	0.202064	0.879561	1.07975	0.82789	1.41688	0.609638	2.06373	1.06767	0.469225	1.32352	0.957485	2.04786	1.63539	1.30114	0.528854	1.78083	4.03425	1.45858	1.15444	0.455192	0.646969	0.263499	5.35501	0.0263236	0.999936	Sig
1382	ENSG00000196517	2.82151	0.984032	1.84826	2.588	1.99625	2.4091	1.97151	0.788446	1.80615	5.44288	3.82868	1.44646	1.22404	1.14738	1.14503	3.51824	3.70198	15.9024	1.41688	1.99148	3.69299	2.08449	0.782042	5.29409	5.12939	5.66734	3.1345	2.92757	0.793281	0.643077	1.75402	3.06302	2.78423	1.25178	0.777052	1.57523	5.3444	0.0264633	0.999936	Sig
38681	ENSG00000256128	34.0291	33.072	51.2471	59.6417	35.1177	45.0122	26.8019	24.179	26.5762	15.6483	18.6041	48.5469	31.8252	49.6559	43.1743	40.8368	62.9337	49.2249	30.2268	70.4335	22.1579	63.094	82.8964	78.0879	20.1072	38.2902	53.8317	20.8182	56.4111	65.8412	58.5844	27.2755	50.7952	47.1124	0.444698	5.45118	5.33743	0.0265556	0.999936	Sig
30463	ENSG00000142102	38.6889	80.434	62.4487	66.2294	54.184	91.081	65.9657	63.2071	42.5736	147.638	115.4	79.0131	94.7411	86.2445	63.448	26.6381	18.5099	72.6473	67.4593	64.9874	55.9379	38.8936	40.3534	37.2175	88.1571	81.5334	86.6758	73.406	22.3882	31.956	24.2055	82.264	17.9277	91.6074	-0.506978	6.00065	5.33244	0.0266218	0.999936	Sig
2424	ENSG00000230489	10.6875	7.87226	5.48876	8.58747	14.3812	12.2568	8.09919	5.1249	5.86999	5.78306	6.36315	8.49797	12.7301	4.33454	10.5747	12.9421	10.0262	8.41688	15.4283	12.5585	7.16874	7.2703	9.3063	9.3176	13.9519	6.57221	11.7203	9.32484	15.1605	12.7626	11.752	6.2719	20.3045	10.4694	0.383765	3.33093	5.32421	0.0267314	0.999936	Sig
14335	ENSG00000109654	6.19877	9.41248	6.04884	8.88156	6.68133	8.74885	7.40649	9.32995	7.93417	9.86523	10.6232	9.94444	7.16066	12.1112	7.13958	14.4499	5.70722	12.0734	11.5712	9.99806	11.4591	10.2191	6.49095	13.2882	12.1054	12.2872	10.2212	7.2647	13.1332	8.95361	10.5241	8.89735	7.33407	8.99004	0.27769	3.26366	5.32132	0.02677	0.999936	Sig
25191	ENSG00000182890	1.15425	0.727328	0.952132	0.852865	0.977756	0.887564	0.692694	0.525631	0.645054	1.36072	0.593175	1.44646	0.55082	0.828662	0.606191	0.502606	0.308499	0.689908	0.472294	0.48771	0.977556	0.660936	0.391021	0.635291	1.16266	0.0952493	0.545131	0.867427	0.793281	0.593609	0.526207	0.729291	0.475356	0.398293	-0.487976	-0.273181	5.32026	0.0267842	0.999936	Sig
46175	ENSG00000159461	66.9467	64.2188	65.8651	67.1117	74.228	70.498	71.3474	57.0309	64.4409	70.7575	76.7892	75.8489	70.5662	78.2766	79.2763	64.3336	80.8266	87.1354	60.4536	75.3512	76.7381	81.346	74.294	96.6172	77.3511	84.5814	79.6572	83.8151	78.1822	68.7103	74.546	75.1169	73.0691	79.1465	0.141343	6.21677	5.3192	0.0267983	0.999936	Sig
47364	ENSG00000040633	11.6708	16.3863	14.0019	12.8518	12.7923	12.3414	15.6122	22.3393	10.2564	18.0296	14.8833	11.8429	18.1771	14.2147	12.5279	7.41344	10.9517	17.5237	11.0202	15.7693	11.4048	12.9645	12.2781	11.1705	11.2163	13.0968	14.7185	14.6378	9.1668	7.96426	12.2782	16.1903	8.62432	10.3556	-0.265392	3.72723	5.31798	0.0268147	0.999936	Sig
1922	ENSG00000197568	5.51477	2.52426	1.79225	3.32323	2.97401	3.29667	3.14376	5.65053	2.96725	2.04108	3.0198	2.44091	2.20328	6.37432	3.50244	2.38738	1.69674	2.34569	2.59762	2.60112	2.82405	2.89795	3.51919	2.38234	2.39371	3.23848	3.1345	1.19271	3.52569	1.9787	3.15724	2.47959	2.44469	3.01565	-0.369674	1.62953	5.31482	0.0268571	0.999936	Sig
37594	ENSG00000251301	151.464	219.953	178.273	223.01	193.107	161.537	86.7465	106.572	175.713	73.4789	113.189	187.317	45.2897	102.435	233.316	91.4744	298.472	121.113	95.0097	268.241	137.618	242.157	569.327	333.369	82.8225	129.92	227.524	234.639	243.714	182.288	185.576	197.346	316.927	144.865	0.523394	7.54707	5.31454	0.0268609	0.999936	Sig
8266	ENSG00000188738	10.7303	4.53511	5.99283	10.7637	5.8258	7.22731	3.3569	7.09602	9.80483	3.06162	5.55428	5.69545	3.79454	5.1632	8.48667	8.79561	2.00524	5.17431	7.87156	4.26746	6.08257	3.25384	5.31789	4.49998	7.65988	3.95285	3.33893	4.55399	4.05455	2.67124	5.26207	3.06302	5.50055	5.12091	-0.42192	2.51778	5.30835	0.026944	0.999936	Sig
29683	ENSG00000106701	22.6576	17.1136	26.5477	18.8807	18.9033	23.3303	23.3917	14.192	16.5779	12.5867	12.0253	20.8833	19.4011	16.5095	19.2634	20.1043	20.0524	14.1776	22.1191	21.6218	26.0682	28.1152	35.1919	28.7469	21.5434	18.8594	14.3778	13.3367	32.6127	28.9879	18.768	14.8775	48.6901	24.4097	0.337598	4.4442	5.30547	0.0269829	0.999936	Sig
16095	ENSG00000250437	2.00926	1.19795	0.784109	3.08796	1.99625	0.929829	2.18465	0.657038	1.35461	0.34018	2.04915	0.994444	1.28525	0.764918	1.01032	7.28779	1.07975	1.5178	1.96789	1.70699	5.53948	1.32187	1.72049	1.11176	1.57301	2.09549	2.04424	0.975855	1.6747	3.51219	2.28023	0.729291	1.49398	2.44666	0.630909	0.990134	5.30034	0.0270521	0.999936	Sig
612	ENSG00000053372	3.42001	4.19283	2.68837	2.9115	3.34067	2.91628	3.19705	3.81082	3.93483	5.44288	3.2355	5.33384	2.93771	4.20705	4.78217	4.02085	1.69674	2.17321	2.36147	3.45461	2.93267	2.64374	2.73715	2.17058	3.21442	3.61948	3.61149	4.44556	2.64427	2.81964	1.92942	4.37574	1.35816	3.75533	-0.336301	1.76749	5.29968	0.0270611	0.999936	Sig
48711	ENSG00000177469	0.769503	0.470624	0.50407	0.499955	0.203699	0.591709	0.745978	0	0.258022	1.02054	0.269625	0.271212	0.183607	0.318716	0.606191	1.25652	0.462748	0.965871	0.314862	0.609638	0.81463	0.864301	0.0782042	0.317646	1.43623	0.809619	0.817696	1.19271	0.264427	0.346272	1.40322	0.729291	0.203724	1.13798	0.726681	-0.481704	5.27835	0.0273514	0.999936	Sig
40215	ENSG00000225210	0.299251	0.556192	0.112016	0.647001	0.774057	0.549445	0.852546	0	0.387033	0.680361	0.4314	0.271212	0.244809	0.19123	0.0673545	0.753909	0.154249	0.206972	0.314862	0.365783	0.868939	1.22019	0.703838	0.317646	1.36784	1.19062	0.136283	0.108428	0.881423	0.39574	0.877011	2.47959	0.882805	1.13798	0.841906	-0.491728	5.2701	0.0274645	0.999936	Sig
7852	ENSG00000153234	12.6113	10.2682	15.3461	14.3223	11.2849	12.3836	12.8415	9.46135	12.5141	6.12325	9.65258	16.6343	13.5257	8.09539	8.48667	14.5756	20.2067	12.4528	13.9327	13.6965	14.3918	17.4385	27.4497	18.4764	10.8743	10.9061	9.53979	9.65012	17.981	13.6035	12.4536	8.16805	24.7864	9.72973	0.343231	3.75409	5.26323	0.0275592	0.999936	Sig
10915	ENSG00000121594	3.76201	2.1392	5.54477	2.47037	4.72582	2.91628	3.78317	4.20505	1.67714	4.42234	2.48055	1.89848	2.44809	3.88833	4.4454	3.51824	3.23924	4.00147	3.14862	4.02361	3.69299	4.57571	4.53584	3.81175	3.62477	3.8576	3.40707	4.9877	6.61067	3.46272	5.43747	3.35474	8.28478	5.06401	0.369382	2.01228	5.26246	0.0275698	0.999936	Sig
3813	ENSG00000233328	24.4103	17.1564	21.619	16.2044	17.3552	9.50962	18.1166	14.8491	22.0609	17.009	13.2116	11.8429	11.6284	15.2984	19.6002	14.7012	7.24972	17.2477	11.4925	16.2164	10.4273	18.7604	20.5677	13.2882	7.11275	15.1923	16.3539	15.18	11.8111	7.91479	7.8931	12.6897	11.3406	16.2731	-0.326937	3.89659	5.24726	0.0277806	0.999936	Sig
23894	ENSG00000235304	5.51477	3.89335	2.07229	2.99973	1.83329	1.64833	1.81166	6.04475	6.25703	3.06162	1.40205	1.53687	0.918034	1.78481	4.98424	3.01564	1.23399	3.0356	2.12532	2.03213	2.44389	1.27103	3.04996	1.32352	3.3512	1.57161	2.04424	0.65057	2.73241	0.840947	3.15724	1.60444	1.35816	1.99146	-0.571693	1.37831	5.24715	0.0277821	0.999936	Sig
40475	ENSG00000211851	3.89026	2.60983	2.74438	3.94082	1.34441	2.83175	2.55764	2.49675	4.45088	0.680361	2.04915	2.53131	1.10164	1.65732	1.68386	2.38738	1.07975	2.00073	2.28275	2.03213	1.46633	1.93197	2.65894	2.64705	1.57301	2.19074	1.29469	1.08428	2.2917	1.43456	1.57862	0.437574	1.22235	2.21906	-0.462477	1.15957	5.24352	0.0278327	0.999936	Sig
37479	ENSG00000139239	2.99251	3.08045	6.88896	3.32323	1.99625	2.15551	1.43867	1.83971	4.45088	2.04108	1.9413	1.62727	0.918034	6.62929	11.0461	4.1465	5.55297	1.89725	1.0233	2.35727	2.4982	2.38954	1.64229	2.17058	1.57301	1.38112	2.7938	1.40957	3.87826	1.63243	1.22782	1.02101	2.5126	2.33286	-0.629977	1.56085	5.24126	0.0278642	0.999936	Sig
50925	ENSG00000066926	335.931	254.993	480.547	200.1	347.633	213.1	339.633	193.432	90.8882	327.253	299.823	98.1787	195.602	234.193	226.85	557.642	361.869	698.98	449.702	191.223	294.299	129.493	185.657	654.879	622.708	616.74	226.911	401.727	619.817	131.93	283.099	55.8637	569.205	294.111	0.59571	8.36227	5.24065	0.0278728	0.999936	Sig
18110	ENSG00000274618	12.483	5.81863	10.4735	9.70502	6.19245	4.81821	3.09048	4.20505	26.1892	6.80361	5.3925	9.49242	3.24372	9.56148	9.16022	7.41344	6.94122	6.20917	5.51009	5.60867	4.01884	6.50768	8.05503	8.47055	5.12939	3.00035	4.08848	5.63827	12.2518	2.02817	2.63103	2.18787	7.06244	6.37269	-0.556781	2.8228	5.23839	0.0279043	0.999936	Sig
18905	ENSG00000137216	28.7281	23.2317	31.5324	22.1745	30.2697	30.2617	31.9172	29.5667	18.5131	40.1413	38.8799	20.1601	25.6437	29.5768	30.9831	32.9207	41.4931	68.4734	25.4251	30.9696	30.3042	26.8442	23.6177	35.7351	43.9759	59.4356	42.9972	49.2265	22.3	18.8966	34.028	39.9651	25.3297	33.0014	0.328541	5.04202	5.23589	0.0279394	0.999936	Sig
12804	ENSG00000197057	73.3592	62.3791	143.492	124.695	116.312	79.2468	59.9979	45.8613	72.6331	26.8742	34.1885	53.0671	66.3432	59.1537	106.285	107.306	100.571	75.338	92.4908	117.091	63.2153	101.937	205.912	147.864	40.9667	58.7688	117.339	45.323	214.891	143.604	84.3685	45.5077	108.11	156.472	0.507162	6.53678	5.22925	0.0280326	0.999936	Sig
37313	ENSG00000229117	32.1481	16.8141	26.2116	17.6455	13.7293	10.0591	10.124	4.99349	19.8677	11.5661	13.3734	13.4702	8.2011	16.5732	17.7816	25.8842	5.55297	16.0059	11.335	12.3553	9.99279	10.0157	11.4178	9.37054	11.8318	9.90593	8.58581	6.39727	14.1909	5.78769	5.08667	4.81332	20.8478	10.9246	-0.487979	3.72139	5.226	0.0280782	0.999936	Sig
4680	ENSG00000143502	26.0776	28.3658	22.7392	16.2927	13.933	18.5121	13.7473	23.9162	29.6725	16.3287	12.2949	21.5161	17.0754	23.5212	31.3199	30.5333	6.78697	12.9358	18.8917	10.689	17.3788	13.2187	14.7806	17.947	14.2255	10.3822	17.1716	39.7932	6.78696	19.1439	12.4536	9.91835	6.04382	14.5661	-0.445898	4.1729	5.22226	0.028131	0.999936	Sig
40420	ENSG00000211807	2.52226	1.15517	2.80039	2.47037	1.30367	1.60607	3.03719	0.262815	2.77373	1.02054	1.61775	1.71768	0.734427	2.3585	1.81857	2.13608	0.154249	1.4833	2.20404	0.731565	1.08617	1.16935	1.25127	1.1647	2.05175	0.523871	1.36283	0.975855	1.85099	0.692544	1.05241	0.729291	1.90143	1.02418	-0.566785	0.716579	5.22009	0.0281616	0.999936	Sig
40909	ENSG00000100442	27.6166	24.2158	23.6353	23.145	21.2662	22.4427	23.6049	15.5061	23.996	14.9679	14.8294	18.5328	21.8492	24.2862	25.7968	30.9103	26.3766	23.7328	24.5593	26.4583	22.8096	22.9802	26.7458	29.4881	19.9704	18.7641	24.599	18.6497	31.0261	26.1188	22.4515	24.9417	37.2815	23.9545	0.219631	4.57836	5.21163	0.0282814	0.999936	Sig
35330	ENSG00000107521	86.398	82.1025	81.9394	63.8767	69.9095	84.6567	79.2335	67.2807	60.2481	70.7575	91.1872	74.6737	87.3356	73.6871	62.6397	67.9775	123.708	117.526	67.8529	73.3191	88.0887	83.3288	67.9594	105.141	112.71	126.205	82.7917	116.56	76.6838	61.7354	72.6165	122.667	64.3089	72.1479	0.242833	6.38594	5.20747	0.0283406	0.999936	Sig
17427	ENSG00000253686	0.769503	0.85568	1.34419	0.941093	0.692577	0.126795	1.06568	2.49675	7.80516	2.04108	1.61775	0.632828	0.856831	0.509946	0.606191	1.38217	0	0.724404	0.787156	0.121928	1.2491	0.508412	0.547429	0.264705	1.16266	1.00012	0.408848	0.216857	0.440712	0.445207	2.45563	1.89616	0.950713	0.512091	-0.931991	0.241437	5.20319	0.0284015	0.999936	Sig
55053	ENSG00000254521	0	0.342272	0.616085	0.794047	0.692577	1.73286	0.426273	0.919854	0.580549	0	0.593175	0.813636	0.673225	0.254973	0.538836	0.879561	1.07975	1.62128	1.18073	0.243855	0.597395	1.01682	0.469225	1.58823	0.957485	0.428622	2.04424	0.325285	0.176285	0.39574	1.57862	2.33373	4.14239	0.796586	0.874569	0.0324765	5.19949	0.0284544	0.999936	Sig
3017	ENSG00000184270	2.90701	1.0696	1.68023	2.9115	0.896276	0.803034	1.54524	2.36534	5.35395	5.78306	1.88738	2.1697	0.795629	1.72107	0.942964	1.38217	3.08499	2.13872	0.944587	0.568995	0.434469	0.965984	2.42433	1.27058	1.16266	0.380997	0.681414	1.73485	1.32213	0.494674	0	1.16686	2.85214	1.08108	-0.742634	0.797935	5.19022	0.0285871	0.999936	Sig
49033	ENSG00000244649	1.83826	6.20368	3.5845	8.61688	4.35916	10.3549	7.40649	6.43898	2.77373	5.44288	5.87783	3.07374	3.24372	3.63336	4.4454	4.1465	7.55822	5.38128	3.93578	15.8099	3.63868	8.94806	8.91528	7.62349	1.57301	8.90581	11.9929	5.7467	6.43439	4.94674	15.26	7.58462	4.07448	12.0057	0.556461	2.7306	5.18812	0.0286173	0.999936	Sig
52086	ENSG00000124181	120.085	101.27	97.5655	119.548	84.5759	114.792	72.2	89.8829	140.622	95.9308	93.2903	100.348	61.5695	124.937	126.963	70.3649	52.4448	88.6877	105.794	114.937	60.8257	95.429	109.486	75.1761	90.5508	79.0093	103.779	106.802	91.668	60.3998	86.8241	105.601	50.7952	81.7638	-0.262333	6.5466	5.18624	0.0286444	0.999936	Sig
1181	ENSG00000183317	0.641252	0.42784	0.560078	1.08814	0.814797	0.16906	0.799262	0.525631	0.387033	2.04108	1.02458	0.271212	0.673225	0.446202	0.336773	1.88477	0.771246	1.55229	0.551009	0.447068	1.41203	0.81346	0.703838	0.529409	1.29944	1.61924	1.56725	0.325285	0.440712	1.23669	2.98184	3.06302	0.0679081	0.341394	0.780096	0.00631436	5.18465	0.0286673	0.999936	Sig
4895	ENSG00000119283	1.197	0.128352	0.784109	1.38223	0.774057	0.50718	1.3321	0.788446	0.645054	2.04108	0.916725	0.542424	0.795629	0.509946	0.404127	2.76433	1.07975	0.896881	0.708441	0.894135	1.41203	1.11851	0.625634	0.264705	1.29944	1.52399	1.36283	0.975855	1.6747	1.53349	2.98184	2.47959	1.08653	0.398293	0.648094	0.240032	5.18459	0.0286681	0.999936	Sig
43886	ENSG00000260660	6.58352	8.17175	6.27287	3.49969	9.45164	9.34056	7.88605	10.5126	1.41912	31.9769	13.643	7.86515	31.3355	17.1469	2.62683	5.02606	4.47323	9.58972	6.5334	7.15308	9.66694	3.55889	2.11151	5.71762	11.2847	10.0012	7.49555	8.0237	2.9087	6.5297	5.78827	8.0222	1.83352	12.7454	-0.692411	3.12781	5.18232	0.0287008	0.999936	Sig
49991	ENSG00000141522	28.7281	20.6219	29.18	24.7919	21.3069	21.5129	22.0063	24.9675	31.7367	31.2966	28.041	21.697	23.1344	31.9353	25.7294	20.7325	15.8877	22.215	19.9151	23.8572	19.714	22.8277	25.651	16.1999	19.6968	21.0501	32.4353	27.5408	20.1846	10.1903	21.2237	33.6932	12.7667	21.2233	-0.266388	4.55141	5.1815	0.0287127	0.999936	Sig
45452	ENSG00000077238	101.66	246.65	121.537	96.7855	183.288	317.748	159.533	139.686	104.692	295.276	267.845	213.353	435.087	137.494	140.232	115.725	174.456	142.259	156.093	151.109	128.494	122.375	94.6271	98.8937	226.514	209.358	188.752	206.122	74.4803	135.986	195.047	154.61	80.3352	146.117	-0.420541	7.40569	5.1713	0.0288602	0.999936	Sig
2009	ENSG00000180488	52.6682	75.1287	53.5994	64.1119	68.8911	76.2883	72.8394	62.9443	69.6014	44.2234	52.523	68.707	69.4645	62.787	74.6962	47.245	107.358	58.2972	76.2754	72.303	67.56	73.4148	83.2875	84.0173	70.1016	65.8173	64.8024	67.8761	79.24	100.914	88.5781	62.4273	71.2356	77.4395	0.207651	6.13603	5.16778	0.0289114	0.999936	Sig
20774	ENSG00000122644	42.1944	20.4508	65.6971	23.9684	29.1697	19.0615	38.8441	19.7112	5.03142	13.267	21.7318	13.9222	11.2	17.5931	21.4861	76.8988	39.0251	53.1919	49.1973	13.2088	38.7221	8.59217	16.0319	54.0527	60.4584	43.0527	21.2601	29.3841	86.9965	18.7976	45.0784	8.16805	67.9081	15.5903	0.688999	5.03339	5.16388	0.0289681	0.999936	Sig
23466	ENSG00000223511	31.5924	19.6379	23.7473	13.9399	23.3439	11.4961	26.6421	29.6981	12.7721	7.14379	15.1529	13.651	12.7913	15.6171	10.642	22.4916	19.1269	18.0756	17.0026	48.4459	17.1615	20.9974	29.2484	24.4587	41.1719	27.5747	14.3778	31.8779	16.8352	37.5458	4.91126	27.1296	18.7426	35.0498	0.474191	4.45517	5.14747	0.0292083	0.999936	Sig
36126	ENSG00000139197	13.5945	12.1507	12.2097	13.5576	11.8553	12.1723	10.2306	12.7465	14.6427	11.5661	12.5645	13.0182	12.4853	11.2825	11.6523	9.54952	8.94646	11.4525	10.784	13.3714	9.93849	10.6767	12.1217	9.37054	10.122	9.47731	11.7203	14.7463	11.9874	10.685	8.77011	13.8565	9.43922	11.1522	-0.176835	3.55001	5.14684	0.0292177	0.999936	Sig
46538	ENSG00000261556	10.8585	17.3275	15.9062	17.5573	12.7923	14.6237	16.5181	13.9292	12.5141	9.18487	12.7802	10.5773	10.6492	13.5773	17.6469	17.3399	15.1164	14.0741	12.9094	16.7041	11.5134	16.5234	20.1767	22.2881	16.0721	16.5734	19.4884	12.0355	24.3273	16.2253	13.6814	14.0024	11.7481	20.9388	0.249359	3.94348	5.14431	0.0292549	0.999936	Sig
53238	ENSG00000197256	8.25078	4.19283	5.32074	3.76437	4.72582	2.49363	10.9765	2.89097	2.06417	9.52505	6.09353	3.52576	6.67104	5.54566	5.05159	10.6804	7.24972	28.0103	7.08441	3.49526	6.40842	3.30468	1.8769	8.78819	12.7893	16.5258	12.2654	10.5175	6.43439	3.66059	7.36689	3.79231	3.19168	5.17781	0.645632	2.84269	5.13802	0.0293476	0.999936	Sig
19531	ENSG00000228439	2.35126	3.59386	1.28818	2.64682	2.97401	4.14197	1.49196	2.49675	3.03176	2.72144	1.77953	2.98333	2.99891	3.88833	2.29005	2.01043	4.31898	2.55266	3.5422	4.26746	1.79219	3.4572	3.6756	1.79999	3.21442	5.23871	4.15662	2.49385	4.5834	3.85846	5.96368	2.62545	2.98796	5.4054	0.393826	1.72683	5.13769	0.0293526	0.999936	Sig
47466	ENSG00000178921	6.62627	5.56192	5.7688	5.67596	5.45914	6.21295	5.27513	7.09602	8.70823	6.12325	6.471	7.41313	4.83498	9.05153	8.1499	3.26694	4.01048	4.58789	5.66752	7.35629	4.72485	5.5417	4.45764	4.23527	5.12939	6.33408	8.72209	7.69841	5.02411	4.15527	4.73586	5.98018	2.30887	6.71408	-0.305082	2.58067	5.12451	0.0295481	0.999936	Sig
54819	ENSG00000063177	36.1666	20.7502	21.339	38.6142	23.7921	20.414	16.5714	19.8426	32.6398	37.76	36.8847	27.754	12.7301	31.9353	25.9315	25.7586	20.2067	17.0407	31.8798	18.0859	15.0978	19.9298	22.1318	15.7235	21.1331	14.6684	29.0282	37.2994	20.449	8.2116	15.7862	27.713	14.9398	22.1906	-0.362096	4.5628	5.1226	0.0295765	0.999936	Sig
48683	ENSG00000141698	4.40326	3.25159	1.73624	3.35264	2.07773	1.90192	1.65181	2.62815	3.5478	2.72144	2.04915	1.62727	1.04044	2.8047	2.69418	4.52346	3.70198	4.55339	3.22734	4.8771	4.34469	2.08449	1.9551	2.91175	2.39371	2.95273	2.24866	2.38542	3.26127	2.52284	4.73586	3.35474	2.58051	3.64154	0.384914	1.60778	5.11183	0.0297374	0.999936	Sig
35875	ENSG00000127884	9.31953	4.87738	7.84109	6.14651	5.37766	3.93064	5.22184	8.14728	7.41813	10.8858	5.3925	3.97778	4.34536	7.9679	6.60075	9.17257	4.31898	4.93284	4.72294	5.28353	4.94209	5.69422	5.6307	3.33528	4.37708	4.57197	5.1106	4.9877	4.14269	3.80899	5.26207	6.41776	4.48193	7.28307	-0.315341	2.5474	5.11049	0.0297577	0.999936	Sig
33680	ENSG00000204241	1.368	0.64176	1.23217	0.882274	0.651837	0.760769	0.959114	1.31408	0.838571	1.02054	1.13243	1.08485	0.367213	0.956148	1.41445	0.879561	0.616997	1.34532	0.865872	0.81285	0.434469	0.660936	0.469225	0.370587	0.547135	1.28587	0.749555	0.975855	0.352569	0.19787	0.175402	1.16686	0.203724	0.284495	-0.555336	-0.12461	5.10826	0.0297911	0.999936	Sig
37387	ENSG00000111087	9.83253	30.0772	10.9775	13.6458	22.2439	25.1899	34.1018	30.618	9.28878	57.4905	39.0417	20.7929	33.0492	25.1148	11.5176	8.92126	14.8079	23.8363	12.9881	19.3052	19.714	17.947	12.5909	15.6705	24.8946	25.0982	23.0999	19.4087	6.16996	12.2679	18.4172	28.1506	12.7667	19.4595	-0.480744	4.3844	5.1072	0.029807	0.999936	Sig
43130	ENSG00000166947	24.5813	6.93101	18.3145	11.1167	14.0145	10.0591	17.1042	5.91335	3.99934	21.0912	20.5994	6.14747	12.6077	10.7726	8.68874	31.9155	25.4511	86.6525	10.4692	8.45364	20.4744	5.23665	3.44098	14.0823	27.0148	36.7662	14.0371	23.6374	25.2968	5.78769	19.6451	5.39675	26.8237	12.2902	0.736177	4.13926	5.10412	0.0298533	0.999936	Sig
28656	ENSG00000164967	1.92376	1.75414	2.35233	1.76455	0.855536	1.18342	1.06568	3.67942	2.51571	0.680361	1.83345	1.44646	1.10164	1.52984	1.4818	0.879561	2.31374	1.34532	1.4956	1.30056	1.35772	1.77944	1.64229	0.794114	0.889094	1.14299	1.22654	1.84328	0.881423	0.643077	0.701609	0.875149	1.35816	1.13798	-0.438252	0.641934	5.09556	0.0299825	0.999936	Sig
44676	ENSG00000007520	2.65051	2.48147	2.29632	2.38214	2.52587	2.57816	2.0248	3.67942	2.90274	3.06162	3.07373	2.98333	2.50929	3.31465	1.54915	1.00521	0.925496	2.62165	1.4956	1.6257	2.55251	2.23701	1.72049	0.794114	2.05175	2.66698	3.47521	3.57814	0.881423	0.643077	2.10483	2.47959	1.15444	2.84495	-0.445313	1.25044	5.09518	0.0299882	0.999936	Sig
19903	ENSG00000203756	3.71926	3.97891	4.14457	7.38169	3.34067	4.945	2.29122	3.81082	4.25736	3.4018	2.5884	2.2601	2.44809	1.27486	3.7045	2.51303	4.47323	3.24257	4.48679	4.18618	1.30341	5.49085	10.9486	6.08821	3.14602	4.95297	3.54335	3.03599	7.4921	7.07384	7.8931	4.81332	5.09311	5.4623	0.478715	2.16894	5.07778	0.0302527	0.999936	Sig
13682	ENSG00000164032	24.6668	13.4342	21.339	14.7634	12.8738	13.0176	13.3743	13.9292	20.3837	12.9269	14.3441	17.6288	12.7301	15.6808	11.1135	17.5912	8.32946	16.4198	16.2154	8.73814	10.916	12.812	15.8755	12.6529	12.9261	12.0014	11.0389	10.9513	12.2518	11.2291	8.77011	9.33492	22.885	9.55903	-0.290064	3.812	5.07267	0.030331	0.999936	Sig
56339	ENSG00000099901	8.33628	7.74391	7.61706	5.44069	6.02949	5.02953	5.64812	5.65053	9.74032	5.1027	4.5297	7.50353	5.75301	9.81645	9.22757	7.91605	6.63272	6.31266	4.95908	7.19372	4.34469	5.69422	5.94352	3.91763	5.60813	4.66722	8.2451	4.77085	2.46799	4.74887	7.19149	4.66746	3.73494	6.54338	-0.314513	2.64788	5.05305	0.0306331	0.999936	Sig
46497	ENSG00000141076	5.81402	4.87738	4.36861	4.02905	3.58511	3.3812	3.62332	8.67291	5.67648	2.04108	4.15223	4.5202	2.7541	5.35443	6.53339	3.51824	2.93074	3.13908	3.85707	4.71453	3.58437	4.32151	4.77046	3.38822	3.69316	2.76223	5.17874	4.33713	3.61384	4.1058	2.80644	2.47959	2.10515	4.49502	-0.331178	2.08242	5.04998	0.0306807	0.999936	Sig
12134	ENSG00000180611	21.7171	22.6327	27.0518	14.6163	24.6069	35.418	15.186	22.7335	26.6407	20.4108	19.6287	21.9682	24.2361	26.4534	25.1906	26.8894	18.2014	21.9736	33.9264	29.7503	25.5794	25.3189	17.6741	40.4998	47.8743	32.3372	34.6158	35.6729	29.3514	25.08	18.768	19.9826	34.0899	21.2233	0.288346	4.71364	5.04907	0.0306948	0.999936	Sig
41674	ENSG00000258826	12.312	11.295	15.4021	6.94056	9.89978	9.08697	9.43129	5.38772	7.67615	5.78306	8.25053	8.67878	16.0962	16.127	11.2482	18.3451	28.2276	15.7644	7.00569	12.3553	17.4331	13.4221	11.9652	10.2176	8.89094	9.28681	11.1752	11.1681	13.3976	14.2466	7.7177	11.3769	25.873	9.90042	0.394963	3.61261	5.04898	0.0306962	0.999936	Sig
34720	ENSG00000165730	1.79551	8.0434	6.16085	2.41155	1.67033	1.6906	2.07808	4.20505	3.28978	2.72144	3.55905	0.632828	1.89727	2.10353	1.68386	5.15171	1.69674	1.82826	3.38477	1.42249	1.9008	1.42355	1.09486	1.74705	3.21442	1.80974	2.18052	1.84328	1.05771	1.48402	0.350805	2.18787	0.407448	2.04836	-0.624385	1.31299	5.04456	0.0307649	0.999936	Sig
18694	ENSG00000156711	20.7338	41.7572	28.564	32.85	34.8733	52.7044	43.1601	39.0281	33.1558	87.7665	63.1462	44.5692	48.9006	37.6085	26.9418	12.5652	23.6001	44.8095	36.6815	30.1974	20.8002	30.3014	24.6343	25.8881	38.231	50.6727	39.045	41.3112	19.7439	22.5572	35.0805	56.8847	22.2738	37.2688	-0.388485	5.20064	5.04008	0.0308347	0.999936	Sig
53366	ENSG00000105610	3.20626	1.36909	3.13643	2.52919	2.44439	2.15551	4.689	2.89097	1.2256	6.12325	3.72083	1.35606	1.89727	2.42224	1.81857	6.28258	8.94646	14.4881	2.12532	1.66634	2.87836	1.4744	2.11151	5.24115	6.56561	10.7156	4.08848	3.36128	2.46799	0.593609	4.03425	1.7503	2.17306	2.04836	0.715381	1.90379	5.04001	0.0308358	0.999936	Sig
39158	ENSG00000236444	2.09476	1.02682	2.29632	1.41164	1.42589	0.760769	0.692694	3.28519	1.80615	3.74198	1.9413	2.2601	1.53006	0.892405	0.7409	2.26173	0.462748	1.79376	1.33817	0.731565	0.977556	0.711777	0.93845	1.05882	0.683918	1.14299	1.63539	0.758998	1.41028	0.742012	0.175402	0.291716	2.58051	0.853485	-0.593909	0.545043	5.03216	0.0309585	0.999936	Sig
16962	ENSG00000013561	56.5584	18.611	36.9651	23.6744	34.3029	20.4985	36.8726	24.8361	17.9325	18.3697	23.8888	23.4146	24.2361	23.2025	35.6306	59.8102	42.4186	54.1923	34.871	18.5736	34.5946	19.4214	17.5177	79.0408	40.7615	74.8184	21.8052	32.5285	57.6451	33.0937	27.889	9.48078	60.2345	27.6529	0.489545	5.10555	5.03056	0.0309835	0.999936	Sig
19754	ENSG00000187189	8.93478	7.14493	9.57733	10.2638	7.37391	8.70658	6.92694	8.27868	11.611	13.9474	6.2553	8.58838	3.85574	7.90416	5.9272	8.54431	6.94122	6.48514	8.50129	8.08786	5.43087	7.01609	6.96017	6.82938	6.83918	6.57221	8.17696	5.63827	9.07866	5.34248	5.08667	5.68847	7.33407	5.5192	-0.274953	2.92732	5.02136	0.0311281	0.999936	Sig
802	ENSG00000117643	127.139	139.39	84.6837	110.608	103.927	135.375	95.645	175.166	167.65	76.8807	119.444	90.856	89.5389	143.231	168.117	77.4014	74.5024	104.211	156.408	124.204	125.344	102.293	107.062	97.1996	137.673	90.2011	113.66	121.331	101.804	70.689	81.3866	80.5137	55.5488	79.3172	-0.284575	6.77883	5.01436	0.0312387	0.999936	Sig
58249	ENSG00000197381	158.176	163.777	119.857	148.251	132.364	172.018	144.24	123.786	88.6305	89.8076	103.536	153.596	166.899	123.024	149.19	174.781	214.561	149.227	174.198	145.175	140.116	184.249	166.028	162.37	138.22	143.35	159.246	175.654	126.484	204.449	142.602	213.099	95.3429	121.593	0.231017	7.22096	5.00894	0.0313245	0.999936	Sig
26651	ENSG00000029534	125.13	46.0356	110.447	52.0248	80.1352	81.6982	96.9771	50.3291	50.9593	102.394	93.9913	41.4954	62.2427	53.5443	67.0178	145.63	74.3482	265.649	73.2055	55.7615	109.432	39.402	35.1919	161.258	173.1	219.693	104.665	124.259	95.8989	35.023	77.5278	55.5719	135.612	60.1991	0.533814	6.53849	5.00686	0.0313576	0.999936	Sig
45618	ENSG00000169217	19.7506	18.6538	18.7626	17.2338	14.8293	14.5391	17.1575	18.6599	15.2878	22.1117	20.7072	15.5495	17.4426	22.0551	17.9837	11.6856	11.2602	13.4187	14.3262	17.0292	11.5134	16.9301	22.1318	10.2705	12.9944	16.7163	22.5548	19.9508	7.93281	8.45893	12.8044	25.2335	10.9332	14.5092	-0.287476	4.02889	5.00195	0.0314357	0.999936	Sig
7857	ENSG00000136542	7.01102	1.66858	6.83295	2.38214	1.71107	1.35248	2.29122	3.67942	1.48363	2.72144	3.4512	1.44646	1.22404	1.33861	1.54915	8.41866	5.09023	7.27853	4.17193	2.31662	5.59379	1.83028	1.7987	6.29997	4.37708	6.23883	3.06636	1.40957	4.49526	2.47337	2.63103	1.60444	7.74152	1.99146	0.634608	1.85906	4.99399	0.0315627	0.999936	Sig
4754	ENSG00000143772	483.675	547.635	517.456	440.196	458.038	496.275	480.037	479.112	489.209	405.835	461.975	484.294	451.305	538.503	505.159	336.746	483.572	467.309	432.227	489.742	342.47	515.327	405.489	425.222	436.75	429.194	455.048	501.156	389.501	415.576	445.522	524.36	291.258	437.724	-0.157004	8.82947	4.99303	0.0315781	0.999936	Sig
21054	ENSG00000006625	1.368	1.19795	1.34419	0.529365	0.325919	0.633974	0.319705	0.919854	0.967582	0	0.4314	0.632828	0.612022	0.828662	1.07767	0.502606	0.154249	0.413945	0.787156	0.81285	0.488778	0.457571	0.391021	0.529409	0.547135	0.190499	0.0681414	0.433713	0.440712	0.445207	0.350805	0	1.22235	0.682788	-0.658385	-0.43595	4.98838	0.0316527	0.999936	Sig
55376	ENSG00000108107	200.242	70.4653	192.667	179.543	105.557	71.935	60.2643	73.3255	163.392	84.0245	91.8882	97.7267	49.5738	99.7581	103.187	148.52	47.046	92.7582	108.077	74.579	69.4608	86.5826	108.704	61.4115	98.8946	56.721	82.0422	83.9235	90.7866	30.8677	43.6752	47.8415	146.07	54.6799	-0.442463	6.548	4.9799	0.0317889	0.999936	Sig
7779	ENSG00000150556	7.86603	12.279	2.40833	4.8231	5.17396	4.01517	5.00871	4.46786	2.45121	6.12325	3.99045	4.88182	6.85465	2.8047	4.10863	16.0834	5.39873	10.3141	9.20973	2.9669	5.32225	6.45684	2.58074	5.18821	11.9002	7.66757	3.40707	5.09613	8.28538	12.9605	9.47172	4.81332	6.24754	6.03129	0.507908	2.69706	4.97893	0.0318047	0.999936	Sig
31872	ENSG00000110079	6.07052	5.21965	12.3217	3.58792	5.37766	6.97372	2.93063	2.23393	8.3212	1.36072	4.26008	8.13636	11.7508	6.0556	6.87016	10.1778	7.86671	6.20917	5.98239	5.24288	16.1297	5.94843	8.21144	5.02939	4.9926	4.85772	4.76989	6.5057	12.3399	9.44828	2.80644	3.50059	83.1874	5.00711	0.832109	3.16721	4.97784	0.0318222	0.999936	Sig
23459	ENSG00000169100	60.4915	39.8319	48.0547	52.2012	41.7583	36.9396	36.8193	43.4959	52.5074	61.2325	49.7189	51.4399	33.7836	55.0741	43.3763	49.0041	42.5728	37.255	37.1538	40.8051	39.8082	43.876	43.0123	28.0058	42.061	39.2427	56.898	56.8165	27.5004	17.9072	17.1894	50.7586	26.4841	34.367	-0.291598	5.40537	4.97237	0.0319107	0.999936	Sig
44935	ENSG00000168101	4.06126	3.72221	4.03256	3.02914	3.21845	3.16987	3.30362	6.30757	4.12835	7.82415	6.2553	4.15858	2.93771	4.39828	3.77185	1.25652	2.31374	2.75963	2.5189	4.47068	2.11804	3.76225	2.34613	2.11764	2.5305	2.28598	5.31503	5.20456	0.705139	1.28615	2.45563	7.87634	1.29025	4.15363	-0.503205	1.86188	4.96876	0.0319691	0.999936	Sig
3869	ENSG00000152061	1278.19	1457.35	1318.7	1578.71	1573.9	1793.64	1582.01	1246.01	1231.47	925.631	1159.5	1572.49	1477.42	1289.01	1646.95	1240.06	1761.22	1181.43	1654.92	1619.73	1297.43	1726.16	2462.73	2096.83	1318.18	1315.96	1325.28	1401.11	2254.15	2126.31	1669.48	1188.74	2138.09	1759.89	0.236614	10.5973	4.96211	0.0320773	0.999936	Sig
20046	ENSG00000118503	92.2548	68.3261	114.816	84.9336	67.3837	76.3728	81.2583	58.7392	81.0833	43.8833	56.082	80.7308	84.2143	71.5199	86.0118	105.547	95.4803	69.9567	59.7452	176.917	110.844	116.223	292.014	113.029	69.9648	51.4823	68.4139	77.5263	86.5558	71.9257	65.425	71.1788	126.852	81.5931	0.393115	6.49354	4.96111	0.0320936	0.999936	Sig
6607	ENSG00000186854	116.537	112.351	67.2653	82.0515	76.3872	109.424	53.2308	132.722	162.489	68.7164	87.9517	72.1424	54.4088	110.084	120.699	76.8988	41.0303	90.6539	152.708	87.0563	68.2117	49.8244	74.8414	85.7114	103.75	64.9601	70.39	83.5983	94.0479	52.6828	54.9009	61.698	48.4185	60.3698	-0.345698	6.39084	4.95865	0.0321336	0.999936	Sig
40391	ENSG00000211784	2.30851	0.684544	1.84826	3.2056	0.488878	0.16906	0.479557	1.18267	1.35461	0.680361	0.485325	0.632828	0.183607	0.382459	1.01032	1.13086	0	0.965871	0.314862	0.568995	0.217235	0.40673	0.156408	1.95881	0.478743	0.0952493	0.340707	0.542142	0.881423	0.19787	1.40322	0.291716	0.271632	0.455192	-0.875455	-0.153042	4.95858	0.0321348	0.999936	Sig
55103	ENSG00000268015	0.769503	1.19795	0.728101	0.794047	1.0185	1.18342	1.11897	1.31408	0.70956	2.38126	1.13243	1.17525	0.979236	0.764918	1.4818	1.38217	2.15949	1.20734	1.33817	2.1947	1.57495	0.965984	1.09486	1.32352	1.36784	1.38112	0.749555	1.62643	1.14585	2.02817	1.05241	1.31272	0.882805	1.76387	0.378673	0.456015	4.95043	0.0322679	0.999936	Sig
55131	ENSG00000198538	19.0238	15.7873	18.9866	17.0867	16.6626	17.075	13.3743	13.1408	17.739	9.86523	17.7953	13.0182	13.3421	17.4656	19.0613	19.7273	26.9936	17.1787	17.8684	20.118	12.2738	12.812	17.2049	15.5646	17.7135	15.478	19.9654	20.493	21.066	19.3912	18.4172	17.7947	21.7985	22.3044	0.216202	4.13667	4.94362	0.0323798	0.999936	Sig
23727	ENSG00000233785	0.213751	0.470624	0.728101	0.235273	0.285179	0.295855	0.692694	0.131408	0.0645054	0.680361	0.701025	0.180808	0.918034	0.0637432	0.404127	1.00521	0.925496	0.172477	0.157431	0.243855	0.651704	0.203365	0.0782042	0.635291	0.410351	0.571496	0.749555	0.758998	0.705139	0.39574	0	0.437574	7.80943	0.398293	1.10008	-0.371998	4.93284	0.0325578	0.999936	Sig
29253	ENSG00000196781	27.9158	30.0772	23.1312	21.7334	32.5104	22.1046	24.937	14.7177	25.1571	17.6894	22.8642	24.9515	26.8678	38.6284	33.0711	35.5594	45.6578	27.1479	29.4396	30.0755	18.0848	36.1481	37.0688	22.8705	23.9371	21.8121	31.9583	37.2994	48.0376	39.0793	27.5382	38.2148	17.4524	33.0014	0.289418	4.86519	4.93112	0.0325861	0.999936	Sig
28068	ENSG00000158106	2.86426	2.65261	1.79225	3.79378	2.48513	4.64915	2.66421	5.25631	3.22527	6.46343	5.01503	2.1697	2.6929	4.39828	4.31069	2.01043	1.54249	2.2422	2.83376	2.56048	1.08617	2.69459	2.18972	1.05882	3.07763	4.19097	2.86194	2.81914	0.881423	0.445207	2.28023	7.58462	1.49398	3.18634	-0.541179	1.61407	4.92961	0.0326112	0.999936	Sig
51969	ENSG00000125995	2.90701	1.62579	1.90426	2.23509	2.32217	1.35248	1.38539	2.62815	2.70923	3.4018	2.10308	2.1697	1.34645	2.3585	2.82889	1.63347	2.93074	1.62128	1.18073	1.86956	1.41203	1.32187	1.8769	1.69411	1.91497	1.52399	1.56725	1.62643	1.6747	1.13775	0.350805	1.60444	3.25959	1.53627	-0.386426	1.01369	4.92813	0.0326358	0.999936	Sig
49208	ENSG00000141179	37.9194	29.1787	45.8144	19.263	24.2402	13.7784	32.8763	18.3971	20.5772	24.8332	33.9728	26.3076	34.7629	27.0909	23.1026	33.2977	56.6095	51.2602	28.3376	22.3127	46.7054	46.6214	18.4562	31.0763	30.024	40.8143	30.7999	41.7449	19.215	31.4613	32.6248	28.0048	38.6397	30.0427	0.33248	4.98197	4.92805	0.0326371	0.999936	Sig
47439	ENSG00000170043	13.4663	10.6532	13.6659	13.3812	9.69608	7.98808	9.96413	14.0606	15.0298	15.3081	12.0792	11.7525	10.0372	14.6609	12.8647	14.7012	9.87195	13.4187	9.36716	10.3232	7.60321	8.49049	11.887	7.99408	8.61737	9.42969	10.7663	13.662	11.0178	7.42012	10.3487	11.5228	12.4951	10.128	-0.230099	3.50898	4.92592	0.0326724	0.999936	Sig
51140	ENSG00000235297	7.26752	2.56704	4.36861	6.4406	3.42215	4.01517	2.93063	3.94223	6.64406	1.36072	3.12765	3.79697	3.12131	5.48191	3.36773	2.26173	1.38824	4.96734	3.14862	2.9669	2.33527	3.91478	3.44098	2.75293	3.3512	2.04786	4.49733	2.81914	4.84783	0.692544	0	3.64645	1.56189	2.78805	-0.554806	1.83311	4.91518	0.0328513	0.999936	Sig
34081	ENSG00000099256	11.3715	15.5734	12.4337	19.91	20.6958	17.8358	18.9159	10.5126	21.1578	14.6278	12.7263	15.4591	13.5869	16.7645	17.0407	13.3191	24.5256	15.0745	16.3728	22.2721	19.2796	22.726	26.5112	14.0823	13.4732	16.1924	17.6486	15.939	24.9443	23.4476	27.5382	19.545	11.9518	20.0284	0.267248	4.15935	4.9145	0.0328628	0.999936	Sig
41067	ENSG00000020577	49.2482	49.8006	62.9527	32.8206	44.4472	41.5465	53.6571	34.823	30.7046	38.1002	67.5141	50.5358	118.182	32.764	42.6354	82.3018	36.0943	48.5005	35.7369	56.7776	210.229	54.756	58.7314	45.0527	50.268	57.7687	52.537	40.9859	77.4771	64.4066	41.7457	38.3607	391.558	35.5619	0.638814	6.03802	4.91327	0.0328832	0.999936	Sig
813	ENSG00000117632	23.7691	8.00061	14.0019	10.7049	7.69983	5.91709	9.11158	9.59276	36.3811	6.46343	5.55428	9.31161	4.46776	21.8002	13.4036	11.6856	5.39873	7.07156	8.42257	6.01509	8.09199	7.82955	11.1832	8.09996	6.36044	4.76247	7.97254	8.13213	17.8929	7.96426	7.01609	9.0432	16.4338	7.11237	-0.509232	3.39489	4.90749	0.0329802	0.999936	Sig
13348	ENSG00000250532	0.812253	0.556192	0.50407	0.852865	0.285179	0.33812	0.586125	0	0.451538	1.02054	0.8628	0.90404	0.979236	0.382459	0.336773	1.63347	0.462748	0.517431	0.629725	0.406425	1.30341	0.40673	0.703838	0.899996	0.820702	0.761995	1.1584	0.325285	0.793281	1.63243	0.350805	1.02101	4.61775	0.227596	0.752905	-0.105135	4.90696	0.032989	0.999936	Sig
41343	ENSG00000072110	239.273	427.583	282.783	233.567	346.411	432.159	409.222	345.471	223.963	572.183	652.546	362.43	653.518	308.071	193.712	196.645	287.058	450.648	377.992	221.989	268.285	241.242	171.502	256.075	405.153	405.905	297.914	435.015	123.047	230.419	240.827	378.502	276.657	288.99	-0.373755	8.36889	4.90055	0.0330969	0.999936	Sig
18145	ENSG00000124635	12.3975	3.93613	10.2494	6.29356	5.54062	3.46573	3.3569	2.10252	26.5762	7.82415	5.55428	5.96666	3.06011	7.58544	4.51275	6.28258	2.93074	6.0367	5.19523	2.43855	4.12746	3.71141	6.88197	3.86469	4.71904	3.71472	3.54335	5.7467	4.67154	2.81964	4.03425	2.62545	14.804	2.10526	-0.604217	2.57861	4.89876	0.033127	0.999936	Sig
11301	ENSG00000158234	6.62627	5.13408	3.92054	5.67596	5.45914	6.00162	4.84885	7.62165	4.32186	4.42234	4.04438	4.33939	5.447	6.0556	5.85985	6.28258	5.70722	4.69138	4.88037	6.62473	6.84289	4.47403	8.60246	7.25291	4.71904	5.23871	7.56369	4.87928	8.46166	16.5221	7.36689	5.25089	4.48193	6.88478	0.326545	2.63322	4.88031	0.0334398	0.999936	Sig
57049	ENSG00000100079	4.83077	3.76499	2.1843	3.94082	7.90353	4.52235	11.4028	5.1249	5.35395	7.82415	12.5106	15.6399	13.1585	8.4141	5.9272	9.42387	6.32422	2.51816	4.25064	6.94987	8.74369	3.10132	4.69225	1.1647	1.23105	7.95332	3.33893	1.518	0.969566	4.84781	7.01609	1.89616	8.55642	6.48648	-0.645185	2.60785	4.8802	0.0334416	0.999936	Sig
19624	ENSG00000112335	118.974	87.7072	156.15	81.4927	130.449	86.1783	116.426	71.3544	71.5365	106.136	91.8882	83.7141	105.39	84.5235	91.8042	169.63	182.014	192.864	135.706	82.5449	95.4746	69.9575	69.6017	144.476	148.889	154.78	86.6077	133.692	130.715	105.267	106.294	52.2172	273.126	86.5434	0.364892	6.84488	4.87798	0.0334795	0.999936	Sig
1504	ENSG00000162368	66.9467	54.3357	51.0791	64.1413	63.3912	49.1542	56.2147	48.8837	58.1839	39.4609	41.738	59.0338	47.4929	52.8431	64.8624	55.538	70.4919	62.3332	74.1501	56.7776	54.3087	60.0943	62.2505	96.6172	55.4658	66.5317	53.4228	46.082	87.6135	73.5086	62.6186	39.6734	76.4645	51.6074	0.217758	5.89852	4.87796	0.0334799	0.999936	Sig
25607	ENSG00000013619	14.2358	8.12896	10.8095	18.1748	8.63684	15.5112	10.6568	4.86208	10.2564	8.84469	8.8437	13.651	6.42624	11.2188	4.98424	14.4499	10.489	11.5905	11.7286	14.8345	12.4367	16.0658	24.8689	8.94702	12.1054	12.43	11.584	12.2524	22.4763	9.05254	19.1188	13.1272	9.2355	8.47795	0.367334	3.60856	4.87775	0.0334834	0.999936	Sig
46722	ENSG00000103111	26.5051	28.0235	27.2198	23.2038	26.8068	26.5847	26.9618	23.1278	22.3189	37.0797	33.6492	31.551	31.2743	30.9154	23.1026	23.1199	22.2119	22.5255	22.985	23.532	23.2441	27.3526	23.2266	21.1764	20.7911	26.3841	30.6636	33.2875	18.6862	17.1652	18.5926	34.8601	24.5827	25.6045	-0.201906	4.69691	4.87164	0.0335878	0.999936	Sig
34595	ENSG00000122952	2.82151	0.812896	1.73624	0.823456	1.09998	0.591709	0.745978	0	4.96692	2.04108	0.701025	0.90404	0.183607	1.46609	0.808255	1.00521	0	0.551927	0.551009	0.609638	0.868939	0.762619	1.40768	1.53529	0.820702	0.809619	0.545131	0.325285	0.616996	0.39574	0.701609	0.729291	1.49398	0.512091	-0.774685	0.171617	4.86809	0.0336486	0.999936	Sig
50753	ENSG00000167210	22.4011	13.8192	16.4103	14.234	26.0328	22.5272	14.813	3.02238	4.7089	19.3903	37.6397	30.3757	19.0951	22.5013	11.5176	15.8321	2.31374	34.8404	7.63541	11.8676	19.2253	4.21982	4.69225	13.0235	14.9094	14.3827	11.1752	16.1558	17.7166	7.61799	13.506	9.77249	5.77219	5.6899	-0.611747	3.91787	4.86679	0.0336709	0.999936	Sig
1992	ENSG00000226415	1.71001	0.984032	2.35233	1.32341	1.05924	1.09889	1.3321	3.02238	1.99967	1.7009	1.02458	2.53131	1.34645	1.59358	1.21238	0.502606	0.308499	1.17284	0.787156	0.609638	1.62926	1.57608	1.25127	0.58235	1.09427	0.952493	1.63539	1.73485	1.85099	0.593609	2.80644	0.729291	0.950713	0.910384	-0.496469	0.538973	4.85977	0.0337917	0.999936	Sig
579	ENSG00000117115	98.6246	144.396	94.2611	67.1411	116.149	241.037	132.145	54.2714	70.827	243.229	205.724	145.822	281.286	98.9932	71.8673	62.5745	89.7731	78.546	120.828	60.4354	154.725	50.0786	41.37	132.352	233.011	77.5806	40.8848	80.996	47.685	37.6942	165.58	154.61	40.2016	107.482	-0.558424	6.82109	4.85192	0.0339273	0.999936	Sig
2918	ENSG00000131778	7.52403	4.0217	6.32888	5.88183	4.6036	4.39556	4.79557	6.43898	6.45054	3.06162	2.69625	4.4298	4.46776	4.84448	6.53339	6.40823	2.93074	4.4844	4.64422	6.05573	2.76974	5.13497	5.6307	4.49998	4.51386	2.28598	3.74777	2.277	2.20356	4.4026	3.33264	1.89616	3.73494	4.77952	-0.354309	2.21004	4.84492	0.0340487	0.999936	Sig
26449	ENSG00000253279	0.513002	1.24074	0.784109	1.26459	0.488878	0.845299	0.799262	2.10252	0.451538	0.680361	1.0785	1.26566	1.04044	0.637432	0.7409	1.00521	0.925496	1.03486	0.629725	0.243855	0.706013	0.864301	0.234613	0.847055	1.09427	0.904869	0.136283	0	0.264427	0.296805	0	0.729291	0.203724	0.56899	-0.682735	-0.233232	4.84317	0.0340791	0.999936	Sig
34079	ENSG00000107863	59.5937	47.8753	56.0078	49.5544	56.3839	48.647	57.6534	42.7075	59.087	33.6778	34.4581	66.9894	50.9203	55.0741	65.1992	55.915	69.7207	55.2272	48.0952	59.0942	71.5245	64.06	67.021	71.6291	55.1922	37.2425	47.1538	40.4438	83.9996	73.657	87.8765	44.195	93.5773	60.256	0.254288	5.85964	4.83564	0.0342104	0.999936	Sig
6722	ENSG00000153574	113.844	49.8862	92.3568	56.2009	66.7318	61.411	58.3461	56.7681	42.9606	63.6137	69.3476	50.2646	53.7356	57.7513	73.0797	123.767	102.73	90.309	75.6457	72.425	57.1327	43.1642	41.5264	109.058	118.318	94.0111	54.2405	78.719	95.2819	54.0185	78.4048	44.195	104.646	99.2887	0.327824	6.20447	4.83023	0.034305	0.999936	Sig
20458	ENSG00000026297	6.36977	11.0811	9.01725	5.49951	9.65534	6.00162	8.47217	10.1184	2.19318	37.0797	18.6581	10.0348	8.01749	9.17902	5.59043	2.38738	2.93074	5.96771	4.40807	3.33269	4.07315	6.86357	3.36278	2.48822	8.07023	11.0489	15.3999	13.8788	1.49842	1.78083	2.45563	16.6278	1.6977	8.59175	-0.731098	3.00549	4.82751	0.0343528	0.999936	Sig
48350	ENSG00000172716	54.5919	60.411	57.688	61.9945	48.9285	58.8751	51.5257	37.8454	59.1515	37.4198	42.439	74.9449	52.7563	51.4408	51.5262	61.4436	50.9023	57.4349	53.3692	60.1916	76.1407	67.8222	73.903	76.5526	54.3031	45.1482	74.4785	58.1176	83.7352	62.9226	50.6913	40.2568	116.938	45.5761	0.252014	5.89023	4.82695	0.0343625	0.999936	Sig
5941	ENSG00000143924	474.185	546.309	404.712	398.288	445.897	458.617	444.39	378.717	463.988	304.121	298.745	475.435	473.338	381.248	493.103	393.541	518.74	408.978	518.972	507.544	519.843	463.062	595.681	545.45	466.569	475.056	442.374	483.265	559.88	593.708	554.622	328.035	502.859	401.365	0.185524	8.85335	4.82578	0.0343831	0.999936	Sig
29536	ENSG00000233820	1.79551	0.556192	0.280039	0.382319	0.529618	0.16906	0.479557	0.262815	0.322527	0	0.32355	0.361616	0.55082	0.828662	0.875609	3.26694	1.69674	0.586422	0.708441	0.609638	0.108617	0.508412	0.312817	0.794114	1.77819	1.14299	0.476989	1.08428	0.528854	0.39574	0.350805	0.583432	2.85214	0.625889	0.800095	-0.184392	4.82127	0.0344624	0.999936	Sig
41208	ENSG00000023608	5.25827	8.98464	7.28101	8.41101	8.35167	6.80466	7.24664	11.8267	6.19252	2.72144	9.54473	7.23232	6.67104	5.6094	7.47635	10.1778	16.1962	8.31339	10.0756	7.88465	6.57135	10.0157	7.74222	9.21172	6.36044	5.33396	9.94864	7.37313	13.5739	10.8334	12.1028	6.56362	9.57504	6.88478	0.317339	3.08457	4.81429	0.0345856	0.999936	Sig
49848	ENSG00000167900	2.77876	2.60983	1.56822	1.17637	2.28143	2.45137	2.61092	2.36534	5.74098	4.42234	2.69625	2.98333	2.99891	3.37839	2.08799	2.26173	1.85099	1.44881	1.25945	2.60112	2.06373	2.79627	1.01665	0.847055	1.7098	2.00024	2.18052	4.12028	0.616996	1.87976	1.40322	4.95918	0.814897	1.87767	-0.49542	1.28553	4.80576	0.0347367	0.999936	Sig
24675	ENSG00000165259	25.7356	19.4239	29.012	21.6451	21.2662	24.1756	27.8143	11.4325	24.125	16.6688	18.7659	20.1601	25.6437	21.2265	22.3617	33.8003	14.1909	25.4921	19.6789	29.222	39.5367	33.1485	35.0355	29.8057	26.8096	24.1933	21.7371	14.0957	39.3996	31.4118	17.3648	10.5018	90.9968	21.4509	0.41801	4.71506	4.79601	0.0349103	0.999936	Sig
36271	ENSG00000173391	0.598502	0.556192	0.336047	0.411728	0.651837	0.718504	0.532841	0	0.451538	1.7009	0.377475	0.180808	0.428416	0.318716	0.269418	0.753909	0.154249	1.10385	1.10202	0.690923	0.380161	0.254206	0.93845	0.317646	0.889094	0.380997	0.817696	0.758998	1.14585	1.13775	0	0.583432	1.90143	0.910384	0.693672	-0.40407	4.79141	0.0349926	0.999936	Sig
19656	ENSG00000185250	1.368	1.36909	1.23217	1.47046	0.733317	1.77513	1.75838	0.131408	0.645054	1.36072	1.99523	0.90404	2.50929	1.01989	1.54915	1.25652	3.23924	1.20734	0.787156	1.99148	2.22666	1.83028	1.40768	1.27058	1.84658	2.71461	1.83982	2.81914	1.41028	1.58296	1.75402	2.7713	1.96933	1.59317	0.471462	0.801326	4.79119	0.0349966	0.999936	Sig
29204	ENSG00000187210	31.9344	68.3261	47.2145	25.9683	43.5916	55.8743	62.6088	39.2909	38.0582	31.6368	38.826	64.2772	67.7509	45.0027	52.0651	47.7476	99.028	43.6022	49.6696	46.8608	60.5542	86.481	35.5047	41.9822	49.3105	58.2926	58.4653	75.1408	46.3629	65.5938	58.0581	67.6782	65.4634	53.7126	0.295538	5.74704	4.78762	0.0350604	0.999936	Sig
33806	ENSG00000232807	0.342001	0.941248	1.00814	0.529365	1.50737	1.26795	0.639409	1.18267	0.774065	2.04108	0.485325	1.08485	1.34645	1.08363	0.673545	0.376955	0.771246	0.482936	0.787156	0.48771	0.977556	0.81346	0.312817	0.476468	0.547135	1.14299	0.817696	0.542142	0.0881423	0.939881	0.877011	0.729291	0.33954	1.02418	-0.524638	-0.132365	4.78398	0.0351258	0.999936	Sig
57625	ENSG00000228314	2.82151	0.385056	1.40019	0.617592	2.85179	0.676239	1.65181	4.73068	1.93516	0.34018	0.161775	2.07929	2.01967	1.21112	1.81857	3.01564	8.32946	1.24183	0.708441	6.29959	0.162926	0.660936	0.782042	1.42941	1.09427	0.142874	7.0867	2.60228	0.616996	0.890414	35.7821	0.437574	1.08653	5.6899	1.25311	1.56914	4.78157	0.0351692	0.999936	Sig
24639	ENSG00000147138	276.679	175.243	220.111	261.359	148.212	162.382	143.707	123.655	190.356	70.4173	90.1087	157.213	96.5159	145.908	162.122	236.728	1954.03	161.059	178.921	184.111	130.341	174.284	257.996	212.24	124.952	116.538	114.75	119.488	303.738	182.584	149.618	82.264	216.695	159.317	0.718018	7.78232	4.77804	0.0352329	0.999936	Sig
4441	ENSG00000197721	14.3213	6.37482	11.3696	6.88174	9.12572	6.88919	11.1897	5.91335	5.54747	11.5661	11.1086	6.8707	10.2208	6.62929	7.47635	20.1043	10.1805	21.1112	9.83945	8.98199	13.2513	5.64338	5.08327	14.0823	12.9261	12.7634	7.29112	8.99955	9.43123	9.84402	9.12092	8.0222	26.0088	7.62446	0.408431	3.38825	4.76677	0.0354367	0.999936	Sig
45077	ENSG00000103342	73.402	53.48	87.5401	45.4371	62.9838	57.9875	44.3324	44.0216	40.0579	78.2415	95.7169	40.049	50.0022	46.7875	66.7484	87.3278	106.278	114.18	62.7363	66.166	57.187	40.7238	45.5148	87.9349	97.8687	111.775	80.9519	88.0438	49.1834	57.3328	64.7234	52.8006	60.1665	69.4168	0.318988	6.07425	4.76238	0.0355165	0.999936	Sig
28633	ENSG00000198876	426.262	143.925	274.326	156.486	261.957	218.129	239.459	152.433	79.4062	346.984	373.431	122.045	202.457	168.601	206.172	414.65	554.835	781.011	251.339	189.272	275.345	123.137	101.196	470.698	405.358	674.604	257.029	403.028	240.276	150.529	235.565	130.397	442.761	150.043	0.549949	8.14542	4.76063	0.0355484	0.999936	Sig
127	ENSG00000248333	15.7321	25.6704	19.1547	17.8808	23.4254	19.146	15.8787	23.7848	17.6745	22.4519	23.9966	17.448	26.8066	26.1985	22.3617	18.5964	17.1217	18.1791	16.8451	19.9148	18.2477	20.5399	17.5959	14.6646	20.3124	19.4785	17.5805	24.9385	11.1059	17.0168	11.0503	21.7329	16.8412	23.2717	-0.219511	4.29372	4.75817	0.0355933	0.999936	Sig
2239	ENSG00000122483	71.3927	66.957	66.3692	55.8185	77.3649	64.6231	58.5592	67.0179	66.6341	35.0386	45.7823	55.056	66.6492	59.0899	76.178	82.4274	67.4069	69.8187	74.0714	69.9864	70.547	71.0761	60.3736	76.4996	61.8262	60.8643	57.3069	59.8524	86.2913	103.832	75.9492	43.7574	122.846	75.8464	0.233925	6.09753	4.75565	0.0356392	0.999936	Sig
33057	ENSG00000235505	12.483	8.64237	11.8176	11.499	7.25169	8.87564	4.95542	6.57038	10.7079	5.78306	7.65735	8.13636	5.81421	5.41817	7.67842	11.9369	8.32946	8.65835	10.3117	9.30713	11.0247	12.5578	11.1832	11.647	7.65988	7.1437	8.04068	7.58998	16.0419	9.54722	10.8749	3.79231	21.0515	13.2006	0.350123	3.27085	4.75391	0.0356711	0.999936	Sig
32491	ENSG00000110237	2.69326	2.31034	1.51221	1.55868	3.7888	3.76158	3.51675	1.31408	1.35461	5.44288	6.9024	3.34495	2.8153	2.74096	0.808255	3.01564	0.616997	4.41541	1.25945	0.447068	2.98698	2.13533	0.312817	1.90587	1.7098	2.57173	1.83982	1.73485	0.352569	0.593609	1.05241	4.08403	1.96933	1.30868	-0.670349	1.26773	4.74985	0.0357453	0.999936	Sig
13928	ENSG00000178636	13.4663	2.90931	1.28818	6.02887	3.7888	4.05744	1.38539	4.20505	13.4171	2.04108	2.64233	2.07929	1.71366	5.1632	2.62683	3.39259	3.39348	3.58752	7.47798	1.54442	2.60682	1.37271	1.64229	2.48822	3.3512	2.14311	2.24866	2.81914	5.02411	2.47337	1.40322	0.875149	3.80285	3.07255	-0.640786	1.90103	4.74404	0.035852	0.999936	Sig
40429	ENSG00000211812	1.32525	0.812896	1.23217	1.294	1.09998	0.464915	1.81166	1.18267	1.1611	0.34018	0.53925	0.813636	1.04044	1.08363	0.7409	0.753909	0.308499	1.24183	0.865872	0.853493	0.977556	1.06767	1.25127	0.635291	1.09427	0.476247	0.272565	0.867427	0.352569	0.39574	0.526207	0.145858	0.746989	0.170697	-0.533479	-0.0428593	4.7439	0.0358546	0.999936	Sig
31977	ENSG00000089597	70.6232	73.1607	64.969	70.9643	63.106	68.3424	61.9161	78.976	91.7912	68.0361	77.1667	77.0242	61.141	85.9896	82.8461	50.135	68.9494	58.1938	51.2439	70.8805	58.3818	70.3643	66.1607	56.0115	54.7135	60.8643	91.582	90.9714	48.3901	48.4286	61.5662	85.1811	49.0296	69.2461	-0.198403	6.08643	4.73947	0.0359361	0.999936	Sig
33123	ENSG00000137710	37.6629	33.1148	38.0853	41.7316	35.5251	31.741	48.382	35.3487	44.3152	28.9153	33.11	39.1449	34.9465	29.1944	38.6615	37.5698	43.3441	36.0477	38.8855	35.6028	43.3926	43.9777	38.6329	46.5351	37.9575	36.0043	40.2034	32.9622	43.366	51.2977	45.4292	41.4237	53.0362	36.6429	0.166045	5.29694	4.73793	0.0359646	0.999936	Sig
31392	ENSG00000246250	2.05201	0.598976	1.00814	1.76455	2.36291	1.6906	1.27882	3.67942	1.93516	2.38126	2.48055	1.71768	1.40765	1.72107	1.68386	1.00521	0.925496	0.931376	1.41688	1.17863	0.977556	1.16935	1.09486	1.74705	3.14602	1.71449	1.29469	0.975855	0.264427	1.23669	2.10483	1.02101	1.29025	1.53627	-0.463654	0.732435	4.73651	0.0359906	0.999936	Sig
37831	ENSG00000258128	0.726752	0.171136	0.560078	0.382319	1.58885	0.887564	0.266421	0.131408	0.193516	0.680361	0.53925	0.180808	0	0.127486	1.21238	4.77476	0.616997	0.896881	0.944587	0.406425	0.380161	0.152524	0.0782042	2.0647	2.66728	4.00047	0.613272	2.16857	0.0881423	0.296805	0.175402	0	1.08653	0.227596	1.12235	-0.029466	4.72715	0.0361639	0.999936	Sig
37166	ENSG00000139546	3.50551	2.48147	2.68837	3.2056	2.07773	2.66269	3.19705	4.20505	4.57989	5.1027	4.20615	3.52576	2.44809	3.69711	3.23302	2.26173	1.85099	2.20771	2.44018	3.41397	2.11804	2.89795	3.20637	1.74705	2.94085	2.33361	3.40707	4.66242	2.20356	1.23669	4.38506	2.91716	1.56189	2.73115	-0.340583	1.61798	4.71819	0.0363307	0.999936	Sig
1503	ENSG00000123473	38.4324	6.93101	24.3074	15.2339	20.1662	11.6229	17.5838	9.98698	20.8353	17.6894	13.1038	9.40201	8.99673	12.9399	14.818	55.6637	24.8341	64.8859	15.9793	11.5831	14.6633	10.2191	8.60246	41.188	21.817	36.671	10.6301	12.5777	27.4123	12.6637	17.3648	10.0642	58.0614	13.0299	0.609803	4.39365	4.71798	0.0363347	0.999936	Sig
29014	ENSG00000232815	1.32525	4.2784	2.40833	1.17637	1.46663	3.97291	1.65181	2.75956	1.29011	13.9474	8.30445	3.61616	5.07979	2.23101	1.14503	0.628258	1.38824	2.96661	0.944587	0.97542	1.35772	2.84711	1.25127	0.952937	0.615526	3.95285	3.61149	3.25285	0.705139	0.840947	1.40322	5.39675	4.27821	1.59317	-0.758438	1.46541	4.71504	0.0363895	0.999936	Sig
41470	ENSG00000119636	19.2376	8.59959	21.507	6.08769	10.3072	3.84611	10.6035	6.43898	3.16077	3.4018	8.25053	3.88737	4.52897	6.18309	7.409	27.6433	15.8877	23.7673	11.4138	4.22682	11.5134	2.49122	4.53584	17.947	13.0628	15.1446	5.58759	10.3007	21.5067	9.59668	16.3124	5.98018	15.5509	10.2418	0.615825	3.4464	4.71142	0.0364572	0.999936	Sig
995	ENSG00000084628	0.855003	0.727328	0.392054	1.294	0.896276	0.464915	0.639409	0.131408	0.387033	1.7009	1.9413	0.542424	0.795629	0.318716	0.673545	2.51303	0.771246	2.06972	0.865872	0.447068	1.14048	0.81346	0.625634	0.211764	0.889094	1.80974	2.04424	0.433713	1.41028	0.544142	5.08667	3.50059	0.950713	0.227596	0.785993	0.239017	4.70991	0.0364855	0.999936	Sig
42754	ENSG00000034053	14.3213	11.9795	8.34516	23.2332	11.9368	17.2864	9.91085	12.878	15.7393	11.9063	14.1284	9.1308	8.38471	14.8522	21.0146	8.0417	12.0314	13.1772	15.3495	19.9961	9.17816	9.15142	13.8421	9.63525	14.1571	11.5252	10.0849	11.2765	6.78696	6.87597	8.59471	11.6686	3.93867	8.53485	-0.350681	3.60512	4.70364	0.0366033	0.999936	Sig
18725	ENSG00000137193	125.172	96.0501	112.576	93.0211	118.716	109.889	145.412	111.171	73.0202	173.492	172.83	85.3414	114.693	89.4954	85.6076	116.856	119.852	354.682	96.7415	127.902	150.815	96.0391	79.5337	191.593	144.444	306.131	167.151	158.197	120.931	89.1898	121.028	109.248	117.006	117.553	0.367385	7.04687	4.70314	0.0366126	0.999936	Sig
39832	ENSG00000231019	1.71001	1.28352	2.1843	2.44096	1.95551	1.01436	0.799262	1.83971	3.09626	0.680361	2.48055	1.17525	0.979236	1.72107	1.41445	4.64911	1.54249	3.55303	2.36147	2.07277	1.9008	2.69459	1.40768	2.0647	1.50462	2.57173	2.99822	2.277	0.440712	2.57231	2.10483	1.89616	1.90143	3.24324	0.45918	1.10751	4.70277	0.0366196	0.999936	Sig
56780	ENSG00000183762	14.1503	58.1863	38.3093	23.4391	33.9363	103.93	61.9161	29.961	13.0301	139.474	108.443	22.6914	90.0285	12.8124	8.35196	25.0047	10.0262	45.7409	45.2615	36.944	79.1277	9.96488	27.6843	14.2411	51.9094	26.9556	11.8566	50.9613	10.8415	24.338	24.5563	35.4435	28.5214	6.54338	-0.754657	5.28499	4.69973	0.0366769	0.999936	Sig
36857	ENSG00000257925	14.2785	18.5683	12.3217	16.7044	23.018	25.2744	15.932	27.8584	25.9312	15.6483	19.413	16.7247	12.9137	19.4417	30.579	11.9369	18.2014	14.3846	21.7255	16.0131	15.7495	12.4053	17.9088	19.4293	20.1756	14.5255	14.1053	7.58998	22.917	17.0663	13.3306	20.4201	9.16759	17.0128	-0.295911	4.1486	4.69743	0.0367202	0.999936	Sig
5422	ENSG00000260077	0.769503	1.36909	1.12016	0.823456	1.18146	2.07098	1.49196	0.262815	0.645054	1.36072	1.0785	1.71768	1.53006	1.65732	1.81857	1.88477	1.23399	0.862385	1.0233	2.51984	1.2491	2.13533	1.48588	1.1647	0.820702	1.80974	3.54335	2.16857	2.55613	1.23669	0.175402	3.06302	3.3954	2.61735	0.543996	0.773133	4.69613	0.0367448	0.999936	Sig
56565	ENSG00000254709	23.4698	5.51914	3.36047	4.38196	5.98876	8.49526	5.59483	2.89097	32.8978	4.08216	5.50035	10.9389	4.89618	3.37839	12.0565	21.2351	1.69674	3.07009	11.1776	3.57654	2.55251	3.71141	4.61405	3.65292	7.31792	3.76235	8.17696	5.85513	5.02411	3.16592	5.08667	4.66746	4.41402	2.67425	-0.702123	2.84053	4.69393	0.0367863	0.999936	Sig
56859	ENSG00000133422	34.0291	31.5746	34.1087	29.9679	28.1512	30.2194	21.9531	35.0859	41.219	24.1528	27.9871	31.2798	22.0328	32.5728	34.2161	24.7534	19.7439	27.2859	29.6758	29.9942	24.7104	26.7933	25.4164	28.1646	27.6303	24.0505	30.9362	27.9745	34.9925	24.1401	25.9595	28.7341	25.6013	28.3926	-0.174292	4.84635	4.69234	0.0368164	0.999936	Sig
53389	ENSG00000160888	6.66902	5.60471	6.27287	8.70511	6.64059	7.4809	6.28753	6.43898	5.86999	17.009	9.00548	5.42424	6.91585	7.07549	4.64746	4.77476	1.85099	7.03706	7.32055	4.22682	4.01884	6.45684	6.09993	5.29409	5.60813	5.71496	7.01856	7.04784	2.46799	1.8303	3.15724	11.6686	6.65499	4.66572	-0.415329	2.66239	4.68985	0.0368635	0.999936	Sig
51647	ENSG00000279082	4.40326	9.66919	3.97655	5.76419	4.07398	4.43782	5.32841	2.89097	2.70923	6.12325	4.79933	4.4298	2.01967	3.88833	2.82889	7.66475	2.77649	7.07156	2.28275	6.62473	9.28678	6.71104	8.68067	10.3764	6.83918	5.95308	5.04246	4.66242	15.8656	2.91858	2.63103	3.06302	6.17963	4.09673	0.486193	2.4887	4.68143	0.0370236	0.999936	Sig
40505	ENSG00000211882	1.96651	0.684544	1.28818	1.17637	0.611097	0.718504	0.372989	0.525631	1.41912	0.680361	0.377475	0.632828	0.306011	0.764918	1.07767	1.50782	0.616997	0.517431	0.393578	0.772208	0.108617	0.660936	0.547429	0.529409	0.820702	0.238123	0.476989	0	0.528854	0	0.877011	0.291716	0.135816	0.853485	-0.742487	-0.341649	4.68031	0.0370448	0.999936	Sig
53171	ENSG00000080573	3.97576	3.37994	3.36047	7.4111	2.89253	4.01517	3.46347	1.57689	3.67681	5.1027	3.4512	3.88737	2.08088	4.01582	5.11895	7.28779	1.23399	4.89835	5.98239	4.02361	4.07315	3.86393	3.83201	5.8235	5.40295	5.33396	5.45131	11.1681	3.17312	1.33562	4.38506	28.2965	1.56189	6.65718	0.628847	2.35038	4.67638	0.0371198	0.999936	Sig
46391	ENSG00000168701	3.84751	1.96806	3.19244	3.14678	2.64809	2.70496	2.3445	3.4166	3.22527	3.06162	3.12765	3.34495	3.12131	3.69711	2.35741	2.26173	0.925496	2.75963	1.73174	4.06425	3.09559	2.38954	1.8769	1.74705	1.84658	2.66698	3.27078	2.277	1.76285	1.63243	1.22782	3.06302	4.2103	1.82077	-0.342713	1.47409	4.67226	0.0371987	0.999936	Sig
18147	ENSG00000276180	11.5853	3.03767	8.12113	6.14651	4.8073	4.52235	4.95542	4.86208	18.3195	8.50451	5.06895	6.6899	3.97815	11.3463	4.24334	7.53909	6.16997	7.96844	6.13982	5.36481	4.12746	4.16898	2.89356	3.4941	4.9926	2.76223	5.99644	4.12028	4.93597	1.87976	1.57862	4.37574	12.563	2.44666	-0.518263	2.58314	4.65815	0.0374698	0.999936	Sig
31	ENSG00000230021	17.1856	5.51914	12.7138	12.8224	5.8258	8.28393	7.29992	3.28519	12.1915	2.72144	6.84848	7.05151	6.91585	6.11935	5.25365	11.0573	4.62748	8.00294	7.63541	9.83549	7.06013	4.88076	6.02172	4.34116	5.8133	3.80997	2.65751	5.09613	6.78696	3.46272	5.26207	3.93817	7.33407	6.14509	-0.432664	2.81783	4.65768	0.0374789	0.999936	Sig
20349	ENSG00000164674	77.4633	138.406	104.286	160.721	142.101	193.827	170.189	179.372	105.918	158.864	161.991	181.26	203.314	179.628	178.355	95.6209	338.269	178.445	173.41	289.822	85.156	200.416	415.186	210.123	149.641	150.303	215.122	178.473	142.174	178.38	152.249	223.017	150.892	239.545	0.348337	7.4885	4.65529	0.037525	0.999936	Sig
3805	ENSG00000076258	8.76378	10.5249	9.18527	9.91088	13.6071	9.46735	9.75099	12.3523	11.2885	5.1027	7.06418	7.14191	8.38471	9.62522	16.1651	11.8112	13.4197	9.65871	13.1455	11.4205	8.03768	8.3888	12.6691	14.7705	12.1737	8.85819	7.83626	10.8428	18.6862	17.3631	10.8749	11.2311	17.5203	11.7212	0.286687	3.49525	4.65385	0.0375528	0.999936	Sig
29285	ENSG00000254473	1.75276	0.299488	0.448062	0.823456	0.896276	0.50718	0.586125	0	0.903076	1.02054	0.6471	0.45202	0.673225	0.764918	0.875609	3.76955	1.69674	0.517431	1.4956	1.01606	0.923247	0.864301	0.625634	1.48235	0.547135	1.00012	0.408848	0.867427	3.61384	0.593609	0	0	4.07448	0.967283	0.837484	0.194355	4.6516	0.0375963	0.999936	Sig
308	ENSG00000228526	0.983253	0.64176	1.4562	0.911683	0.570358	1.39474	1.17225	1.05126	2.70923	1.36072	2.42663	0.90404	1.04044	1.14738	0.471482	0.628258	1.85099	1.37982	0.944587	1.42249	1.19479	1.57608	0.547429	0.529409	1.43623	3.33373	2.38495	0.975855	2.37984	1.58296	2.10483	3.79231	5.56846	1.59317	0.605617	0.749192	4.64822	0.0376618	0.999936	Sig
47852	ENSG00000083290	29.3266	48.3459	34.2768	32.2324	34.3029	43.7865	48.0623	34.4288	42.9606	28.235	36.3994	41.405	40.0263	47.5524	56.039	27.8947	44.8865	34.6334	38.1771	45.357	50.3984	51.9597	37.0688	54.9527	48.0111	42.3383	45.5184	51.395	41.2506	67.9188	48.2356	33.9849	77.8906	54.4523	0.243408	5.46198	4.63955	0.0378305	0.999936	Sig
54506	ENSG00000079462	1.49625	0.770112	1.00814	1.35282	1.0185	0.676239	1.38539	2.10252	0.774065	1.7009	1.5099	0.813636	0.612022	1.27486	1.4818	1.25652	1.54249	1.00037	1.10202	0.731565	0.760321	0.762619	0.547429	0.476468	1.16266	0.952493	1.22654	0.758998	0.616996	0.989349	0	0.583432	0.543265	0.910384	-0.4787	0.15178	4.63395	0.0379398	0.999936	Sig
48346	ENSG00000266947	13.0815	12.2362	9.18527	13.8517	9.69608	11.4538	8.25904	13.4036	23.4155	9.86523	9.86828	10.0348	7.83389	10.3901	17.4448	10.806	9.87195	11.625	17.4749	11.3393	9.77556	8.49049	8.52426	10.2705	12.8577	7.7152	8.04068	9.43327	8.10909	7.86532	7.19149	7.14705	10.2541	10.1849	-0.285733	3.45039	4.63186	0.0379807	0.999936	Sig
641	ENSG00000162543	1.75276	1.36909	2.35233	1.97041	2.07773	1.43701	1.49196	1.97112	2.3867	1.02054	1.24028	0.542424	0.918034	1.97604	1.61651	3.26694	2.62224	3.31156	2.20404	2.43855	1.14048	2.03365	3.36278	3.07057	0.957485	2.61936	2.86194	1.62643	4.23083	1.9787	0.350805	1.16686	1.35816	1.99146	0.470819	1.07272	4.62624	0.0380909	0.999936	Sig
27945	ENSG00000066827	147.231	179.607	121.369	190.248	165.73	108.156	110.511	108.28	119.142	164.647	102.619	112.101	114.632	108.491	134.372	147.641	125.559	119.561	119.49	135.096	114.048	116.426	115.038	119.964	118.523	94.1064	97.2377	96.9349	100.659	141.427	94.8926	92.4741	99.4853	142.361	-0.19977	6.94259	4.62574	0.0381008	0.999936	Sig
23642	ENSG00000169895	29.2411	31.703	35.0609	29.1445	33.1215	35.2912	37.5653	27.3328	30.3176	28.9153	33.056	30.1949	41.7399	31.9353	29.9054	24.5021	68.4867	38.0484	26.6059	47.064	31.1732	36.9616	51.2237	30.2822	37.8891	29.1463	37.8866	36.3235	27.7648	39.1782	39.2901	42.7364	34.6331	37.724	0.221946	5.14784	4.62196	0.0381752	0.999936	Sig
19316	ENSG00000112742	5.13002	1.28352	3.24845	1.64691	1.54811	1.52154	1.49196	1.05126	5.74098	3.74198	2.157	2.07929	1.22404	2.3585	1.54915	2.13608	0.154249	1.62128	1.88917	0.894135	1.35772	2.03365	1.09486	1.48235	1.98336	0.904869	1.29469	1.518	1.6747	1.28615	0.526207	1.7503	4.88938	1.42247	-0.571026	1.03839	4.61292	0.0383537	0.999936	Sig
1566	ENSG00000085831	2.22301	1.58301	2.35233	2.82328	2.44439	2.02872	3.09048	2.89097	1.41912	1.7009	3.93653	2.2601	3.48853	1.40235	1.88593	4.1465	4.01048	3.96697	1.96789	2.68241	4.67054	2.18617	3.28458	1.74705	3.00924	4.47672	1.77168	2.277	1.93913	3.16592	5.08667	3.50059	2.30887	2.61735	0.368874	1.53	4.60972	0.038417	0.999936	Sig
16841	ENSG00000113108	9.19128	10.3537	7.00097	5.88183	9.16646	9.21376	6.76708	9.85558	6.25703	13.9474	9.81435	8.22676	10.588	7.26672	8.55403	4.90041	4.16473	7.86495	7.39927	9.06328	5.91964	5.74506	7.11658	4.92351	7.59149	7.85807	8.65395	9.65012	5.46482	2.47337	7.01609	13.2731	6.65499	7.56757	-0.319587	2.98084	4.60811	0.0384489	0.999936	Sig
36877	ENSG00000061273	52.7964	78.1664	53.2074	54.3187	62.8208	87.2349	71.081	88.8316	67.6662	128.248	104.399	76.5722	101.902	94.2762	65.6707	41.7163	60.3115	72.9578	54.4712	67.6291	55.069	65.1276	45.202	46.7468	81.7966	83.3432	94.5121	93.5737	44.3356	44.6196	57.3565	98.7459	31.9847	75.4481	-0.305427	6.14428	4.59176	0.038775	0.999936	Sig
34443	ENSG00000266412	840.895	528.639	978.792	474.899	746.476	431.652	709.798	505.131	362.521	604.841	659.449	458.529	461.22	553.1	515.397	970.533	998.764	1325.76	1008.27	351.395	771.889	376.632	327.128	1086.51	942.234	1095.94	494.979	577.923	1139.42	456.733	726.867	241.833	1478.43	660.768	0.426296	9.45532	4.58952	0.0388198	0.999936	Sig
6123	ENSG00000115306	328.578	206.476	234.168	198.512	168.785	169.821	129.96	174.509	322.076	187.439	171.967	173.666	123.996	161.079	259.248	187.975	134.351	172.512	204.818	202.156	127.951	188.367	216.078	195.723	204.492	119.586	136.964	156.137	199.642	138.707	171.193	172.842	129.025	141.906	-0.252823	7.5141	4.58354	0.03894	0.999936	Sig
32447	ENSG00000110203	4.14676	10.9955	7.11299	9.3227	9.65534	8.87564	11.6159	3.67942	4.51538	15.9885	21.7857	5.06262	7.65028	5.22694	3.16566	3.8952	4.93598	5.65725	16.2154	11.7863	4.34469	3.71141	2.11151	6.82938	4.03512	5.71496	5.9283	7.91527	2.55613	2.32497	6.48988	5.54261	5.0252	6.20199	-0.541947	2.84008	4.57536	0.0391049	0.999936	Sig
27509	ENSG00000104450	38.6034	51.3408	50.127	48.9368	56.4247	52.4508	57.5468	44.153	45.9279	47.6252	41.3605	51.7111	56.6733	46.4688	41.7598	42.4702	52.7533	49.8459	57.0688	49.5432	48.9321	56.3829	67.6466	62.9997	57.5859	48.72	48.1759	42.5039	67.8696	66.9789	60.5138	40.5486	63.6978	57.0128	0.169146	5.70757	4.5737	0.0391385	0.999936	Sig
38485	ENSG00000022840	437.419	249.987	263.461	164.015	261.183	277.131	297.219	162.946	153.265	366.034	365.126	203.68	321.067	224.121	277.164	351.573	471.232	769.558	206.786	261.697	295.928	202.857	131.696	538.568	478.196	632.741	321.559	403.679	226.173	218.943	269.769	219.662	513.045	261.337	0.411	8.3117	4.56974	0.0392188	0.999936	Sig
3460	ENSG00000163554	19.6651	7.14493	19.1547	10.1756	14.87	9.29829	16.0918	10.644	10.3209	17.3492	21.1925	7.50353	9.24154	8.47785	17.849	39.4546	15.7334	51.1222	10.3905	9.99806	17.4874	6.96525	5.23968	27.794	18.9445	26.8127	11.9929	10.5175	22.1237	9.44828	15.6108	9.62664	60.3024	8.47795	0.589885	4.09594	4.56963	0.039221	0.999936	Sig
22554	ENSG00000105967	94.5206	64.9889	85.6359	73.3464	81.9278	68.8496	77.0488	62.6815	59.7965	46.9449	58.6165	108.214	145.355	64.1257	66.0748	94.2387	26.2224	87.9978	68.0103	68.2794	310.537	77.7871	57.7929	115.411	87.268	68.389	81.1564	80.0201	99.689	123.075	46.8324	26.1086	777.887	85.3485	0.699305	6.70471	4.56937	0.0392263	0.999936	Sig
14834	ENSG00000206077	2.60776	3.67943	6.72093	4.8231	4.76656	3.42346	4.52915	4.46786	3.03176	5.78306	2.26485	4.88182	4.03935	10.6451	3.7045	10.9317	2.00524	4.65688	8.34386	16.5821	4.88778	5.7959	12.6691	12.4411	5.33456	6.71508	3.9522	3.90342	9.7838	6.92544	2.28023	6.70947	2.30887	1.70697	0.556197	2.56931	4.56318	0.0393522	0.999936	Sig
30936	ENSG00000255823	4.57427	5.30522	3.02442	1.64691	3.21845	3.97291	6.07439	1.7083	2.3867	5.1027	2.75018	4.88182	6.48744	2.93219	2.76154	2.88999	3.08499	3.0011	1.57431	1.9102	3.04129	4.27066	1.72049	2.11764	3.14602	3.57185	2.65751	5.63827	0.969566	3.21538	3.33264	3.06302	2.17306	2.44666	-0.417443	1.75082	4.56106	0.0393953	0.999936	Sig
57825	ENSG00000156265	38.9026	36.8798	32.5405	38.7612	49.173	37.489	45.4514	19.8426	16.2554	33.3377	31.6001	30.9182	38.2514	41.5606	40.8842	36.6903	59.8487	58.0903	42.6639	31.945	45.4564	33.5552	38.3201	47.488	35.2902	33.5754	48.6529	37.6246	47.685	31.3129	35.0805	32.8181	135.952	31.7496	0.35722	5.36405	4.5532	0.0395559	0.999936	Sig
44068	ENSG00000259343	15.5183	4.70624	7.225	10.1462	7.74057	7.56543	4.20945	7.09602	18.9001	7.48397	5.50035	7.77474	4.71257	5.6094	7.88048	7.28779	3.54773	8.58936	12.2009	7.19372	5.37656	4.88076	4.53584	6.03527	8.27541	4.76247	6.40529	3.03599	8.90238	5.29302	2.45563	5.10503	5.97591	5.5761	-0.416227	2.83448	4.55183	0.039584	0.999936	Sig
11027	ENSG00000114520	28.5998	40.8587	36.8531	35.0263	42.7361	35.5026	42.8404	35.0859	34.4459	30.6162	32.3011	35.1672	37.823	38.6284	44.2519	29.2768	61.237	35.3578	32.8244	41.1709	37.3644	42.4016	35.8957	42.9351	34.3327	38.195	44.9052	44.1303	45.5696	50.1105	54.7255	38.2148	38.5718	45.1778	0.181739	5.30829	4.54905	0.0396408	0.999936	Sig
3721	ENSG00000143162	76.5228	37.7355	70.1217	31.0266	41.5139	31.2338	59.8381	31.5378	30.1885	32.6573	47.0226	41.405	49.941	33.5927	36.7082	86.4483	86.6881	90.3435	57.6985	28.5717	58.8706	30.4539	24.0869	64.3762	83.78	64.6743	35.7742	45.6483	52.3565	35.666	43.6752	28.7341	144.984	47.6245	0.427315	5.69894	4.54279	0.0397697	0.999936	Sig
39543	ENSG00000136114	1.4535	1.66858	1.4562	2.61741	1.71107	1.81739	1.38539	0.131408	2.06417	1.36072	2.04915	1.35606	1.46885	1.40235	1.27974	0.879561	2.31374	2.62165	2.28275	2.35727	1.95511	2.23701	3.28458	1.37646	1.57301	1.71449	2.38495	2.92757	2.9087	1.63243	1.22782	2.47959	1.42607	2.10526	0.409291	0.990197	4.54021	0.0398228	0.999936	Sig
3581	ENSG00000158882	3.16351	2.35312	2.57636	2.2645	2.07773	2.57816	1.81166	1.7083	1.67714	4.42234	2.21093	3.43535	2.6317	3.2509	2.02064	0.753909	2.31374	1.75927	1.65303	2.51984	2.38958	2.79627	2.89356	1.11176	1.02588	2.04786	2.31681	3.03599	0.969566	1.03882	1.57862	2.33373	1.35816	2.56045	-0.384518	1.20155	4.53713	0.0398864	0.999936	Sig
29308	ENSG00000165121	17.7841	19.8518	16.8023	18.1454	22.4476	17.6245	19.4487	17.74	16.9649	12.2465	13.4813	20.3409	18.6667	17.0194	19.9369	18.5964	30.5414	16.2818	20.2299	21.6625	16.1297	21.0483	21.5844	34.3587	17.4399	17.2878	17.5805	17.5654	29.6158	26.6135	18.0664	18.9616	15.7547	19.2888	0.224998	4.30411	4.53455	0.0399398	0.999936	Sig
56855	ENSG00000184792	110.295	23.7451	79.8111	39.8788	69.2985	48.2666	46.89	55.9797	23.996	50.6869	78.1913	33.2687	31.8252	38.6921	28.0868	116.982	113.527	186.068	78.5582	37.6756	46.4339	29.8438	24.6343	63.5821	109.564	201.833	60.7139	74.2734	40.281	24.8327	84.1931	32.5264	53.1041	52.4609	0.573603	6.01208	4.53397	0.0399517	0.999936	Sig
25152	ENSG00000125355	3.29176	1.66858	2.29632	5.85242	2.24069	2.5359	2.3445	4.59927	3.28978	4.42234	2.48055	3.16414	3.61093	2.03978	2.55947	4.52346	2.77649	3.62202	3.46349	3.49526	3.09559	2.18617	6.33454	3.75881	2.59889	1.90499	3.1345	0.542142	16.2182	1.78083	2.63103	1.89616	28.8609	4.26742	0.743324	2.11661	4.52968	0.0400406	0.999936	Sig
15199	ENSG00000251593	13.7655	9.49805	12.7698	7.11701	8.88128	5.53671	7.14007	3.81082	6.51505	8.50451	11.1625	7.23232	8.69072	11.2188	11.585	9.29822	2.62224	8.89982	5.90367	6.46216	5.91964	6.50768	8.91528	4.87057	6.08687	5.61971	7.83626	7.69841	6.8751	6.48024	7.5423	8.31391	12.1555	7.11237	-0.325831	3.00614	4.52593	0.0401186	0.999936	Sig
23995	ENSG00000147121	31.7634	32.8153	28.2279	35.5851	37.4806	38.8838	32.823	38.5025	38.7033	27.5546	27.8792	37.6985	39.4142	27.6645	34.014	30.5333	43.4983	31.4253	39.4365	37.3098	37.6902	42.4524	39.7277	45.8998	38.7098	31.9085	31.0043	40.7691	48.1257	48.676	35.0805	28.2965	39.0471	37.0981	0.171908	5.18891	4.52571	0.0401232	0.999936	Sig
9318	ENSG00000233912	7.39577	7.10215	5.37675	6.20533	5.94802	7.10051	4.84885	6.70179	7.35362	6.46343	5.01503	6.32828	7.09946	6.18309	6.93752	6.91084	11.8772	6.96807	7.08441	6.70601	8.1463	7.11777	7.4294	9.10584	6.01848	5.00059	8.04068	7.15627	8.63795	7.37065	7.01609	3.50059	11.4765	8.59175	0.244664	2.845	4.52548	0.0401278	0.999936	Sig
20177	ENSG00000111962	165.144	136.609	138.899	141.723	153.182	126.245	134.01	109.725	141.718	83.004	95.9326	167.699	138.439	141.765	135.787	181.943	174.456	115.008	133.266	173.218	169.769	152.371	142.332	163.693	233.079	139.445	138.327	172.076	286.286	155.773	116.292	82.7016	126.105	168.592	0.247914	7.21163	4.52152	0.0402103	0.999936	Sig
21122	ENSG00000173852	41.2111	38.9335	50.351	50.8778	45.262	46.9986	51.0995	30.0924	40.0579	29.2555	34.6738	57.4065	38.9858	35.5687	35.8326	45.9885	60.9285	49.5354	36.0518	43.2843	46.6511	60.196	62.2505	62.2056	37.4103	41.0048	45.9273	34.9139	64.8728	49.8632	31.9232	49.8835	54.5302	48.9331	0.22108	5.51789	4.52	0.0402421	0.999936	Sig
19182	ENSG00000154079	5.64302	8.38567	4.87268	6.58765	8.27019	8.57979	7.99262	9.06713	6.45054	4.76252	7.1181	7.59393	7.22187	7.26672	7.88048	8.16735	8.79221	6.7956	9.13101	8.16914	7.4946	6.86357	7.66401	10.2705	10.0536	10.4774	9.53979	7.48156	5.72925	12.1195	8.59471	5.54261	7.46989	9.78663	0.228433	3.00294	4.51765	0.040291	0.999936	Sig
57037	ENSG00000278195	1.41075	1.02682	0.840117	1.32341	0.529618	1.31021	1.0124	3.02238	2.51571	0.34018	1.67168	0.361616	0.734427	0.828662	0.875609	1.13086	0.154249	1.24183	1.57431	0.447068	0.706013	0.457571	0.860246	0.423527	1.36784	0.476247	0.545131	0.216857	0.528854	0.593609	2.10483	0.437574	1.22235	0.512091	-0.612021	0.120452	4.51317	0.0403848	0.999936	Sig
11222	ENSG00000170819	8.55003	7.10215	5.43275	7.88165	5.25544	5.83256	7.40649	5.51912	7.0956	6.46343	10.1379	5.24343	4.03935	6.18309	4.4454	5.52867	5.39873	9.90018	4.17193	3.98297	5.59379	4.82992	4.69225	5.18821	5.74491	5.00059	4.15662	3.25285	6.34625	7.27171	3.33264	5.54261	2.30887	6.14509	-0.310952	2.55485	4.51162	0.0404172	0.999936	Sig
25693	ENSG00000130821	30.4381	7.82948	15.4021	11.4402	24.1587	22.6118	22.4326	12.2209	16.5134	42.1824	34.9434	8.04595	16.953	13.1311	19.3308	34.6798	40.4133	103.762	14.5624	21.0935	24.9277	15.8116	5.94352	51.3527	54.1663	59.0546	28.9601	39.9016	10.4889	7.76639	16.4878	15.7527	29.3363	11.3229	0.648812	4.70583	4.50911	0.0404699	0.999936	Sig
2867	ENSG00000265491	69.5545	117.399	92.4688	80.2281	97.3682	89.9398	98.842	90.4085	89.082	59.8717	73.1223	102.157	111.939	96.8897	111.674	78.1553	147.308	89.1016	87.6105	133.226	87.98	116.121	140.924	115.782	88.0203	91.487	100.985	89.6702	105.33	126.538	110.854	97.2874	90.861	114.424	0.200673	6.64268	4.50769	0.0404998	0.999936	Sig
15080	ENSG00000246214	1.2825	1.19795	0.560078	0.823456	0.855536	1.05662	0.799262	1.05126	2.45121	0.680361	0.6471	0.632828	0.244809	1.14738	1.75122	0.502606	0.308499	0.586422	1.0233	0.731565	0.81463	0.457571	0.391021	1.1647	0.889094	0.904869	0.340707	0.867427	0.0881423	0.989349	0.877011	0.729291	0.203724	1.13798	-0.554619	-0.0512824	4.50526	0.0405507	0.999936	Sig
14537	ENSG00000137601	99.5223	90.531	95.1012	113.46	107.675	91.4614	91.1158	105.52	102.822	55.7896	64.1708	97.8171	82.929	79.2965	89.9183	104.04	104.581	90.2055	149.324	92.4211	111.93	98.2761	127.707	144.793	94.8595	90.1535	71.0714	72.8638	154.778	137.618	104.54	55.7178	143.422	108.62	0.24745	6.65615	4.50497	0.0405569	0.999936	Sig
9380	ENSG00000269982	1.75276	2.9521	3.02442	2.11746	2.15921	3.46573	3.41018	2.36534	2.19318	2.72144	3.12765	2.1697	2.87651	3.95208	2.42476	3.01564	4.62748	3.48404	4.09321	4.18618	2.71543	2.18617	2.26792	3.91763	2.66728	3.38135	2.31681	4.87928	3.43755	2.77018	1.75402	4.5216	3.59913	3.69843	0.296995	1.67056	4.49946	0.0406731	0.999936	Sig
40844	ENSG00000259070	4.40326	5.0913	8.00911	5.35246	5.78506	4.2265	11.0831	5.25631	2.70923	6.46343	22.325	10.3965	12.6077	2.93219	5.9272	6.40823	3.08499	9.52073	29.0461	1.50377	5.43087	14.2864	2.58074	8.04702	4.03512	10.7632	5.45131	10.3007	2.46799	92.8009	61.917	7.43876	6.24754	2.56045	0.985645	3.55485	4.49308	0.040808	0.999936	Sig
7101	ENSG00000115641	4.31776	2.99488	5.0407	3.82319	3.17771	3.80385	3.72989	0.657038	3.16077	5.44288	4.20615	3.25454	2.6929	3.2509	3.56979	5.02606	6.32422	5.58826	3.85707	4.43003	4.23608	4.11814	5.16148	4.49998	3.89833	4.00047	4.42919	3.25285	3.61384	5.04568	2.80644	5.25089	3.46331	4.49502	0.316933	2.04694	4.48949	0.040884	0.999936	Sig
37212	ENSG00000094916	80.8405	67.9838	57.632	60.6711	62.6579	57.0154	50.3002	70.1717	108.305	42.1824	51.4984	61.6555	40.3935	78.2766	82.7114	58.5536	57.3807	52.2605	69.6633	64.4184	47.3572	56.9422	60.0608	60.035	59.3641	43.9099	62.8263	62.021	60.6419	51.4956	55.0763	38.9441	50.5236	48.2503	-0.217933	5.90464	4.47774	0.0411343	0.999936	Sig
16842	ENSG00000283155	0.769503	0.64176	0.728101	0.823456	0.488878	0.845299	1.0124	1.44548	0.516043	2.04108	0.6471	0.723232	0.918034	0.637432	0.673545	0.251303	0.308499	0.793394	0.314862	0.894135	0.706013	0.457571	0.469225	0.317646	0.410351	0.71437	0.476989	0.867427	0	0.296805	0	0.875149	1.15444	0.625889	-0.590011	-0.358712	4.47608	0.0411698	0.999936	Sig
18056	ENSG00000079691	55.6607	46.2067	23.1872	44.6725	28.029	28.7824	26.2158	38.2396	45.9924	15.9885	21.57	21.2449	16.5858	20.3978	29.636	22.8686	13.1112	22.0426	43.0574	21.947	29.5439	15.9133	15.2498	23.7705	39.5989	14.9541	20.9194	11.0597	35.9621	18.4019	33.8526	13.7107	25.9409	25.6614	-0.391701	4.75075	4.46979	0.0413047	0.999936	Sig
18172	ENSG00000196747	5.51477	1.3263	1.79225	1.55868	1.18146	0.803034	0.586125	5.38772	6.57955	4.42234	2.31878	2.53131	0.856831	2.03978	0.942964	2.88999	1.23399	2.44917	1.33817	1.05671	1.30341	1.22019	0.312817	2.96469	1.91497	1.57161	1.70353	0.433713	1.14585	0.494674	0	1.16686	3.25959	1.30868	-0.727703	1.01814	4.46114	0.0414908	0.999936	Sig
47302	ENSG00000108561	21.5888	10.5249	14.674	12.9694	9.98126	8.49526	8.31232	9.32995	22.5769	8.84469	9.43688	11.4813	7.95629	16.8919	18.1857	16.2091	11.8772	11.28	9.99688	10.6483	11.2962	11.0325	9.77552	11.0117	12.4473	7.95332	8.99466	9.10798	10.4008	8.90414	9.64712	6.56362	10.8653	10.3556	-0.292759	3.5361	4.45647	0.0415917	0.999936	Sig
26271	ENSG00000158856	287.281	70.2514	154.189	99.05	157.5	136.093	194.38	87.9117	94.2424	249.012	265.041	51.8015	121.18	84.2685	128.378	314.506	321.456	831.546	114.767	147.126	170.312	98.5303	50.2071	343.057	287.109	407.429	228.682	205.797	109.296	64.2087	146.812	110.998	197.205	99.4594	0.622505	7.5639	4.45011	0.0417294	0.999936	Sig
1277	ENSG00000117010	4.87352	5.04851	4.53663	4.35255	6.47763	5.62124	5.48826	4.20505	6.06351	3.4018	4.58363	7.14191	6.85465	4.14331	6.06191	4.52346	11.1059	5.51927	5.51009	6.46216	6.78858	6.35516	6.09993	6.35291	4.51386	4.38147	4.63361	3.03599	6.96324	6.87597	7.01609	4.08403	37.2136	4.95021	0.504254	2.73164	4.44966	0.0417393	0.999936	Sig
24107	ENSG00000102103	9.06303	6.50317	7.67306	5.91124	4.64434	6.25521	4.95542	4.33645	7.1601	4.76252	6.6867	5.33384	4.59017	7.84041	5.11895	9.42387	5.55297	6.41615	4.64422	6.17766	4.88778	5.13497	5.47429	2.85881	5.19778	4.14335	6.33715	4.9877	3.52569	2.22604	3.50805	4.81332	4.14239	4.43812	-0.301658	2.47705	4.44711	0.0417946	0.999936	Sig
5879	ENSG00000236572	0.983253	1.71136	1.12016	0.235273	0.937016	0.760769	1.06568	0.657038	0.451538	0.680361	1.5099	0.271212	1.28525	1.33861	0.673545	0.251303	0.771246	1.06936	0.551009	0.81285	1.08617	0.457571	0.391021	0.58235	1.84658	0.476247	0.272565	0.325285	0.264427	0.643077	0.350805	0	0.543265	0.170697	-0.636684	-0.199398	4.44476	0.0418458	0.999936	Sig
27783	ENSG00000189376	2.73601	5.00573	2.80039	2.5586	4.27768	5.7903	6.02111	1.7083	3.80582	2.04108	5.1768	6.14747	6.54864	4.39828	4.4454	3.6439	7.86671	3.7945	4.48679	5.52738	5.10501	6.30431	3.28458	5.18821	4.03512	5.95308	8.92652	5.31299	3.52569	5.54035	5.96368	8.75149	3.93867	7.90896	0.366904	2.34651	4.44458	0.0418498	0.999936	Sig
27738	ENSG00000136982	1.88101	1.8825	2.29632	2.08805	1.95551	3.00081	2.98391	6.70179	3.87033	2.72144	1.77953	1.89848	2.20328	1.78481	2.49212	2.63868	2.62224	2.00073	2.04661	2.80433	1.9008	1.16935	1.32947	1.42941	1.77819	1.33349	0.749555	1.518	1.32213	3.26485	2.28023	1.7503	2.44469	3.01565	-0.405461	1.24162	4.44151	0.0419166	0.999936	Sig
32169	ENSG00000173465	1.96651	2.05363	2.24031	2.44096	1.83329	2.45137	2.50435	2.62815	3.67681	3.4018	2.69625	2.07929	2.01967	2.86844	2.42476	1.00521	1.85099	1.75927	2.12532	2.76369	1.30341	2.38954	2.58074	1.48235	1.50462	1.90499	2.86194	2.71071	1.76285	1.18722	0	2.47959	1.56189	1.36558	-0.42458	1.15986	4.44028	0.0419435	0.999936	Sig
31111	ENSG00000129170	0.983253	1.0696	1.28818	0.441137	1.58885	1.05662	1.49196	0	1.03209	0.680361	0.97065	1.17525	0.979236	0.637432	0.7409	0.125652	1.23399	0.620917	0.629725	0.894135	0.760321	0.559254	0.547429	1.00588	0.75231	0.761995	0.953979	0	0.352569	0.445207	0.350805	0.437574	0.882805	0.56899	-0.587637	-0.132347	4.43684	0.0420187	0.999936	Sig
33576	ENSG00000182934	85.372	54.0362	73.9303	71.4054	59.7653	56.0011	48.009	47.8324	89.5981	48.3056	61.852	69.7015	64.2624	66.5479	63.2459	69.3597	46.8918	59.746	61.3982	54.6235	54.7431	58.8742	70.462	55.9056	57.244	48.5772	62.8945	62.1294	49.9767	40.5138	44.026	56.1554	62.815	53.7126	-0.185292	5.90317	4.42135	0.0423589	0.999936	Sig
5217	ENSG00000238243	21.5461	6.97379	8.17713	4.88192	8.84054	9.84774	18.1699	16.2946	2.3867	18.0296	20.168	6.41868	9.05793	7.58544	6.53339	12.6908	28.8446	55.8136	11.8073	12.1521	10.6988	8.18544	3.59739	19.2176	23.1848	40.0047	16.2858	26.4565	6.78696	6.43077	12.9798	7.29291	7.74152	14.2816	0.649561	3.85889	4.42038	0.0423803	0.999936	Sig
17549	ENSG00000197451	24.1111	21.9482	25.5395	18.5278	16.4589	22.0623	20.8341	20.1054	21.9318	14.2876	19.0355	23.1434	18.7891	26.1347	24.1803	16.586	16.3504	18.2136	15.8218	19.5084	15.4237	23.2853	23.2266	17.5234	19.902	17.5259	20.3061	24.1795	14.4553	16.8684	19.1188	19.545	17.9956	20.256	-0.176419	4.31751	4.41753	0.0424434	0.999936	Sig
52346	ENSG00000259456	1.75276	1.75414	1.40019	2.20569	3.09623	2.28231	3.09048	1.57689	1.67714	1.7009	1.13243	2.2601	2.50929	1.59358	2.62683	1.25652	2.77649	1.65578	2.91248	2.92626	2.93267	3.203	2.34613	4.28822	3.00924	2.04786	1.63539	1.84328	3.87826	3.01751	3.68345	1.45858	2.71632	2.16216	0.349268	1.31932	4.41596	0.0424781	0.999936	Sig
56544	ENSG00000211666	8.12253	1.92528	1.51221	3.94082	1.95551	0.676239	0.372989	1.05126	13.6106	3.74198	1.24028	9.1308	1.10164	0.637432	1.41445	4.77476	0.616997	1.06936	1.65303	1.58506	0.488778	4.77908	2.42433	0.847055	1.57301	0.666745	1.09026	0.758998	2.99684	1.13775	0	2.18787	2.98796	2.44666	-0.895081	1.3824	4.41314	0.0425406	0.999936	Sig
35013	ENSG00000226659	0.726752	0.42784	0.728101	0.441137	0.733317	0.676239	0.532841	1.83971	0.387033	2.04108	0.75495	0.45202	0.55082	0.828662	0.404127	0.251303	0.154249	0.689908	0.393578	0.48771	0.434469	0.660936	0.547429	0.529409	0.341959	0.238123	0.545131	0.542142	0.969566	0.19787	0.701609	0.291716	0.746989	0.56899	-0.514072	-0.504799	4.41246	0.0425558	0.999936	Sig
36129	ENSG00000177675	2.43676	2.48147	4.14457	4.67605	2.93327	3.2544	4.26273	4.46786	4.06384	5.44288	4.26008	4.97222	5.01858	2.86844	2.69418	7.7904	2.15949	5.58826	3.93578	4.34875	7.00582	6.50768	0.860246	5.98233	6.77079	3.95285	5.17874	2.92757	3.17312	5.98556	1.57862	5.39675	17.1807	5.633	0.496182	2.27286	4.4122	0.0425615	0.999936	Sig
51742	ENSG00000101003	2.26576	1.49744	2.01628	2.52919	2.07773	1.39474	2.3445	1.7083	4.7089	2.72144	2.64233	1.98889	1.53006	4.01582	2.62683	1.63347	3.08499	2.10422	1.4956	1.66634	2.38958	1.83028	2.03331	1.48235	1.57301	2.19074	1.83982	1.62643	1.93913	1.53349	0	1.45858	1.49398	2.10526	-0.433327	1.12101	4.40166	0.0427961	0.999936	Sig
3470	ENSG00000180409	1.66726	1.79693	1.79225	1.91159	3.17771	1.94419	2.87734	0.919854	0.516043	3.74198	1.88738	2.62172	4.28416	1.9123	0.202064	2.01043	1.85099	2.93211	2.20404	2.15405	3.20421	2.3387	2.26792	3.01763	4.78743	1.47636	2.52123	10.1923	2.82055	2.37444	1.40322	0.437574	9.16759	3.98293	0.651297	1.5024	4.39207	0.0430106	0.999936	Sig
17139	ENSG00000113140	20.4346	7.40164	20.7229	19.2924	13.6071	8.91791	16.7845	15.6375	14.2557	24.1528	16.2314	21.3353	17.1366	18.2306	18.8593	24.879	48.1258	40.1527	20.2299	14.8752	24.4932	13.3712	16.9703	18.2646	21.1331	16.4305	9.8805	16.0474	22.6526	14.9392	13.8568	33.1098	34.8368	13.3713	0.384912	4.30773	4.39071	0.043041	0.999936	Sig
32166	ENSG00000168056	12.3548	22.4616	16.6343	15.0869	18.2107	20.583	21.1005	30.2238	29.5435	24.1528	27.0164	22.3298	13.8929	26.0072	35.1591	9.80082	7.86671	19.007	22.434	22.2315	11.1333	16.1167	15.0934	13.0235	17.5767	18.8594	28.4149	24.0711	12.3399	12.5647	15.4354	28.1506	2.64841	22.3044	-0.406827	4.2736	4.38719	0.0431202	0.999936	Sig
7010	ENSG00000170500	0.598502	1.02682	1.62423	1.941	0.407398	0.591709	2.66421	0	0.451538	0.680361	1.0785	1.08485	1.34645	0.446202	0.673545	1.25652	3.23924	1.27633	0.708441	0.609638	1.62926	2.94879	0.703838	1.79999	1.23105	1.19062	1.49911	1.19271	0.176285	3.16592	7.01609	2.7713	1.01862	0.341394	0.778966	0.586869	4.38672	0.0431308	0.999936	Sig
248	ENSG00000116273	3.93301	6.54595	4.59264	4.44078	5.05174	3.55026	6.87365	9.06713	5.86999	7.48397	5.8239	6.50909	6.12022	7.33047	7.74577	3.76955	6.01572	6.0367	4.17193	6.01509	3.63868	4.88076	3.59739	2.38234	3.96673	4.38147	7.35927	6.07199	4.31897	4.45207	5.61287	7.58462	5.22892	4.15363	-0.293571	2.46484	4.3814	0.0432508	0.999936	Sig
32290	ENSG00000110711	22.8713	18.0549	21.2269	23.2332	17.1107	19.3151	16.0918	29.8295	23.8025	23.4724	19.8983	18.9848	15.423	21.6089	24.3823	16.3347	20.3609	17.2822	17.2387	18.1672	16.1297	19.9298	22.992	12.9705	15.4566	15.859	24.122	23.0952	17.5403	8.2116	17.891	23.9207	16.23	17.3542	-0.227359	4.27841	4.3796	0.0432915	0.999936	Sig
30628	ENSG00000255367	2.39401	3.16602	2.80039	2.11746	2.19995	1.22568	2.82406	3.15378	2.25769	3.06162	2.31878	2.89293	1.71366	3.56962	3.23302	2.88999	7.09547	3.48404	1.73174	3.86104	4.83347	2.84711	2.58074	2.91175	4.51386	3.2861	2.65751	2.38542	6.34625	1.9787	2.10483	1.45858	2.92005	3.86913	0.380527	1.64616	4.37499	0.0433957	0.999936	Sig
22198	ENSG00000164715	96.7863	161.21	80.8192	96.5502	131.793	152.069	148.29	141.395	95.081	222.818	245.413	147.811	332.695	130.419	94.8352	100.019	93.7836	143.777	169.239	104.654	155.486	79.5157	100.492	138.546	164.893	123.253	109.435	126.753	71.6597	118.722	118.046	79.201	175.542	114.538	-0.333659	7.07023	4.3692	0.0435273	0.999936	Sig
41346	ENSG00000259062	1.026	1.79693	0.896124	1.17637	0.896276	1.39474	0.532841	3.4166	0.580549	1.7009	2.10308	0.723232	1.16284	0.701175	1.61651	0.753909	2.00524	1.13835	1.18073	0.65028	0.923247	0.610095	0	0.423527	1.02588	1.52399	0.749555	0.542142	0.528854	0.593609	0.175402	1.45858	0.882805	0.910384	-0.609111	0.209281	4.36809	0.0435525	0.999936	Sig
4036	ENSG00000198756	20.0498	13.3486	7.9531	28.2622	27.0105	30.5576	19.6086	10.9068	17.223	10.5456	8.78978	19.0752	20.1967	35.3137	25.0559	24.3764	25.7596	15.385	23.6934	36.0905	11.9479	34.6229	82.5836	45.6351	10.3272	11.4299	30.4592	22.9868	59.7605	20.9247	20.8729	22.0246	16.0942	19.6302	0.515107	4.61556	4.3668	0.0435817	0.999936	Sig
14387	ENSG00000164116	10.089	3.67943	13.1618	10.4108	8.55536	6.46654	8.09919	8.01587	5.80549	6.80361	9.38295	10.9389	10.9552	7.71293	9.69905	12.6908	7.40397	12.3839	6.92697	7.76272	15.8581	13.0662	5.78711	10.1117	8.95933	8.09619	6.33715	5.52985	17.7166	22.854	5.78827	4.5216	61.1852	9.38833	0.56288	3.47322	4.36588	0.0436027	0.999936	Sig
36682	ENSG00000255760	8.84928	15.9157	7.9531	10.4108	24.5254	13.9052	11.5627	4.07364	7.54714	8.50451	10.3536	10.6677	10.894	9.56148	11.585	26.1355	8.48371	11.9009	11.4925	16.6228	18.0305	9.91404	14.155	11.2764	11.8318	8.57244	9.53979	7.48156	14.5435	20.3311	8.59471	13.4189	66.8894	11.9488	0.509239	3.79736	4.36057	0.043724	0.999936	Sig
17161	ENSG00000164574	134.962	120.865	156.878	141.105	137.497	146.871	138.805	94.4821	129.914	83.004	92.9667	153.596	151.782	135.709	143.937	127.411	194.817	131.565	115.948	147.817	116.058	194.061	197.7	151.04	113.53	145.827	133.898	142.041	182.807	180.606	135.235	145.421	140.841	154.993	0.197208	7.147	4.35201	0.0439202	0.999936	Sig
48834	ENSG00000168591	19.7078	21.8198	22.5711	17.7925	20.7366	20.2872	17.8502	20.1054	17.223	26.5341	25.7222	23.4146	27.9694	23.9674	18.994	17.2143	22.3661	21.3872	19.4428	18.533	18.6822	18.5571	18.2998	13.447	18.9445	19.8595	25.1442	24.2879	14.8079	11.6248	13.8568	23.3373	17.1128	20.7112	-0.199797	4.33457	4.35197	0.043921	0.999936	Sig
51580	ENSG00000089091	11.0295	10.4393	11.6496	11.646	9.77756	10.4394	11.4561	5.25631	9.93384	5.1027	7.81913	12.2949	7.89509	11.665	10.9788	13.0678	17.1217	9.45174	11.0989	14.8752	10.1557	11.541	13.9203	10.9588	9.02772	9.95356	11.7203	26.3481	15.9538	12.6142	4.20965	9.77249	9.84667	12.5747	0.316394	3.50663	4.34603	0.0440577	0.999936	Sig
3406	ENSG00000187800	1.62451	0.85568	1.34419	0.941093	0.937016	0.929829	2.18465	0.525631	2.12868	2.04108	2.48055	2.07929	2.20328	2.10353	0.942964	1.50782	1.85099	4.13945	1.41688	2.31662	2.28096	1.52524	2.89356	1.1647	2.32532	1.71449	2.11238	2.92757	1.49842	1.53349	0.877011	5.98018	1.29025	1.76387	0.482023	1.0017	4.3436	0.0441137	0.999936	Sig
9629	ENSG00000235493	5.04452	4.53511	5.99283	8.08751	4.72582	4.56462	6.07439	2.75956	4.38637	3.74198	3.82868	3.79697	3.61093	5.35443	5.32101	8.79561	3.54773	4.72587	11.5712	4.02361	5.59379	5.7959	11.2614	7.30585	4.71904	7.47707	4.02034	4.44556	7.75652	10.4871	7.36689	5.10503	2.44469	3.12944	0.382169	2.52701	4.34322	0.0441223	0.999936	Sig
33014	ENSG00000110330	251.328	124.33	213.726	126.342	123.931	116.863	118.451	96.9789	107.918	94.9103	106.987	112.463	124.485	97.6546	111.135	174.279	167.977	181.17	136.729	94.0874	181.5	131.12	141.471	219.97	172.895	154.875	91.2413	107.995	275.092	164.529	115.941	75.8462	444.798	133.94	0.374087	7.2283	4.33902	0.0442194	0.999936	Sig
43592	ENSG00000166794	54.8912	19.5951	29.2921	24.7331	18.5774	15.8071	21.1005	14.0606	58.1839	18.7099	17.1482	21.7874	20.0743	24.1587	29.5686	31.5385	13.5739	21.0077	16.1367	23.7352	17.0529	20.0314	25.9638	18.2646	18.4658	13.0015	21.3282	21.5772	18.6862	15.7801	21.7499	18.2323	33.0033	18.2646	-0.345684	4.51978	4.33861	0.044229	0.999936	Sig
3542	ENSG00000066294	17.8268	12.7924	20.4428	14.3517	12.059	16.272	9.85756	9.59276	12.5141	4.76252	6.41708	14.7358	11.3836	10.2627	11.9891	18.2195	14.0367	14.3501	17.3962	19.4271	12.0565	17.6419	23.0702	20.8058	9.43807	10.8584	9.67607	13.5535	16.9233	14.2466	22.2761	10.6476	14.4644	14.3385	0.31097	3.83029	4.3386	0.0442292	0.999936	Sig
103	ENSG00000175756	5.77127	4.36397	5.71279	4.41137	4.44064	2.87402	5.22184	5.25631	5.41846	7.82415	7.3338	4.97222	4.46776	6.50181	4.91688	5.27737	3.54773	4.58789	3.5422	2.47919	3.7473	3.55889	3.36278	3.01763	3.07763	3.71472	4.97432	5.52985	2.99684	1.87976	4.91126	11.2311	3.3954	4.49502	-0.347991	2.24686	4.33767	0.0442507	0.999936	Sig
30604	ENSG00000205531	5.42927	6.07533	12.3777	8.61688	5.09248	8.15714	6.66051	9.06713	13.2236	6.46343	11.5939	8.94999	9.11913	8.79656	10.5073	4.77476	1.69674	14.5571	3.93578	7.80336	6.40842	5.49085	7.74222	5.39998	7.18114	7.42945	7.9044	5.7467	6.52253	6.57917	8.59471	7.00119	7.13035	7.33997	-0.346337	2.95884	4.33478	0.0443177	0.999936	Sig
47261	ENSG00000142507	9.96078	4.70624	7.39303	7.79342	5.33692	4.18423	4.52915	4.86208	11.0304	7.14379	5.8239	6.96111	6.24263	7.13924	6.60075	5.65432	5.09023	5.20881	4.80165	4.47068	5.86534	4.57571	6.96017	3.81175	3.55637	3.95285	8.2451	8.56584	4.31897	2.67124	4.20965	7.14705	8.01315	4.55192	-0.315964	2.59399	4.3347	0.0443195	0.999936	Sig
18637	ENSG00000137309	23.0423	18.226	18.7626	19.5571	17.7626	17.4977	18.4363	25.4931	37.8002	21.4314	15.5843	17.9	13.4645	25.306	25.8641	16.3347	20.0524	19.2484	15.5857	21.9876	15.5866	25.2681	20.8023	13.1823	17.098	17.6211	19.761	23.2037	11.8111	12.911	14.383	23.1914	7.40198	14.3954	-0.279162	4.25646	4.33168	0.0443895	0.999936	Sig
35536	ENSG00000273143	2.05201	2.1392	3.86454	3.32323	2.72957	2.15551	3.46347	3.94223	1.93516	3.06162	3.8826	2.98333	1.46885	2.74096	1.81857	4.02085	4.01048	2.72514	1.4956	3.77975	2.87836	4.27066	3.7538	2.01176	2.18854	4.00047	2.86194	4.9877	3.70198	4.30367	3.15724	5.39675	2.44469	4.66572	0.340985	1.71633	4.33071	0.0444121	0.999936	Sig
2029	ENSG00000137959	44.0326	152.268	230.752	38.9965	179.581	38.2075	117.225	43.8902	114.497	66.6753	231.985	69.7919	423.948	20.6528	131.409	62.7001	40.7218	111.558	92.6483	55.9647	435.121	87.2944	42.3867	37.3234	18.8761	61.4835	29.7096	42.2871	275.092	64.9013	27.1873	54.8427	5141.46	18.0939	1.47328	7.98438	4.32983	0.0444326	0.999936	Sig
5898	ENSG00000143889	86.2698	109.827	71.4099	73.0817	88.0795	95.7724	78.0612	56.5053	72.8266	67.0155	69.1858	99.7156	95.5979	67.9502	56.1063	63.7054	67.2527	85.9281	105.715	65.6377	100.145	87.8537	114.256	128.964	93.3548	82.8193	60.237	78.8274	132.302	119.86	76.1246	65.4903	280.868	79.431	0.328408	6.50186	4.32872	0.0444585	0.999936	Sig
56431	ENSG00000128228	3.89026	1.54022	2.46434	2.61741	1.58885	1.52154	2.50435	1.05126	5.16043	3.74198	2.48055	2.3505	2.08088	2.03978	2.29005	1.38217	0.462748	1.37982	1.4956	2.11341	2.17235	1.62692	3.28458	0.741173	2.12015	1.52399	2.72565	3.68656	2.02727	0.989349	0.526207	2.7713	1.08653	1.53627	-0.475242	1.14017	4.32502	0.0445446	0.999936	Sig
12909	ENSG00000182308	1.62451	2.26755	1.79225	1.52928	1.75181	1.60607	1.91823	2.23393	0.903076	2.38126	1.34813	1.26566	1.83607	2.16727	1.21238	1.13086	1.38824	1.10385	1.18073	1.3412	1.03186	1.67776	2.18972	1.21764	1.77819	1.66686	0.749555	1.08428	1.76285	0.890414	0.701609	0.291716	1.90143	1.65007	-0.371825	0.688861	4.32452	0.0445563	0.999936	Sig
17177	ENSG00000170271	66.1345	28.3658	71.1299	32.9088	52.6359	24.3869	55.3089	42.0505	19.9322	50.6869	59.8568	23.4146	39.5979	29.3219	35.0917	117.359	80.0554	196.348	39.2791	27.0679	61.3145	23.0819	22.601	51.8821	64.9038	135.54	65.6201	44.4556	37.4605	29.3837	59.9876	25.9627	35.0406	42.9587	0.539482	5.72267	4.316	0.0447555	0.999936	Sig
10273	ENSG00000163666	0.427501	1.02682	0.784109	0.882274	1.67033	1.05662	0.90583	1.31408	0.967582	2.72144	1.83345	0.90404	3.06011	0.956148	1.07767	1.75912	0.616997	1.06936	1.10202	1.21928	1.62926	1.22019	0.93845	1.1647	1.43623	1.28587	0.953979	0.433713	1.23399	1.48402	2.98184	2.33373	18.1315	1.25178	0.81524	0.938407	4.30165	0.0450933	0.999936	Sig
52901	ENSG00000105255	0.513002	0.727328	0.336047	0.911683	0.855536	0.295855	0.692694	3.67942	0.387033	2.04108	1.77953	0.542424	0.367213	0.956148	0.875609	0.879561	0.771246	0.896881	0.393578	0.772208	0.706013	0.40673	0	0.211764	0.957485	0.904869	0.817696	0.216857	0.176285	0.593609	0	0.583432	0.475356	0.625889	-0.726941	-0.25628	4.29801	0.0451795	0.999936	Sig
31294	ENSG00000135372	48.6497	41.4577	38.3093	43.4079	39.6806	37.9539	31.0646	37.9768	49.2822	32.3171	31.2765	38.9641	33.3552	47.3612	50.5159	38.1981	29.4616	30.6664	37.1538	49.3806	30.4672	35.6397	43.0905	33.9881	32.2809	29.4797	38.9769	39.6848	34.7281	38.9803	28.766	32.0888	32.3242	40.3983	-0.173798	5.23684	4.29567	0.0452351	0.999936	Sig
32885	ENSG00000180773	59.893	40.6448	57.744	44.0843	45.099	42.3495	45.9309	27.8584	50.7658	23.4724	32.6246	48.0045	53.7968	33.8476	40.6821	58.9306	52.4448	53.4679	55.8094	50.8438	55.7207	47.5874	50.4417	74.8055	45.8909	37.9569	34.8884	42.1786	69.1917	70.1943	37.3607	30.0468	89.7066	36.6998	0.276716	5.59763	4.2936	0.0452842	0.999936	Sig
5788	ENSG00000158089	42.2371	35.1685	38.5333	35.5851	62.6171	178.316	33.2493	38.7653	34.6394	111.919	54.3564	56.0505	125.648	18.1668	10.1032	40.7111	19.4354	45.9134	108.706	27.6775	14.3375	17.286	26.9022	31.0234	30.4344	57.6735	29.7778	45.5399	18.0692	17.2641	28.766	22.4622	98.3988	34.1963	-0.629393	5.54991	4.29004	0.0453688	0.999936	Sig
1727	ENSG00000173406	98.8383	80.5195	56.5678	141.693	95.4942	15.5112	59.5184	84.4951	88.695	90.488	73.2841	32.2742	40.6995	71.9661	122.585	142.363	35.7858	84.9622	117.286	91.5676	147.774	124.459	64.6749	53.8409	115.651	101.202	108.14	214.688	110.442	101.26	109.1	59.2184	101.115	90.8677	0.435783	6.52499	4.28903	0.0453929	0.999936	Sig
51313	ENSG00000125834	57.6272	55.5337	57.632	52.4071	58.1765	65.4684	61.703	69.2519	53.5395	67.3557	62.4452	55.5985	73.7487	61.6397	50.1791	51.8941	59.386	53.9163	52.2672	67.5072	49.7467	52.2648	58.2621	56.1174	59.9796	59.3403	53.3547	61.0452	48.3901	46.5983	49.1126	52.3631	58.1293	54.5092	-0.129478	5.84212	4.28733	0.0454333	0.999936	Sig
49587	ENSG00000267659	1.79551	0.984032	3.52849	3.49969	2.03699	4.14197	2.07808	2.62815	1.99967	4.42234	2.64233	2.53131	5.26339	1.78481	2.08799	6.03128	2.00524	2.2422	2.04661	0.81285	9.12386	3.25384	2.11151	2.64705	2.80406	4.57197	2.31681	2.06014	2.64427	7.12331	3.68345	2.62545	22.6134	1.76387	0.675214	1.91166	4.28596	0.0454659	0.999936	Sig
8248	ENSG00000061676	15.5611	13.5625	13.6659	30.0561	21.2662	16.6947	14.1736	11.6953	14.3202	14.6278	13.3195	16.4535	12.5465	19.3142	15.3568	17.0886	16.3504	13.7637	19.1279	21.9063	12.5996	20.9974	30.8907	26.0999	13.1996	15.1923	20.0336	13.5535	33.4941	20.7763	21.5745	14.8775	27.7065	16.33	0.286237	4.19515	4.28513	0.0454859	0.999936	Sig
57627	ENSG00000215559	18.2116	6.54595	11.5376	5.70537	37.5214	8.07261	14.813	57.8194	19.4161	5.44288	1.02458	9.0404	17.1366	7.39421	16.2324	30.0307	78.9756	10.2451	6.84826	20.4432	2.55251	5.28749	5.78711	13.447	6.7024	0.523871	41.1574	15.7221	12.2518	16.5221	386.937	1.89616	8.35269	65.5476	1.26997	4.81996	4.28475	0.0454949	0.999936	Sig
43062	ENSG00000247556	92.1266	112.18	89.8365	79.64	93.9868	90.4893	117.225	87.7803	103.467	87.0862	70.1564	99.354	107.165	97.6546	116.254	82.6787	163.042	116.491	90.523	93.0713	91.4558	108.495	79.3773	121.341	106.691	109.775	102.757	114.067	119.962	139.498	114.538	103.413	103.424	105.206	0.174734	6.69157	4.28383	0.0455168	0.999936	Sig
2698	ENSG00000183508	2978.1	845.369	2064.67	867.923	1464.23	1047.11	1587.39	901.194	585.838	1779.14	1612.52	677.126	965.465	1115.38	1152.71	2858.82	2600.95	3647.58	1395.16	1243.58	1427.83	573.947	628.605	2868.92	2408.97	3461.12	1218.84	1714.58	1738.7	908.964	1329.2	589.704	3175.52	1621.96	0.509195	10.6613	4.27963	0.0456173	0.999936	Sig
4761	ENSG00000143776	30.0106	12.0223	24.0833	14.1752	15.7663	10.1859	21.4202	10.2498	14.3202	22.4519	20.0601	10.0348	9.30274	12.1112	12.0565	54.6584	15.1164	40.0492	28.6525	13.6965	16.9443	11.3884	8.52426	21.8117	16.4824	25.384	9.94864	12.0355	35.5214	24.5853	13.3306	12.1062	52.8325	11.6643	0.496589	4.29416	4.27625	0.0456982	0.999936	Sig
12805	ENSG00000251438	11.5853	7.82948	21.395	25.4095	20.8181	13.0176	10.4437	6.04475	13.3526	4.76252	7.38773	7.41313	10.8328	10.7726	18.6572	16.0834	21.9034	16.3853	15.6644	15.3629	11.079	17.4385	27.2933	19.747	7.65988	11.8109	18.9433	8.99955	34.2874	18.1051	12.629	11.0852	14.057	26.5149	0.42275	3.93571	4.27259	0.0457861	0.999936	Sig
26285	ENSG00000104635	3.80476	3.85056	5.71279	7.02878	4.56286	5.24086	7.35321	11.6953	5.35395	6.46343	4.69148	6.96111	5.01858	8.15913	4.91688	4.27215	4.01048	4.41541	4.0145	4.79582	2.87836	5.08412	5.23968	3.86469	4.58225	6.42933	3.20264	6.18042	7.40396	3.06698	5.96368	9.48078	2.92005	3.41394	-0.334917	2.44417	4.27226	0.0457941	0.999936	Sig
41354	ENSG00000258520	0.940503	0.470624	0.840117	0.647001	0.937016	0.760769	0.586125	0.657038	1.29011	0.680361	0.808875	0.45202	0.673225	0.573689	0.606191	0.879561	1.23399	0.82789	0.472294	0.284498	0.977556	1.01682	1.48588	1.32352	1.02588	1.47636	1.02212	0.433713	0.881423	0.939881	4.91126	0.437574	0.543265	0.910384	0.544752	0.0440623	4.26909	0.0458703	0.999936	Sig
16747	ENSG00000177733	23.4271	19.3812	27.8919	26.7917	22.6921	23.0767	19.875	12.6151	25.7377	21.4314	21.57	23.505	16.7694	20.4616	21.6208	18.5964	12.9569	20.0763	25.5039	14.5907	16.9986	21.9634	22.4446	19.3234	16.9612	18.3355	22.4185	28.1914	18.598	15.6812	13.8568	19.8367	13.7853	16.899	-0.214465	4.33973	4.26683	0.0459247	0.999936	Sig
27602	ENSG00000266289	0.342001	0.256704	0.50407	1.02932	0.651837	1.09889	0.639409	0	0.645054	0	0.593175	0.813636	0.918034	0.764918	0.673545	0.753909	1.23399	0.620917	1.33817	1.01606	1.35772	0.762619	1.17306	1.79999	0.478743	0.476247	0.340707	0.325285	2.11542	1.08828	1.92942	0.145858	1.08653	0.56899	0.626228	-0.0904709	4.26616	0.045941	0.999936	Sig
13973	ENSG00000138741	1.83826	1.36909	4.42461	5.41128	2.72957	2.5359	1.70509	5.38772	3.93483	1.02054	2.48055	2.98333	2.26448	4.33454	1.95328	2.26173	2.93074	1.00037	3.30606	4.51132	1.73788	6.10095	13.1383	2.22352	1.29944	1.47636	1.36283	4.12028	7.75652	6.0845	9.99793	3.50059	8.35269	7.39687	0.634953	2.00686	4.26445	0.0459822	0.999936	Sig
19769	ENSG00000153975	22.9141	19.4239	22.0111	21.998	21.6736	18.2585	21.6866	14.9805	23.996	12.5867	13.2656	18.8944	22.3388	16.8919	21.8229	22.1147	22.6746	19.2139	22.8275	20.8902	27.2086	23.9462	23.1484	27.5822	19.3549	19.6214	17.2398	20.493	30.1447	28.9385	19.1188	15.0234	43.9365	16.3869	0.242858	4.43944	4.26288	0.0460202	0.999936	Sig
3239	ENSG00000143570	9.53328	8.12896	11.8736	10.2932	9.2072	11.7074	6.98022	12.7465	9.03076	15.6483	11.486	9.58282	11.9344	11.8562	10.3726	10.0521	9.87195	9.52073	7.24184	9.79484	11.3505	11.2359	6.49095	7.35879	9.02772	7.42945	9.94864	10.626	5.99368	5.58982	6.31448	8.16805	15.1435	8.87624	-0.247248	3.2957	4.26034	0.0460817	0.999936	Sig
58297	ENSG00000160310	339.137	278.053	323.893	248.566	245.376	268.721	195.34	218.005	270.213	164.647	168.192	225.468	197.806	281.681	253.253	250.172	208.545	225.083	235.36	205.326	157.549	216.329	229.842	208.164	210.784	180.117	223.572	250.795	258.786	194.407	211.009	192.679	215.133	239.545	-0.180316	7.84113	4.2565	0.0461747	0.999936	Sig
17003	ENSG00000186314	22.7003	21.6059	24.4754	29.9091	18.5366	26.4579	20.4078	19.7112	15.8038	23.4724	18.7659	25.2227	17.565	11.9837	17.3775	24.3764	21.2864	27.5273	32.8244	30.1161	15.0978	23.2853	32.0637	24.7234	18.6026	23.1456	21.192	17.2401	33.1415	19.7375	31.9232	26.2545	28.6572	18.6629	0.240055	4.53409	4.2547	0.0462184	0.999936	Sig
52926	ENSG00000074842	8.84928	7.2305	5.26473	5.23483	5.29618	5.6635	5.80797	4.86208	9.5468	5.1027	6.74063	6.7803	4.10055	6.94801	8.21725	5.40302	6.16997	3.41505	3.93578	5.81188	4.50762	5.5417	3.59739	5.08233	4.78743	4.2386	9.0628	7.15627	1.49842	4.05633	7.01609	5.54261	2.98796	7.16927	-0.330498	2.53334	4.25274	0.0462661	0.999936	Sig
52630	ENSG00000130590	1.53901	1.45466	1.28818	2.41155	1.62959	2.70496	1.54524	4.86208	1.74165	4.08216	2.91195	2.2601	1.04044	2.74096	1.95328	1.25652	0.616997	1.62128	1.25945	1.82891	1.14048	1.62692	3.51919	1.85293	1.50462	1.47636	2.31681	3.25285	1.23399	1.03882	0.175402	2.18787	0.679081	1.13798	-0.493188	0.98001	4.2501	0.0463302	0.999936	Sig
51247	ENSG00000178184	1.1115	0.812896	1.4562	2.02923	1.05924	0.972094	0.586125	0.657038	0.451538	1.02054	1.45598	0.723232	1.53006	1.14738	1.81857	2.26173	2.00524	0.965871	0.787156	3.69847	0.868939	3.30468	9.07169	1.05882	0.615526	1.09537	1.43097	1.518	0.176285	0.840947	2.63103	1.89616	0.746989	0.56899	0.705781	0.724449	4.24855	0.0463681	0.999936	Sig
35602	ENSG00000099204	353.928	217.557	221.455	259.506	212.499	210.268	169.177	305.129	394.193	140.494	181.889	184.786	122.894	236.36	314.276	237.481	176.924	245.159	297.624	209.797	146.633	176.267	219.05	216.846	231.096	124.491	167.491	180.425	267.071	149.886	178.559	123.542	136.291	176.842	-0.286323	7.72448	4.24711	0.0464031	0.999936	Sig
47437	ENSG00000170049	2.69326	2.1392	2.01628	1.58809	1.71107	2.4091	3.14376	2.10252	1.54813	1.36072	2.3727	3.07374	2.8153	2.48598	2.15535	2.63868	2.31374	1.79376	2.59762	2.1947	1.52064	1.67776	1.8769	0.899996	2.18854	1.42874	1.29469	2.81914	0.264427	1.33562	2.10483	1.16686	1.83352	1.08108	-0.386136	1.05985	4.24639	0.0464207	0.999936	Sig
9394	ENSG00000272410	13.8938	21.3064	11.3136	10.5285	12.4664	13.6093	15.559	16.9516	9.4823	12.9269	11.1086	14.2838	10.7104	13.1311	16.1651	5.90562	13.7282	11.625	8.89486	13.9404	11.8936	12.1511	8.44605	10.9058	12.9944	11.3347	18.5344	14.3125	9.60751	10.2398	8.0685	13.8565	8.62432	11.3229	-0.250243	3.64096	4.24406	0.0464777	0.999936	Sig
29576	ENSG00000136929	365.642	127.325	605.5	156.045	269.25	88.4183	184.15	102.892	46.96	127.908	148.024	88.1439	156.005	191.995	234.461	727.774	172.451	448.889	441.201	117.538	272.467	64.7209	131.305	607.444	268.301	247.648	117.476	126.427	883.979	164.826	246.089	30.7761	827.731	216.33	0.737787	8.05003	4.24169	0.0465357	0.999936	Sig
22868	ENSG00000122786	54.1644	26.5261	25.7636	44.9078	33.6918	52.324	25.5231	66.3609	49.8627	17.009	30.1441	17.9	22.2776	34.2938	36.5735	24.3764	20.6694	23.8363	68.7187	25.4422	21.5605	18.4045	21.4279	39.1763	24.2791	19.1927	20.5787	22.2278	54.6482	22.5572	21.7499	16.3361	24.0395	29.872	-0.392473	4.96462	4.2406	0.0465623	0.999936	Sig
49296	ENSG00000182628	9.74703	15.8729	10.8655	10.9696	14.1367	12.1723	16.2517	12.3523	14.5782	12.9269	13.7509	14.1934	10.588	12.0475	15.0201	9.92647	17.8929	11.073	11.6499	13.1275	12.7082	13.5238	13.8421	16.4117	13.8835	16.0019	16.8309	17.7822	17.0996	18.303	17.014	15.1692	16.4338	13.7127	0.18846	3.82477	4.23135	0.0467893	0.999936	Sig
19348	ENSG00000065833	6.88277	5.30522	7.84109	8.32279	9.4109	6.33974	4.15616	3.02238	8.90175	8.16433	7.7652	5.42424	5.07979	7.5217	5.45572	10.0521	7.09547	7.83046	9.68202	7.19372	10.21	6.81273	3.98841	7.19997	8.82254	7.61995	6.47343	10.4091	10.8415	5.44142	6.66529	8.0222	12.4951	7.62446	0.291107	2.92441	4.22979	0.0468277	0.999936	Sig
19309	ENSG00000198478	16.2451	9.58362	18.5386	18.4983	10.7961	6.97372	11.1364	11.0382	15.6103	15.3081	11.6478	13.3798	14.0765	11.4738	14.6833	31.4129	26.0681	31.0114	17.16	9.83549	15.478	10.575	8.68067	13.447	24.0739	13.0968	6.74599	10.0838	17.4522	13.653	25.4333	12.5438	36.7383	10.3556	0.403466	3.97885	4.22954	0.0468339	0.999936	Sig
5179	ENSG00000196418	69.811	100.5	46.4304	60.4652	78.5057	83.1352	47.5294	53.0887	62.3123	40.8216	38.9878	68.3454	90.7017	97.5271	102.581	76.3962	97.6398	67.2316	90.1294	109.491	104.327	83.4305	60.53	74.0644	90.5508	71.6275	64.3254	50.4192	101.011	86.1228	74.0198	68.5533	125.766	102.418	0.27618	6.281	4.22478	0.0469515	0.999936	Sig
47111	ENSG00000167703	0.812253	1.71136	1.00814	0.617592	1.58885	0.549445	1.54524	1.57689	0.645054	3.74198	2.96588	0.813636	2.99891	2.10353	1.27974	1.13086	1.38824	0.896881	0.787156	0.894135	1.19479	0.762619	0.391021	0.370587	1.57301	1.09537	3.06636	1.73485	0.176285	0.39574	1.22782	0.583432	0.271632	1.13798	-0.625947	0.432432	4.22396	0.0469717	0.999936	Sig
12308	ENSG00000198155	6.11327	7.87226	3.80853	11.0284	7.69983	6.00162	9.64443	3.15378	3.09626	4.42234	4.79933	6.96111	6.48744	9.81645	12.0565	5.40302	16.8132	14.6605	12.4371	6.2183	7.33167	6.96525	9.2281	6.08821	6.77079	8.42957	9.33537	5.42142	9.07866	12.169	10.3487	5.68847	10.7295	8.02276	0.379421	3.03548	4.22317	0.0469912	0.999936	Sig
4367	ENSG00000163545	56.3447	77.0112	52.9833	49.0544	84.9018	95.4765	80.2992	84.3637	50.1207	131.65	117.449	81.1828	134.217	70.6275	39.133	46.1141	74.5024	83.6169	78.1646	52.1443	56.5353	49.5702	39.8841	67.0762	82.9593	79.2951	75.8413	84.6825	34.1992	41.5527	49.9896	83.5767	53.7832	85.5761	-0.321782	6.15734	4.22133	0.0470367	0.999936	Sig
14112	ENSG00000151012	6.28427	4.40675	5.20872	4.20551	2.97401	3.93064	4.689	3.67942	4.38637	4.08216	3.8826	3.79697	7.28307	1.52984	3.30037	6.91084	8.79221	5.58826	5.82496	4.51132	6.84289	5.59254	3.12817	6.35291	9.1645	5.00059	3.67963	1.84328	3.17312	7.37065	6.13908	6.2719	6.11173	2.73115	0.375065	2.34394	4.21787	0.0471225	0.999936	Sig
48709	ENSG00000126561	38.5179	56.2182	42.6779	39.5553	43.8768	58.6638	49.7674	62.6815	39.1548	75.1798	65.6807	60.6611	91.4362	62.2134	46.4073	29.7794	35.9401	52.5365	40.145	44.91	58.3818	44.3844	40.979	32.3469	52.0462	55.8637	63.7803	73.6228	27.236	29.4826	39.1147	63.5941	37.2815	48.99	-0.274806	5.64935	4.21413	0.0472155	0.999936	Sig
25767	ENSG00000130830	285.998	128.951	273.542	121.372	170.985	131.021	217.133	128.517	68.1822	212.953	187.335	128.735	195.602	137.94	132.352	332.977	216.412	502.874	221.348	124.285	224.566	102.699	88.3707	357.934	286.083	390.951	145.073	195.063	232.872	118.623	223.462	80.8054	318.828	167.624	0.440314	7.65566	4.21257	0.0472541	0.999936	Sig
33077	ENSG00000149313	11.628	8.25732	10.3614	11.1167	10.1035	8.87564	8.0459	7.49024	12.385	7.48397	6.9024	10.5773	9.30274	6.62929	8.8908	12.3139	9.71771	9.38275	12.5945	9.71356	9.66694	10.2191	13.8421	14.1352	9.98521	8.57244	8.44953	9.43327	14.2791	13.5046	10.1733	7.14705	13.1063	8.13656	0.221389	3.35142	4.21172	0.0472754	0.999936	Sig
11140	ENSG00000181789	62.3297	61.994	66.7053	55.9656	54.9173	56.5928	53.071	44.2844	66.5696	56.1297	58.7243	55.5985	65.5476	63.1058	62.303	52.2711	49.6683	49.5699	49.4334	53.4449	49.3123	52.519	56.7762	55.588	47.9427	51.2918	52.9458	66.9003	50.0648	41.2064	48.0602	62.719	71.7109	53.9402	-0.141508	5.80698	4.21021	0.0473131	0.999936	Sig
32296	ENSG00000084207	15.1763	8.81351	12.8818	15.9692	11.5701	11.8765	10.1773	10.5126	16.3844	12.9269	13.2116	14.1934	9.36394	17.6569	8.82345	11.4343	7.40397	11.1075	10.1543	11.5018	12.2738	14.5914	15.2498	6.56468	8.89094	7.19133	14.923	13.2283	9.96008	4.30367	3.68345	8.89735	12.6988	8.81934	-0.312491	3.50888	4.20139	0.0475333	0.999936	Sig
18091	ENSG00000168298	34.6276	18.1404	25.2035	21.0569	17.4774	15.0463	10.5503	15.5061	46.2504	28.9153	19.6826	27.302	17.9935	33.4652	22.9679	18.7221	28.0734	16.3853	17.6323	18.4111	11.4048	19.4722	22.601	14.4529	16.6876	14.0017	17.6486	26.0228	18.2455	10.5366	12.4536	36.9021	12.2914	21.5647	-0.345884	4.38578	4.19997	0.047569	0.999936	Sig
18789	ENSG00000161911	3.71926	2.86653	5.71279	4.32314	3.09623	3.55026	2.66421	3.15378	1.03209	2.04108	3.2355	2.98333	3.67213	3.05967	4.10863	8.66996	11.4144	7.55449	3.62092	2.43855	4.83347	2.94879	3.04996	3.38822	2.94085	3.4766	2.11238	1.84328	7.66838	3.06698	3.68345	4.5216	8.48851	2.27596	0.471863	2.05003	4.19843	0.0476076	0.999936	Sig
36059	ENSG00000111639	13.2525	5.94698	9.80136	6.94056	4.56286	3.00081	4.689	5.1249	9.61131	4.08216	4.15223	4.97222	2.93771	7.64918	8.55403	8.79561	3.39348	4.58789	5.74624	4.91774	3.69299	4.21982	3.91021	5.13527	4.03512	2.28598	4.15662	4.55399	8.19724	4.30367	3.15724	1.89616	9.43922	4.38122	-0.416086	2.49086	4.18946	0.0478332	0.999936	Sig
2541	ENSG00000064886	11.4143	10.0542	7.225	9.41093	8.39241	4.01517	5.48826	9.85558	12.9656	13.9474	9.0594	3.79697	4.16175	9.24276	11.8544	9.29822	4.47323	6.38165	7.39927	10.4858	4.56193	4.82992	7.11658	3.81175	5.8817	4.57197	10.2893	7.2647	9.7838	4.50154	6.48988	4.22989	8.14897	8.36415	-0.363845	2.94648	4.18444	0.04796	0.999936	Sig
17793	ENSG00000124491	87.4668	56.3466	134.643	81.3163	53.4914	88.2492	63.6745	71.7486	104.305	56.1297	64.1168	92.7545	80.8482	56.1578	52.4692	137.965	109.98	150.4	80.9197	102.378	124.584	125.171	55.8378	92.9113	88.0887	82.9146	47.6989	61.4789	90.8747	68.5124	77.177	72.7832	139.483	78.3499	0.302592	6.43219	4.18437	0.0479619	0.999936	Sig
663	ENSG00000127483	159.928	204.465	168.247	156.457	185.57	184.951	223.42	189.753	171.649	139.814	140.097	195.001	177.731	165.541	188.997	175.158	221.039	205.731	167.113	170.658	162.817	220.092	186.673	224.734	185.889	177.545	188.547	194.195	195.412	248.871	234.513	192.241	187.63	176.671	0.1453	7.54995	4.17956	0.0480836	0.999936	Sig
13924	ENSG00000172403	23.1706	19.0389	23.8593	11.7048	17.5996	14.2856	22.3793	14.3234	16.9649	20.4108	21.4082	22.4202	34.0284	16.0633	13.4036	17.7169	20.6694	25.3541	24.087	15.688	49.0407	23.5903	21.819	29.7528	14.9778	19.9547	18.1256	20.6014	15.6012	35.023	21.0483	18.9616	64.3768	16.5007	0.361707	4.49868	4.17798	0.0481237	0.999936	Sig
2474	ENSG00000156097	3.37726	0.941248	3.08043	2.67623	1.14072	1.73286	1.27882	2.49675	2.77373	1.02054	1.34813	1.26566	1.22404	2.3585	1.54915	2.26173	1.07975	1.72477	2.36147	1.66634	0.923247	1.88113	0.782042	0.899996	1.23105	0.761995	0.545131	0.975855	1.85099	0.890414	1.75402	0.875149	2.5126	1.59317	-0.444779	0.805908	4.17255	0.0482618	0.999936	Sig
19425	ENSG00000118432	1.41075	1.0696	0.50407	2.97032	5.011	2.66269	8.0459	2.62815	1.09659	4.08216	1.77953	4.33939	1.04044	0.956148	3.03095	5.15171	2.77649	3.10459	15.7431	2.76369	4.12746	4.62655	1.25127	1.37646	1.7098	5.71496	1.1584	3.14442	2.55613	9.64615	5.96368	0.875149	9.09968	3.81223	0.734995	1.92473	4.17126	0.0482946	0.999936	Sig
55026	ENSG00000268849	0.812253	1.75414	1.4562	0.647001	1.34441	1.47927	2.07808	1.97112	1.29011	2.04108	1.7256	3.70656	2.38689	1.52984	1.61651	1.50782	1.07975	2.20771	1.18073	3.8204	3.04129	3.203	1.32947	2.27646	2.87246	2.38123	2.86194	2.92757	1.14585	0.840947	3.15724	4.08403	1.22235	3.07255	0.454861	1.11553	4.16974	0.0483336	0.999936	Sig
57358	ENSG00000130943	2.18026	1.15517	1.12016	1.41164	1.14072	0.591709	0.692694	0.788446	1.35461	0	1.0785	1.17525	1.34645	0.828662	2.42476	0.628258	0.771246	1.4833	0.787156	1.30056	0.488778	1.37271	0.93845	0.423527	0.341959	0.809619	0.749555	0.433713	1.49842	0.742012	0.701609	0.875149	0.950713	0.625889	-0.483891	0.178692	4.16706	0.0484019	0.999936	Sig
21819	ENSG00000130305	5.21552	10.2254	7.16899	6.41119	7.57761	9.46735	7.29992	8.93572	9.03076	11.2259	8.08875	8.13636	7.28307	9.68897	9.42964	4.27215	6.78697	8.45138	7.00569	7.11244	5.43087	7.93123	6.72556	5.98233	7.18114	6.85795	10.3575	7.69841	4.23083	5.54035	4.38506	12.1062	4.27821	8.64865	-0.267803	2.93376	4.16522	0.048449	0.999936	Sig
52951	ENSG00000130255	42.4936	15.7017	35.789	42.4962	19.7996	19.0192	15.3458	18.5285	45.5408	23.1323	22.3789	25.7651	11.1388	29.1306	24.5171	32.4181	27.6106	20.5938	25.2677	18.9394	15.1521	20.7432	24.7125	15.7235	17.0296	11.1918	22.4185	23.0952	25.4731	7.51905	9.47172	16.1903	31.7131	15.9886	-0.379782	4.51327	4.16477	0.0484606	0.999936	Sig
4670	ENSG00000186063	59.893	49.3728	47.3266	51.613	56.1395	55.5362	58.2395	39.0281	50.5078	43.5431	37.5857	53.4288	53.246	43.7916	52.8733	58.1767	63.2422	52.2605	57.2263	51.5753	55.3948	52.9257	60.8429	69.9879	56.56	54.2921	45.3821	49.877	75.4498	60.6966	55.2517	32.2346	85.4963	48.5917	0.187402	5.75976	4.16403	0.0484794	0.999936	Sig
10707	ENSG00000144815	59.5082	54.3357	53.3194	49.2897	52.7988	61.3687	54.2965	50.9862	77.9871	48.986	49.9346	60.8419	57.9585	50.0384	59.6088	40.5855	59.0775	44.3266	55.1009	50.1935	56.0465	52.1123	56.698	59.8762	52.5933	47.3389	45.314	48.7928	57.5569	55.0078	48.0602	40.2568	47.264	49.3314	-0.142547	5.73535	4.16271	0.0485134	0.999936	Sig
42991	ENSG00000248508	16.2023	17.3275	15.6262	17.6455	15.7663	18.4698	12.5751	12.7465	16.9004	13.9474	14.1823	15.3687	7.89509	21.4815	17.5122	13.8217	8.48371	11.7974	16.6877	20.1993	13.0884	14.1847	12.1217	12.5999	15.3198	11.0013	15.0592	13.5535	14.9842	10.1903	11.4011	12.5438	13.9212	13.9403	-0.215481	3.85896	4.16211	0.0485286	0.999936	Sig
50072	ENSG00000262898	0.769503	1.96806	1.73624	0.67641	1.14072	0.633974	3.25033	0.525631	0.387033	0.680361	0.6471	1.08485	1.40765	0.637432	2.08799	1.75912	1.85099	1.75927	0.629725	0.690923	2.06373	4.52487	1.09486	1.32352	0.957485	2.61936	3.33893	3.03599	0.264427	1.78083	2.28023	3.64645	0.814897	1.02418	0.629123	0.747369	4.15289	0.0487655	0.999936	Sig
192	ENSG00000227372	5.30102	6.1609	5.88082	5.99946	7.41465	5.87483	6.92694	8.67291	8.70823	5.1027	7.01025	6.96111	5.14099	9.30651	8.8908	3.39259	2.00524	6.0022	5.66752	6.86858	4.94209	7.32114	5.47429	5.5588	4.30868	6.28646	7.63183	6.93941	5.28854	4.30367	3.68345	7.29291	5.50055	8.76244	-0.282547	2.66396	4.15213	0.0487851	0.999936	Sig
43142	ENSG00000166963	6.92552	1.58301	7.33702	6.38178	3.70732	4.0997	5.11528	2.62815	3.09626	5.44288	5.23073	5.24343	4.71257	5.80063	6.60075	7.28779	6.78697	7.96844	4.32936	5.81188	8.90662	6.05011	6.33454	4.71174	9.1645	3.6671	7.42741	3.46971	5.37668	3.9574	11.5765	7.14705	7.94524	3.47084	0.36789	2.5478	4.14987	0.0488434	0.999936	Sig
13591	ENSG00000145335	680.027	197.791	433.836	193.659	349.059	130.81	232.585	165.179	102.435	242.549	278.954	101.795	160.044	191.867	260.527	804.673	240.012	675.179	358.628	317.702	280.015	132.34	85.4772	615.438	486.061	573.449	197.201	262.071	329.564	190.4	267.138	103.851	726.684	317.269	0.562851	8.29644	4.1489	0.0488685	0.999936	Sig
40064	ENSG00000041515	12.9533	15.5306	17.0824	10.5873	13.3219	4.0997	7.29992	15.2433	6.51505	17.3492	7.71128	7.77474	11.506	19.2504	9.16022	14.7012	7.71246	28.5622	15.4283	9.79484	18.5736	16.6251	23.4613	6.88232	6.7024	11.7157	13.5601	21.7941	18.1573	12.4163	16.8386	10.7935	19.8292	17.5818	0.399553	3.78954	4.14834	0.0488829	0.999936	Sig
50867	ENSG00000187323	25.5218	7.35885	10.1934	16.2044	7.08873	4.90274	10.497	17.083	69.0208	24.493	17.7413	11.6621	8.2011	4.20705	4.24334	20.6069	6.32422	10.3486	7.47798	3.21076	14.1746	7.57535	1.9551	2.48822	12.2421	17.0973	12.2654	12.2524	2.55613	7.07384	14.0322	14.2941	16.1621	3.86913	-0.698028	3.65003	4.14689	0.0489205	0.999936	Sig
15904	ENSG00000181104	19.4513	18.9533	21.843	34.2322	35.7696	30.938	20.9939	17.4772	24.125	17.3492	16.9864	26.2172	17.9323	35.25	30.4443	23.7481	57.535	22.1116	21.3319	41.2115	14.609	38.6393	63.8928	37.1645	14.4991	20.0024	37.5459	29.2757	50.0648	30.4719	19.2942	26.5462	24.6506	28.3357	0.362165	4.83942	4.14277	0.0490272	0.999936	Sig
11803	ENSG00000223387	2.00926	4.2784	3.97655	3.26441	4.35916	5.7903	5.11528	1.97112	2.25769	6.46343	7.3338	3.97778	10.2208	2.74096	2.15535	2.63868	2.46799	4.44991	1.96789	4.55196	14.8806	2.74543	2.11151	2.22352	3.07763	3.14323	3.47521	2.16857	4.23083	3.16592	3.15724	1.7503	109.4	1.53627	1.06856	2.84524	4.14029	0.0490915	0.999936	Sig
48848	ENSG00000013306	221.061	102.382	161.414	135.429	220.932	173.413	194.753	129.305	75.0843	367.395	357.792	91.308	137.032	144.187	121.44	283.721	525.373	737.512	167.271	135.34	212.944	96.7509	76.0927	305.469	352.56	632.456	304.728	403.787	125.867	65.7917	116.642	151.401	161.078	150.384	0.587274	7.81213	4.139	0.0491249	0.999936	Sig
13255	ENSG00000135226	5.51477	6.75987	6.66492	2.38214	0.285179	2.15551	11.5094	2.36534	5.74098	1.7009	2.64233	6.8707	5.75301	3.37839	0.202064	0.753909	15.1164	16.5578	2.75505	2.47919	12.0022	13.1679	1.7987	4.23527	5.60813	8.38194	4.29291	10.8428	1.49842	27.9986	7.36689	4.66746	1.22235	7.33997	0.859943	2.67668	4.13175	0.0493136	0.999936	Sig
26995	ENSG00000179041	1.4535	1.75414	1.68023	1.52928	0.774057	1.26795	1.0124	2.23393	2.12868	1.7009	1.34813	2.3505	1.22404	2.16727	1.4818	1.50782	1.07975	0.931376	0.629725	0.894135	1.14048	1.16935	0.93845	1.00588	1.16266	1.09537	1.9761	1.73485	1.32213	0.445207	0.877011	1.45858	0	2.10526	-0.500989	0.536113	4.1259	0.0494666	0.999936	Sig
510	ENSG00000162458	0.684002	0.342272	0.0560078	0.617592	0.285179	0.33812	0.692694	0.919854	0.0645054	2.04108	0.53925	0.180808	0.856831	0.254973	0.0673545	2.26173	0.925496	0.655413	0.708441	0.081285	0.380161	0.965984	0.312817	0.370587	1.16266	1.14299	1.1584	0.975855	0	0.445207	3.33264	1.16686	0.203724	1.02418	0.873382	-0.348295	4.11657	0.0497114	0.999936	Sig
26331	ENSG00000167034	0.897753	0.984032	10.1934	0.911683	7.17021	3.29667	0.479557	1.57689	0.580549	0.34018	20.2219	0.180808	1.77487	2.67721	0.336773	0.502606	1.23399	4.20844	1.25945	0.447068	1.52064	3.35552	0.547429	1.1647	0.341959	3.52423	2.18052	3.14442	1.6747	0.643077	0.350805	5.10503	1.22235	0.512091	-1.01289	1.41699	4.11646	0.0497142	0.999936	Sig
10795	ENSG00000177707	20.6911	13.1775	17.1384	22.1157	13.2404	16.1875	12.7349	15.1119	11.4175	12.2465	10.785	17.9904	9.85356	9.62522	11.585	22.4916	10.7975	11.3145	17.711	14.55	14.4461	22.8277	26.1984	27.1058	13.9519	14.6684	10.6982	10.7344	26.002	18.5503	17.3648	15.6068	23.5641	14.2816	0.294714	4.0192	4.11347	0.0497931	0.999936	Sig
29535	ENSG00000224848	1.41075	1.83971	1.90426	1.91159	1.99625	1.31021	2.66421	1.44548	1.87066	0.680361	1.67168	1.71768	1.83607	1.40235	2.35741	2.38738	1.38824	1.93174	2.83376	1.66634	1.79219	1.67776	3.36278	1.11176	1.29944	2.28598	1.36283	1.84328	2.46799	3.75953	4.91126	3.79231	1.62979	2.44666	0.373468	1.11804	4.11293	0.0498073	0.999936	Sig
10147	ENSG00000145050	11.286	7.18771	8.96124	5.94065	8.02575	5.28312	6.92694	5.65053	14.3202	6.80361	6.09353	7.50353	6.48744	10.2627	11.4503	7.28779	10.9517	7.24404	5.11651	9.79484	4.12746	7.5245	6.80377	5.18821	5.19778	4.81009	7.15484	8.45741	6.34625	6.97491	5.96368	5.54261	6.04382	7.28307	-0.28098	2.90298	4.11279	0.049811	0.999936	Sig
3916	ENSG00000075391	12.2265	14.3754	11.8176	13.0282	11.9368	8.11487	15.7721	10.5126	12.9011	12.5867	13.7509	12.9278	15.1782	10.2627	10.44	18.2195	13.4197	14.1086	9.91817	14.3468	24.0044	17.3877	8.99348	15.5117	13.8835	14.4303	14.7867	12.6861	13.5739	15.7801	13.6814	9.48078	16.6375	12.8023	0.218736	3.77045	4.10877	0.0499171	0.999936	Sig
2473	ENSG00000181754	17.4421	9.54084	12.5457	13.4988	7.94427	10.6508	6.34081	7.62165	20.1257	5.78306	8.73585	8.13636	6.97706	11.8562	11.2482	13.8217	6.16997	11.0385	12.8306	9.10392	5.75672	8.1346	7.4294	7.78232	11.0795	5.81021	8.31325	11.2765	9.51937	6.03503	5.61287	6.70947	5.97591	8.93314	-0.322479	3.25703	4.10866	0.0499201	0.999936	Sig
40983	ENSG00000012983	133.979	142.3	141.868	118.901	132.934	113.017	127.775	88.0432	114.175	62.253	74.2008	145.822	141.194	103.965	129.86	138.091	166.281	133.256	124.764	109.613	128.386	147.135	157.66	174.652	115.719	114.537	114.477	109.404	195.323	214.59	140.497	81.8264	144.712	129.388	0.234532	7.02097	4.10698	0.0499644	0.999936	Sig
41874	ENSG00000246223	206.013	99.0878	107.591	142.693	83.0278	97.8857	64.3672	113.93	192.807	47.9654	69.1319	67.0798	45.4733	95.2323	153.838	125.652	47.046	109.316	137.28	94.4125	67.6143	60.4502	82.0362	94.0231	94.8595	51.2441	46.5405	63.1053	141.028	72.4203	62.2678	41.7154	77.4152	64.6373	-0.39113	6.52215	4.10581	0.0499954	0.999936	Sig
53470	ENSG00000105135	2.69326	3.29437	2.29632	3.44087	1.83329	3.33893	3.51675	3.81082	3.28978	2.38126	3.50513	3.52576	2.44809	4.90823	4.58011	1.25652	4.01048	2.96661	2.36147	3.5359	2.66112	3.30468	2.26792	1.42941	2.46211	2.33361	4.15662	3.25285	2.55613	2.02817	1.40322	3.20888	1.29025	2.84495	-0.328356	1.59401	4.10461	0.0500271	0.999936	ns
54136	ENSG00000232680	0.812253	1.75414	0.448062	0.647001	1.34441	1.43701	1.17225	0.919854	0.258022	2.04108	3.07373	0.723232	5.87542	0.701175	0.808255	0.251303	1.38824	0.793394	0.944587	0.81285	2.06373	0.711777	0.93845	0.211764	1.02588	1.57161	0.681414	0.867427	0	0.989349	0	0.583432	1.76561	0.284495	-0.767201	0.319321	4.10081	0.0501279	0.999936	ns
30562	ENSG00000130595	3.07801	2.78096	2.35233	2.76446	4.03324	2.83175	2.13136	3.15378	3.80582	8.16433	9.0594	3.34495	4.65137	6.37432	3.50244	2.88999	1.54249	3.55303	2.67633	1.50377	3.25852	2.13533	3.36278	1.53529	3.89833	4.14335	2.86194	2.71071	1.85099	4.35314	2.45563	7.73048	3.12377	1.87767	-0.432555	1.84556	4.09944	0.0501643	0.999936	ns
43066	ENSG00000137806	5.42927	10.2254	4.70465	4.08787	5.86654	6.80466	6.98022	4.33645	7.35362	7.48397	8.35838	6.23788	7.09946	6.88427	7.27429	4.90041	9.10071	4.03596	4.72294	5.48674	5.75672	4.77908	4.30123	4.81762	5.06099	6.14358	6.269	6.93941	3.79012	4.55101	4.20965	8.75149	6.24754	5.29161	-0.260445	2.61286	4.09865	0.0501855	0.999936	ns
31088	ENSG00000151116	17.0573	21.5631	15.8502	16.7632	23.4661	22.6963	25.7895	19.5797	17.739	17.6894	23.0799	24.4995	29.0711	21.7364	21.5535	15.5808	23.2916	21.2837	19.6789	28.1653	25.3621	23.4378	22.601	22.4999	22.7745	23.6695	25.1442	17.9991	31.7312	33.7368	25.4333	23.3373	33.275	23.3855	0.197837	4.52932	4.09733	0.0502206	0.999936	ns
50489	ENSG00000101782	811.868	314.676	590.882	248.89	340.707	212.255	461.387	287.52	97.7257	277.587	313.142	213.986	287.406	302.398	330.172	943.141	490.204	752.552	411.919	265.111	394.987	158.981	214.201	679.497	697.46	665.983	286.807	375.921	633.214	336.824	494.985	107.497	651.17	463.328	0.484608	8.69789	4.09501	0.0502823	0.999936	ns
15010	ENSG00000164237	2.35126	0.470624	1.79225	1.47046	0.692577	0.380385	1.91823	1.05126	0.322527	2.04108	1.0785	1.08485	0.673225	0.892405	0.471482	4.39781	1.54249	2.03523	4.0145	0.894135	1.68357	0.864301	0.547429	1.79999	2.39371	3.0956	1.09026	0.65057	0.352569	0.643077	1.57862	2.04201	1.6977	1.02418	0.631146	0.621983	4.09448	0.0502963	0.999936	ns
46380	ENSG00000135722	0.684002	1.45466	0.392054	0.470546	1.18146	1.31021	1.0124	1.18267	0.903076	0.680361	1.0785	0.90404	0.795629	1.52984	1.4818	0.879561	2.15949	1.27633	0.472294	0.894135	1.46633	0.915142	1.01665	0.688232	1.29944	1.04774	3.20264	3.14442	0.793281	1.38509	1.22782	6.2719	0.271632	1.53627	0.600039	0.491973	4.09387	0.0503127	0.999936	ns
11538	ENSG00000181467	54.3782	51.4692	57.52	57.4066	53.7358	47.9707	45.9309	41.5248	62.1832	45.5842	47.2922	56.4121	46.8809	56.6677	53.1427	58.5536	43.961	57.5383	47.1507	51.9818	49.3666	57.8573	82.349	67.7644	51.6358	43.1003	70.7307	59.744	73.4226	53.6227	59.9876	50.9045	66.0746	59.6301	0.164744	5.79515	4.09247	0.05035	0.999936	ns
47107	ENSG00000197879	5.30102	5.60471	4.08857	7.32288	5.74432	8.03034	7.0335	5.65053	5.80549	8.16433	6.63278	6.23788	6.42624	6.69304	8.21725	8.16735	5.09023	8.07193	5.27395	13.7778	6.35411	10.0157	7.58581	5.77056	7.38632	8.14382	11.3796	11.0597	4.5834	5.68876	11.5765	12.1062	3.3275	6.65718	0.309449	2.89267	4.08794	0.0504712	0.999936	ns
58260	ENSG00000182871	8.80653	15.4878	11.8176	9.94029	13.5664	17.7935	11.8291	13.4036	12.256	51.7074	40.2281	15.7303	28.6427	19.9516	11.0461	12.3139	6.78697	21.1802	8.34386	11.5018	11.2419	8.79553	8.13324	14.4529	28.8613	16.3353	10.9026	15.2884	3.43755	12.6142	11.5765	27.8589	6.11173	14.3954	-0.496445	3.9711	4.08594	0.0505246	0.999936	ns
53212	ENSG00000129347	16.6726	18.0121	11.8176	14.1164	13.6478	16.9482	12.2553	13.2722	14.9008	15.6483	18.0649	15.7303	11.2612	22.6926	22.6985	12.4395	18.6642	12.3149	10.7053	13.412	10.21	14.3881	12.3563	8.1529	11.695	15.0018	17.3079	18.975	7.58024	7.27171	9.47172	22.608	6.04382	17.0697	-0.297448	3.84094	4.08319	0.0505984	0.999936	ns
23147	ENSG00000170379	1.026	0.727328	0.896124	0.852865	0.692577	0.929829	0.586125	0	1.41912	0.680361	0.377475	0.994444	0.489618	0.956148	0.336773	0.251303	0.771246	0.206972	1.41688	0.81285	0.108617	0.508412	0.0782042	0.0529409	0.205175	0.380997	0.545131	0.433713	0.616996	1.28615	0	0	0	0.170697	-0.802154	-0.525543	4.07873	0.0507183	0.999936	ns
2925	ENSG00000116128	42.2371	27.3818	23.0192	33.4382	28.7623	28.7402	25.8961	39.0281	52.7654	24.493	22.7564	31.4606	24.7257	31.2979	33.5426	33.0464	16.6589	36.3582	47.1507	26.3363	23.1898	21.8617	23.2266	27.1587	30.6395	23.0027	21.2601	29.9262	30.7617	23.5465	13.6814	17.6488	26.3483	22.8165	-0.264883	4.833	4.07193	0.0509015	0.999936	ns
29638	ENSG00000136872	1.15425	0.684544	1.00814	2.17628	1.18146	1.14115	0.479557	2.89097	0.516043	1.02054	1.40205	1.08485	2.50929	0.956148	0.942964	0.502606	0.616997	1.06936	1.10202	0.731565	1.19479	0.864301	1.25127	0.423527	1.29944	0.476247	0.408848	0.108428	0.616996	0.939881	1.40322	0.583432	1.6977	1.36558	-0.522034	0.237346	4.06776	0.0510143	0.999936	ns
24503	ENSG00000102309	15.6466	15.4878	12.0977	14.734	13.0367	14.4546	11.7758	9.98698	15.9328	10.8858	10.3536	8.04595	8.56831	9.49774	11.3156	12.6908	112.91	9.72771	11.6499	17.9233	13.4142	11.2359	11.6524	14.5588	13.4732	9.00106	9.53979	8.89112	11.8992	13.7025	13.506	15.0234	18.471	11.1522	0.545812	3.94516	4.06744	0.051023	0.999936	ns
54793	ENSG00000105486	14.2358	12.9208	13.5539	14.1164	14.8293	14.5814	14.9728	24.0476	19.1581	17.3492	17.5256	14.9167	10.0372	22.6288	17.1754	11.9369	13.7282	13.1772	11.0202	14.8345	8.85231	13.2696	14.8588	10.4294	13.1996	15.9543	15.3999	17.0233	10.2245	10.4871	17.014	23.4832	4.61775	13.8265	-0.276107	3.87426	4.06525	0.0510824	0.999936	ns
37072	ENSG00000123358	2.26576	2.86653	4.08857	2.2645	2.19995	3.16987	3.30362	0.788446	1.03209	3.4018	4.47578	3.07374	3.73334	3.44213	2.89625	2.76433	4.16473	2.03523	2.36147	5.20224	4.34469	6.30431	3.20637	2.11764	4.1719	3.23848	4.76989	7.04784	2.37984	3.75953	3.15724	2.47959	3.3275	4.49502	0.389997	1.80231	4.06402	0.0511158	0.999936	ns
12803	ENSG00000247193	2.30851	1.8825	3.13643	2.20569	2.03699	2.4091	0.90583	2.23393	2.06417	1.7009	1.40205	1.35606	1.59126	1.21112	2.69418	2.13608	2.77649	1.96624	2.12532	2.84498	1.79219	2.49122	2.65894	2.27646	1.23105	2.57173	2.7938	1.62643	5.2004	3.36379	2.10483	1.89616	1.96933	3.01565	0.339557	1.24032	4.06322	0.0511374	0.999936	ns
21036	ENSG00000227014	2.65051	7.44442	4.76066	2.29391	5.2147	5.49445	10.5503	1.57689	3.41879	2.38126	4.9611	11.0293	9.85356	4.52577	3.43508	3.26694	13.1112	4.10495	3.06991	5.48674	14.1746	10.3208	3.59739	9.21172	6.08687	10.6203	6.54157	8.7827	4.67154	12.0206	7.5423	3.79231	9.03177	8.19345	0.499595	2.74677	4.05209	0.0514407	0.999936	ns
41672	ENSG00000140030	55.5324	31.8313	62.1126	45.8489	38.988	34.2769	44.8652	26.8072	38.7678	22.4519	23.4035	40.049	60.0394	32.4453	33.8793	73.6318	53.6788	48.5695	40.7747	42.2276	64.573	50.3328	68.7415	57.5997	37.4787	32.2419	30.6636	39.2511	63.0218	50.3084	30.1692	17.503	140.773	35.505	0.380888	5.53247	4.04893	0.0515271	0.999936	ns
7194	ENSG00000175701	0.641252	0.256704	0.896124	0.794047	0.814797	0.718504	1.27882	0	0.258022	0.680361	0.701025	0.542424	0.612022	0.956148	0.808255	0.251303	0.308499	0.551927	0.472294	0.528353	0.923247	0.965984	0.156408	0.211764	0.547135	0.571496	0.204424	0.433713	0.0881423	0.692544	0.526207	0.145858	0.271632	0.398293	-0.575351	-0.556532	4.04461	0.0516455	0.999936	ns
38307	ENSG00000173064	214.306	236.724	188.354	179.219	213.803	228.315	236.208	207.493	190.485	188.46	206.155	221.942	235.078	226.607	260.056	234.717	281.042	262.476	194.191	245.156	202.028	218.363	208.962	247.658	236.636	256.078	270.385	262.939	203.785	221.367	241.529	229.289	225.862	232.774	0.127769	7.82556	4.0441	0.0516596	0.999936	ns
50841	ENSG00000154832	20.3918	17.3275	20.6109	21.6451	19.1885	23.3303	20.8341	21.1566	23.2865	15.6483	20.3837	19.8889	14.6885	20.844	20.4758	16.7117	9.40921	19.007	16.2154	18.6143	15.315	21.2516	22.9138	11.3823	14.3623	17.383	25.6893	22.4447	10.9296	10.6355	11.752	22.8997	12.0197	21.7923	-0.243941	4.20075	4.03383	0.0519423	0.999936	ns
46423	ENSG00000141084	65.4505	61.1384	61.4965	47.2605	71.5799	70.5825	75.7167	69.3833	46.5084	71.778	95.2316	51.6207	57.1629	66.1017	77.2557	84.1866	105.352	127.495	61.3195	67.7917	70.4383	54.4001	48.4084	77.8232	110.248	139.016	93.4218	107.236	47.3324	42.7399	71.5641	81.0971	60.7098	67.3115	0.278331	6.20607	4.03167	0.0520019	0.999936	ns
52026	ENSG00000132821	0.641252	0.513408	0.448062	0.911683	0.733317	0.549445	1.17225	0.788446	0.387033	1.36072	1.34813	0.361616	0.612022	0.573689	0.202064	1.50782	0.616997	1.20734	0.787156	0.894135	1.52064	0.864301	0.860246	0.423527	0.957485	1.00012	1.29469	0.433713	0.440712	1.58296	2.98184	1.89616	0.203724	0.398293	0.564059	-0.0204045	4.02186	0.0522742	0.999936	ns
41229	ENSG00000270878	0.641252	0.513408	0.280039	0.823456	0.611097	0.760769	0.586125	4.46786	0.580549	0	0.97065	0.90404	0.55082	0.956148	0.336773	0.251303	0.925496	0.482936	0.551009	0.894135	0.108617	0.610095	0.469225	0.264705	0.547135	0.571496	0.613272	0.65057	0.969566	0.445207	0	0.729291	0.271632	0.682788	-0.666147	-0.347609	4.0176	0.0523929	0.999936	ns
6673	ENSG00000153561	172.882	119.453	179.449	126.253	147.967	115.383	154.95	93.2995	101.016	109.878	103.59	105.682	109.736	131.566	134.372	219.011	132.5	205.144	152.236	101.159	138.813	95.0223	116.211	289.057	203.671	195.785	98.7368	128.379	181.309	148.699	143.654	53.0924	248.408	136.614	0.307516	7.17051	4.01592	0.0524397	0.999936	ns
8768	ENSG00000127837	11.7135	9.54084	11.1455	8.17574	7.82205	7.4809	7.45978	9.46135	8.83724	8.84469	11.0007	9.76363	8.2623	11.0913	9.56435	6.40823	5.39873	6.89908	6.5334	8.49428	10.1557	8.94806	8.75887	4.55292	5.60813	8.76294	9.94864	12.903	4.93597	3.31432	3.50805	12.9814	8.69223	7.68136	-0.296787	3.08719	4.01181	0.0525544	0.999936	ns
54485	ENSG00000105372	136.629	73.8024	115.04	112.049	67.5874	57.3536	54.9359	66.3609	111.594	94.5701	82.7749	86.2454	47.0033	92.8738	98.4723	102.155	107.82	70.3361	62.5789	72.7094	50.0726	69.7033	74.685	51.2468	59.0905	49.3392	96.8289	96.0675	80.3858	39.475	51.0421	78.9092	77.4152	65.7752	-0.278408	6.28789	4.01094	0.0525788	0.999936	ns
41467	ENSG00000119723	2.26576	4.57789	3.36047	4.05846	3.95176	4.18423	5.00871	4.86208	4.25736	2.38126	3.77475	4.33939	4.16175	3.69711	5.25365	3.6439	7.40397	3.76	4.0145	4.8771	3.69299	4.52487	4.45764	4.55292	4.03512	4.2386	5.04246	5.96356	4.5834	6.67811	8.0685	7.87634	1.6977	6.08819	0.303272	2.22449	4.00906	0.0526315	0.999936	ns
31142	ENSG00000171714	4.01851	3.33715	5.09671	5.05837	4.97026	3.08534	6.87365	4.46786	4.32186	3.4018	7.49558	6.8707	7.83389	6.37432	4.17598	6.28258	1.07975	6.62312	8.42257	5.40545	10.5902	7.82955	2.03331	5.71762	4.71904	6.23883	3.88406	4.01185	14.6316	6.33183	12.1028	2.04201	35.448	4.21053	0.587172	2.75667	4.00425	0.0527664	0.999936	ns
20680	ENSG00000008256	20.0071	29.1359	18.9306	23.8214	27.866	22.2736	31.5442	16.2946	15.5458	26.8742	18.4424	25.2227	24.2973	27.2183	29.2992	24.879	31.7754	24.4572	22.1978	29.9129	25.9052	22.726	27.0587	25.8352	29.8872	35.0518	24.8035	32.0948	36.6672	29.7299	28.766	22.8997	19.1501	24.9787	0.199062	4.69314	4.00224	0.0528229	0.999936	ns
5122	ENSG00000035687	138.895	107.773	128.93	124.371	99.8126	115.172	110.991	88.963	120.819	74.8397	66.1121	131.719	109.368	97.3359	112.684	128.29	100.879	118.285	136.965	124.651	118.61	127.51	174.708	157.605	130.628	97.202	105.347	99.8625	146.933	168.338	100.856	67.0947	157.139	134.054	0.215617	6.88839	3.99773	0.0529501	0.999936	ns
5267	ENSG00000259823	13.8938	10.5249	10.4735	13.44	26.9698	19.6532	16.8378	40.3422	6.90208	31.9769	29.8205	24.9515	36.3541	15.4259	1.21238	15.7064	7.71246	9.96917	36.9963	7.55951	11.4591	8.03292	2.50253	14.8235	22.9113	23.6218	8.2451	20.3845	6.96324	7.61799	14.7338	8.89735	4.27821	13.1437	-0.614961	4.00701	3.99734	0.0529612	0.999936	ns
29108	ENSG00000154330	80.0283	22.7183	16.2423	17.2926	34.0585	52.3663	11.0831	19.974	13.9332	6.46343	21.6779	21.1545	60.5902	8.73282	13.2015	22.6173	8.94646	20.4558	25.6613	9.55099	29.8155	11.1851	10.323	10.5352	12.2421	6.38171	20.7831	8.45741	6.52253	50.7536	21.9253	23.7749	20.1008	16.5007	-0.59572	4.44873	3.99567	0.0530082	0.999936	ns
17113	ENSG00000132912	85.5858	92.1996	87.2601	79.287	97.3682	97.7589	98.3625	67.675	80.9543	75.1798	88.8145	103.603	119.712	83.886	87.3588	84.9405	109.825	99.7952	104.534	81.1224	99.4935	109.054	87.4323	128.011	103.272	104.679	86.8121	91.5135	105.33	117.683	83.8423	65.9279	144.169	110.953	0.171029	6.58685	3.9951	0.0530244	0.999936	ns
41091	ENSG00000186615	2.00926	2.69539	1.28818	2.29391	2.40365	2.57816	3.25033	3.67942	3.99934	3.4018	2.91195	2.1697	2.01967	3.82459	2.89625	1.38217	0.771246	2.34569	2.5189	1.86956	1.95511	2.44038	1.48588	2.0647	3.48798	2.52411	2.24866	1.73485	3.43755	2.77018	1.57862	1.89616	1.42607	3.01565	-0.330526	1.35003	3.99196	0.0531131	0.999936	ns
13911	ENSG00000269893	13.7228	2.73818	9.3533	8.55806	3.74806	2.70496	2.23793	2.23393	10.6434	1.36072	2.85803	3.97778	1.71366	4.07956	7.81313	6.03128	5.09023	3.7255	7.5567	3.29204	4.9964	2.44038	2.73715	2.17058	3.82994	2.14311	2.65751	3.90342	2.82055	2.47337	1.57862	1.89616	4.68566	4.95021	-0.533766	2.16489	3.98785	0.0532298	0.999936	ns
51301	ENSG00000223750	21.9308	26.0983	20.8349	14.9104	17.1515	23.8374	21.8998	23.6534	22.1254	14.2876	21.4622	13.7414	26.3782	11.8562	17.5122	10.4291	15.4249	22.767	18.1046	9.14456	16.5641	18.8113	8.05503	16.094	17.7135	20.0024	18.7389	28.4082	8.37352	17.3136	14.2076	24.0666	5.77219	11.0953	-0.327796	4.14952	3.98679	0.0532597	0.999936	ns
15647	ENSG00000178722	1.06875	0.470624	1.56822	1.97041	0.733317	1.05662	1.59852	0.262815	0.580549	1.7009	1.61775	1.80808	0.612022	0.828662	1.54915	2.01043	3.70198	1.34532	1.18073	1.74763	2.28096	1.32187	0.860246	0.688232	1.7098	2.23836	2.04424	0.65057	1.93913	2.1271	1.75402	0.583432	1.6977	1.08108	0.487851	0.616368	3.9849	0.0533135	0.999936	ns
26092	ENSG00000164733	0.983253	13.263	12.6017	18.6748	17.07	14.4546	17.8502	13.535	14.9008	17.009	9.16725	20.5217	21.9716	18.1031	7.34165	45.4859	16.0419	42.0844	19.6789	11.2986	22.6467	13.4221	9.46271	20.7528	22.7061	17.7164	26.9158	21.5772	12.4281	6.67811	8.77011	16.3361	36.2629	20.9957	0.510355	4.17183	3.98446	0.053326	0.999936	ns
50685	ENSG00000134779	80.926	56.8172	73.1461	61.024	59.1135	61.2842	60.7439	44.81	65.9246	41.502	51.0131	55.056	50.0634	59.9823	65.6033	70.8675	132.5	82.375	59.1941	79.7406	54.6345	60.9078	65.7697	81.4232	66.8872	68.3414	60.0325	51.0698	70.2494	62.6258	57.1811	49.5918	69.47	58.6629	0.21013	6.01132	3.98187	0.0533996	0.999936	ns
52522	ENSG00000130706	6.36977	5.60471	5.32074	6.08769	5.33692	6.17068	6.82037	8.80432	7.99867	12.2465	8.73585	6.14747	6.18143	7.9679	5.1863	4.39781	3.70198	6.55413	4.32936	5.81188	5.10501	5.99927	6.17813	3.12351	5.53974	5.33396	6.95042	6.93941	2.99684	2.96805	3.15724	15.6068	3.3954	5.4054	-0.350368	2.63368	3.98114	0.0534205	0.999936	ns
2439	ENSG00000162636	65.365	79.236	70.2337	64.2296	83.2722	74.0482	69.4292	44.0216	76.3099	49.6663	51.4984	86.4262	69.4645	78.7228	85.4729	69.7366	93.1666	67.1626	70.7653	93.4778	75.489	90.9041	95.5655	93.5466	66.4085	60.9596	71.8891	64.9486	102.069	96.8573	81.3866	47.1122	108.925	81.3087	0.206181	6.24793	3.9806	0.0534358	0.999936	ns
29045	ENSG00000147996	16.8008	13.862	15.0661	13.4988	17.1515	13.3135	7.61963	3.4166	9.93384	12.9269	8.57408	14.2838	16.8918	9.30651	12.2585	18.2195	16.0419	17.2132	17.3962	11.5831	12.5453	22.1159	19.4728	14.4529	7.65988	10.7632	10.4256	10.4091	18.7743	27.3555	15.0846	7.43876	39.3188	10.7539	0.388964	3.86863	3.97912	0.0534782	0.999936	ns
21975	ENSG00000234456	0.598502	0.770112	0.672093	0.735229	0.896276	0.464915	0.799262	0.919854	1.03209	0.680361	0.916725	0.723232	0.856831	0.573689	0.404127	2.01043	1.69674	1.24183	1.4956	0.447068	0.977556	0.355889	1.09486	0.635291	1.57301	0.809619	0.817696	0.758998	0.440712	0.39574	2.28023	0.437574	2.10515	0.625889	0.490666	0.0203134	3.97838	0.0534993	0.999936	ns
48375	ENSG00000006125	172.454	210.326	192.499	173.573	203.495	195.814	207.275	180.817	184.421	167.369	187.12	202.595	230.61	184.09	194.183	188.603	256.979	204.972	202.929	193.174	203.44	191.112	203.722	247.922	210.715	214.74	192.636	212.953	210.219	243.479	184.699	170.216	242.5	207.624	0.123156	7.65942	3.9777	0.0535187	0.999936	ns
5586	ENSG00000218819	1.026	0.256704	0.896124	2.11746	1.91477	1.64833	1.17225	2.10252	1.67714	2.04108	0.4314	0.361616	0.244809	8.28662	0.875609	1.50782	0.154249	0.896881	0.551009	0.48771	0.488778	1.22019	0	0.794114	0.410351	1.04774	1.36283	0.433713	1.05771	2.1271	0	1.45858	2.10515	1.30868	-0.82237	0.462962	3.97722	0.0535322	0.999936	ns
44681	ENSG00000174109	1.15425	1.02682	1.00814	0.941093	0.570358	0.42265	0.426273	1.05126	1.29011	1.7009	0.485325	0.361616	0.673225	1.14738	0.673545	0.753909	0.462748	0.82789	0.393578	0.284498	0.325852	0.81346	1.01665	0.529409	0.410351	0.666745	1.09026	0.542142	0.528854	0.0989349	1.05241	0.291716	0.679081	0.56899	-0.490312	-0.287179	3.97691	0.0535411	0.999936	ns
16454	ENSG00000251293	2.47951	1.28352	1.56822	3.32323	1.91477	3.42346	2.55764	2.10252	3.48329	2.72144	3.34335	2.62172	4.28416	1.52984	1.41445	3.01564	0.462748	3.20807	1.96789	1.58506	8.25492	3.05047	1.09486	5.34703	0.615526	4.2386	1.43097	0.867427	12.0755	1.13775	2.98184	1.31272	32.4601	1.42247	0.853143	1.92986	3.9769	0.0535414	0.999936	ns
52032	ENSG00000198959	6.92552	1.71136	5.48876	2.76446	3.74806	3.3812	4.79557	3.81082	3.09626	7.82415	8.89763	2.44091	3.36612	2.8047	2.62683	10.4291	3.39348	12.0389	3.77835	3.69847	15.0435	2.23701	2.26792	5.92938	7.24953	8.09619	6.40529	4.33713	2.73241	2.1271	3.85885	5.39675	9.30341	5.29161	0.518951	2.4141	3.9732	0.0536473	0.999936	ns
12408	ENSG00000159788	29.5403	27.938	32.9886	21.5275	24.118	24.3446	26.0026	18.6599	23.5445	19.7305	28.8499	26.7596	23.8689	28.7482	30.1748	26.2612	19.8982	22.1805	27.1569	28.6936	38.2333	40.5205	29.3266	21.494	24.4843	23.6218	27.461	30.0347	33.2297	29.6805	29.643	34.2767	37.7569	37.2119	0.193576	4.80837	3.97281	0.0536585	0.999936	ns
32142	ENSG00000254614	1.49625	1.92528	1.40019	1.97041	1.62959	1.52154	2.82406	0	0.774065	0.680361	0.8628	1.35606	1.95847	2.03978	2.55947	1.88477	3.70198	2.72514	1.33817	1.82891	2.55251	1.16935	1.8769	2.48822	1.98336	2.14311	2.38495	2.06014	2.02727	2.07763	4.38506	3.20888	1.42607	1.08108	0.480556	1.02555	3.97155	0.0536945	0.999936	ns
13291	ENSG00000132464	18.3398	4.49232	4.3126	4.91133	7.33317	6.93145	3.41018	4.86208	21.2868	5.1027	3.55905	8.67878	2.7541	3.50588	9.6317	9.29822	3.85623	3.34605	4.25064	9.02264	2.55251	4.21982	3.6756	6.03527	5.8133	2.76223	4.29291	3.79499	9.69566	4.64994	3.68345	3.79231	7.67361	5.6899	-0.498686	2.64103	3.96909	0.0537651	0.999936	ns
12329	ENSG00000215375	4.44601	5.98976	4.81667	2.70564	4.52212	5.0718	5.48826	4.99349	3.5478	10.2054	12.0792	6.50909	10.6492	5.92812	5.11895	2.76433	2.31374	5.00183	3.14862	3.73911	4.83347	5.94843	3.28458	3.07057	5.06099	7.38182	8.17696	7.58998	2.2917	2.57231	2.80644	8.75149	3.46331	4.43812	-0.412157	2.42028	3.96832	0.0537872	0.999936	ns
51363	ENSG00000132622	0.641252	0.385056	0.560078	0.617592	0.814797	0.803034	1.75838	1.7083	0.967582	1.02054	1.88738	0.723232	0.55082	0.701175	0.673545	1.63347	0.771246	0.896881	1.33817	0.690923	1.14048	1.4744	0.93845	0.58235	0.820702	1.19062	1.09026	0.867427	1.76285	0.494674	2.98184	3.79231	0.746989	2.50356	0.53538	0.309846	3.96687	0.0538288	0.999936	ns
4800	ENSG00000162913	1.026	0.812896	0.896124	0.852865	0.937016	0.845299	0.372989	0.525631	1.09659	1.36072	1.34813	0.361616	0.795629	1.27486	1.21238	0.502606	0.771246	0.82789	0.865872	1.09735	0.217235	0.355889	0.625634	0.476468	0.957485	0.285748	0.953979	1.30114	0.352569	0.643077	0.526207	0.145858	0	0.739687	-0.553336	-0.200794	3.96547	0.0538689	0.999936	ns
21848	ENSG00000106682	60.9617	74.5298	64.857	61.5533	67.0578	64.2005	72.7861	62.0244	69.2143	72.1182	72.0438	66.3565	83.4799	75.5994	69.914	51.5171	64.1677	63.3336	65.8063	65.4751	65.6592	64.4667	60.6083	61.9409	66.9556	66.5793	69.913	76.5504	55.0008	65.5938	69.4593	51.1962	56.8391	66.5718	-0.120548	6.0473	3.96416	0.0539066	0.999936	ns
32711	ENSG00000150672	92.3403	56.3038	55.8397	112.137	70.8466	59.5513	57.387	92.9052	69.7304	79.6022	68.1073	72.1424	61.5695	69.7988	81.1622	84.1866	47.9715	63.6095	86.902	54.8674	70.2211	56.0779	49.7379	63.3174	74.9574	64.3409	57.9883	49.6602	76.2431	70.1448	66.3021	62.4273	45.023	69.1323	-0.198605	6.09028	3.96183	0.0539737	0.999936	ns
2782	ENSG00000228826	1.66726	0.941248	0.728101	2.44096	0.896276	1.26795	0.90583	0.788446	0.580549	1.7009	0.808875	1.53687	1.16284	1.40235	0.471482	1.25652	1.85099	1.65578	2.04661	1.21928	1.52064	1.4744	2.03331	1.79999	1.02588	2.19074	0.817696	0.542142	1.58656	1.13775	1.75402	1.89616	1.83352	1.19488	0.397784	0.558039	3.95455	0.054184	0.999936	ns
52528	ENSG00000171858	68.3147	24.3441	50.239	64.1119	30.8808	31.4451	25.0435	24.5732	68.4403	37.76	29.7666	40.7722	18.3607	39.0108	36.4388	49.2554	21.2864	36.8066	48.725	34.9932	26.9371	28.9795	37.6162	30.5469	27.7671	18.4307	28.2105	32.7454	44.2474	16.4232	8.77011	18.0864	40.8807	23.67	-0.378096	5.10337	3.95009	0.0543133	0.999936	ns
46376	ENSG00000067955	54.0362	86.7232	61.5525	70.7878	78.2612	80.7683	93.9932	78.4504	73.7297	61.2325	71.2349	84.1661	89.4777	79.679	80.556	53.1506	110.134	74.6826	77.3774	76.9363	78.6389	90.9041	83.6003	90.3702	85.2162	89.0105	84.2227	84.791	93.3427	118.227	86.9995	77.5965	87.873	82.5604	0.164504	6.35067	3.94868	0.0543542	0.999936	ns
9949	ENSG00000163827	1.92376	0.598976	1.17616	1.73514	1.09998	0.887564	0.959114	0	1.35461	0.680361	1.40205	0.723232	0.612022	0.828662	0.7409	1.63347	1.54249	2.79413	0.551009	0.772208	2.38958	1.01682	1.48588	2.17058	0.957485	2.04786	1.22654	1.30114	0.440712	1.33562	2.28023	0.875149	1.76561	0.967283	0.520595	0.468147	3.9477	0.0543826	0.999936	ns
53717	ENSG00000064547	14.7488	37.7355	14.282	19.1748	26.1142	49.4923	37.4054	33.1147	13.6752	98.9925	76.7892	30.1949	42.7804	21.5452	9.29493	10.1778	22.3661	35.1508	24.7167	19.2645	18.8994	21.0483	17.2831	20.0117	31.8706	31.8133	37.3415	49.2265	9.60751	13.6035	19.6451	43.0281	12.2914	23.67	-0.518032	4.85902	3.94649	0.054418	0.999936	ns
46124	ENSG00000166971	36.2094	37.9494	29.5161	38.2319	30.7178	41.2929	27.6012	37.9768	41.9285	39.1207	36.0219	33.9919	31.2131	36.3974	36.102	31.6642	29.4616	38.0139	42.1916	37.7162	28.4577	26.4883	37.3816	35.3645	38.8466	25.8602	25.6211	27.3239	35.9621	31.0161	23.6793	28.4423	28.5893	32.0341	-0.162081	5.0707	3.94554	0.0544455	0.999936	ns
14669	ENSG00000168556	4.36051	2.60983	4.64864	2.94091	2.56661	2.49363	2.71749	1.97112	2.51571	2.38126	2.10308	3.07374	2.50929	2.74096	2.82889	3.76955	1.85099	2.41468	1.41688	2.11341	3.04129	2.44038	1.9551	2.80587	2.46211	2.90511	1.29469	3.03599	2.82055	1.73136	2.45563	2.04201	1.6977	2.27596	-0.281202	1.42772	3.94518	0.0544559	0.999936	ns
19665	ENSG00000112290	8.59278	2.99488	5.65678	5.35246	4.92952	5.0718	5.64812	0.919854	4.96692	5.1027	4.04438	4.88182	5.93662	2.93219	3.50244	35.8107	2.31374	5.07083	6.61211	4.22682	8.63508	5.13497	5.23968	6.88232	5.19778	6.09596	2.99822	2.38542	4.67154	7.12331	4.56046	2.33373	17.9277	3.58464	0.603457	2.63436	3.94312	0.054516	0.999936	ns
9393	ENSG00000157014	2.77876	3.93613	2.96841	2.05864	1.71107	2.11325	1.91823	0.525631	3.67681	4.76252	4.36793	3.88737	1.83607	3.63336	2.69418	1.00521	1.54249	1.75927	1.0233	2.64176	1.68357	2.44038	2.50253	0.370587	2.12015	1.76211	2.72565	4.22871	0.528854	0.593609	2.45563	4.22989	0.746989	3.01565	-0.537105	1.29616	3.94049	0.0545927	0.999936	ns
22790	ENSG00000146842	4.31776	3.29437	3.52849	7.17583	5.37766	7.31184	4.26273	4.46786	5.80549	4.76252	3.34335	3.79697	4.83498	4.52577	4.51275	4.52346	6.16997	5.03633	5.74624	4.38939	6.2455	6.86357	6.17813	7.04114	5.67652	4.42909	3.1345	4.66242	7.4921	7.02438	10.5241	3.64645	8.01315	3.92603	0.286661	2.45146	3.93905	0.0546346	0.999936	ns
2582	ENSG00000007341	20.5628	33.286	27.4438	23.6155	28.7216	32.1214	32.45	32.3263	29.737	24.1528	26.2076	26.3076	26.5618	30.8517	30.4443	26.3868	42.1101	29.0796	32.116	35.1151	32.368	31.4199	27.2151	37.4822	35.0166	29.0987	27.0521	22.3362	34.4637	36.4575	30.52	25.2335	39.5225	30.2134	0.164402	4.92435	3.9355	0.0547384	0.999936	ns
11356	ENSG00000242104	0.470252	0.556192	0.728101	1.6175	0.733317	0.464915	1.17225	1.57689	0.129011	0.34018	1.56383	0.180808	0.489618	0.446202	0.269418	2.63868	0.771246	1.03486	1.10202	0.447068	1.2491	1.06767	0.93845	0.847055	1.36784	1.80974	1.29469	0.65057	0.264427	0.890414	3.68345	2.18787	0.135816	0.56899	0.675524	0.111288	3.93015	0.0548954	0.999936	ns
10742	ENSG00000243701	3.50551	1.71136	4.08857	4.61724	3.54437	3.29667	2.82406	1.05126	3.48329	1.36072	1.67168	2.3505	2.20328	1.9123	3.56979	5.02606	2.93074	2.20771	2.83376	4.71453	2.06373	3.55889	6.64736	3.75881	2.12015	2.61936	2.72565	1.518	3.61384	4.69941	6.84069	3.64645	4.88938	3.81223	0.395111	1.76825	3.9273	0.0549792	0.999936	ns
54149	ENSG00000249115	5.60027	8.00061	5.65678	6.7641	6.59985	7.60769	6.39409	5.38772	9.15977	6.46343	5.87783	8.22676	5.447	9.62522	9.83376	5.15171	3.39348	5.62275	5.74624	8.16914	3.36714	7.82955	9.3063	5.61174	6.63401	5.61971	7.63183	5.52985	4.23083	5.04568	8.0685	4.66746	3.46331	6.94168	-0.269222	2.71471	3.92412	0.0550726	0.999936	ns
10713	ENSG00000170044	5.64302	4.2784	9.29729	8.0287	5.70358	2.62043	7.93933	9.06713	2.25769	9.86523	9.22118	4.88182	5.447	3.63336	5.65778	10.0521	3.08499	5.00183	3.62092	5.08031	12.4367	15.6083	4.77046	6.61762	6.42883	8.33432	7.29112	5.7467	7.58024	11.4764	11.0503	7.43876	17.1807	9.21764	0.431408	2.90764	3.92364	0.0550869	0.999936	ns
2014	ENSG00000235927	0.555752	2.48147	1.28818	1.08814	1.58885	1.43701	1.70509	1.31408	0.903076	1.02054	1.83345	0.90404	1.65246	1.72107	1.41445	1.75912	3.70198	1.82826	1.0233	1.6257	1.2491	1.93197	0.312817	1.79999	0.820702	2.47648	2.7938	3.03599	1.41028	1.92923	5.61287	2.62545	0.543265	2.33286	0.502844	0.882651	3.91558	0.0553249	0.999936	ns
28578	ENSG00000236796	2.73601	2.56704	2.07229	2.8821	2.36291	2.15551	1.3321	4.07364	2.12868	3.74198	2.3727	1.80808	3.61093	2.99593	3.50244	1.38217	1.38824	2.44917	4.17193	2.80433	2.06373	1.4744	2.42433	1.37646	1.77819	2.09549	2.31681	2.71071	2.73241	1.43456	3.15724	0.437574	1.49398	1.02418	-0.381586	1.28279	3.91488	0.0553457	0.999936	ns
31944	ENSG00000167995	3.37726	12.6641	7.56105	5.26424	13.8108	14.7505	12.8948	13.9292	3.87033	29.5957	22.0553	12.2045	25.0317	9.75271	4.10863	5.02606	8.94646	10.7281	9.28844	10.5264	9.77556	6.91441	6.96017	6.67056	15.183	10.4298	11.2433	13.9873	1.49842	7.37065	5.78827	11.8145	4.14239	10.8677	-0.511608	3.40393	3.9146	0.0553542	0.999936	ns
5423	ENSG00000172059	8.97753	11.8084	11.3136	7.4111	10.9998	12.2568	11.2962	6.04475	7.74065	8.16433	8.52015	11.6621	11.2	11.8562	12.4606	7.28779	6.01572	9.0033	10.5479	14.0217	13.6315	13.2187	15.719	10.1647	10.1904	11.0013	10.6982	11.0597	14.4553	12.6142	10.1733	12.9814	22.5455	14.9075	0.259324	3.50847	3.90601	0.0556093	0.999936	ns
5884	ENSG00000138061	8.93478	5.81863	5.26473	11.1167	7.17021	12.0455	8.41889	6.17616	19.9967	10.2054	11.2164	17.7192	15.6066	19.4417	1.4818	22.1147	6.63272	14.3156	7.24184	9.42906	19.6054	11.8969	8.13324	20.9117	17.7819	10.1917	10.4256	8.0237	12.6925	24.8327	9.12092	5.83432	73.2728	13.8834	0.595152	3.79553	3.90565	0.0556201	0.999936	ns
20472	ENSG00000112494	0.213751	0.598976	0.50407	0.735229	0.122219	0.16906	0.372989	0.394223	0.258022	1.36072	0.593175	0.45202	0.367213	0.19123	0.134709	1.63347	0	0.620917	0.393578	0.284498	1.03186	0.660936	0.312817	0.105882	0.820702	1.23824	0.817696	0.325285	0.176285	0.890414	2.63103	1.45858	0.475356	0	0.810158	-0.570893	3.90472	0.0556477	0.999936	ns
12368	ENSG00000013810	35.9101	62.8069	40.2136	35.1145	51.8211	58.7906	60.3176	74.9024	38.5743	82.3236	80.8875	55.1464	59.2438	67.6953	48.4953	26.0099	42.2643	60.3325	51.3226	40.0735	38.0161	37.1649	28.1535	41.0292	58.8854	54.435	70.6626	71.129	24.5917	27.7512	40.3425	58.7808	31.2377	71.1806	-0.302853	5.66806	3.89477	0.0559451	0.999936	ns
27737	ENSG00000064313	101.019	98.7027	100.03	89.345	109.264	104.014	106.142	84.758	103.983	62.9334	77.5981	101.976	103.371	93.9575	99.4827	87.0765	129.724	90.6194	113.823	99.2896	100.525	104.784	120.2	129.917	101.63	95.0588	91.582	92.9231	127.366	126.488	107.171	74.5335	127.124	112.262	0.158307	6.67473	3.89341	0.0559858	0.999936	ns
37377	ENSG00000182199	11.5853	5.00573	7.00097	7.88165	5.33692	7.31184	5.48826	7.75305	13.2236	7.48397	5.71605	8.76919	5.3858	8.47785	8.1499	8.92126	5.24448	6.65761	6.29725	5.68995	4.88778	8.33796	9.3063	5.87644	6.42883	6.9532	7.22298	6.83099	4.84783	3.26485	3.68345	7.14705	5.09311	6.94168	-0.276629	2.8099	3.89116	0.0560535	0.999936	ns
6971	ENSG00000135940	12.7823	8.47124	12.3777	11.8813	10.3072	7.31184	7.61963	6.57038	11.353	13.9474	10.6232	9.67323	9.36394	11.4738	9.29493	10.1778	8.79221	9.17578	9.83945	8.94135	7.65752	9.76152	9.46271	6.51173	7.5231	7.76282	8.92652	10.626	6.8751	5.73822	5.96368	8.60563	14.7361	8.07966	-0.226969	3.24361	3.89031	0.0560791	0.999936	ns
36421	ENSG00000151490	32.6611	15.0172	20.2748	21.204	17.07	19.9491	15.6655	20.4996	19.0936	13.267	14.7755	18.4424	18.2995	13.9598	20.2737	29.9051	8.32946	18.6275	23.8508	19.1426	35.192	20.8449	15.8755	15.7235	21.475	17.1449	19.0114	22.4447	33.1415	23.7444	21.7499	12.5438	91.1326	19.7439	0.40097	4.4731	3.88934	0.0561082	0.999936	ns
24462	ENSG00000184481	31.8061	17.8409	32.8206	20.057	35.3214	26.796	30.7982	25.3617	18.0615	37.4198	42.1694	17.6288	23.3181	23.9674	18.1184	24.2508	29.1531	92.8271	30.3842	31.4979	27.8603	23.387	17.2831	58.0233	40.2828	72.8181	34.8884	37.5162	14.5435	16.0275	25.4333	31.6512	29.2005	29.303	0.395414	4.97933	3.8873	0.0561697	0.999936	ns
3419	ENSG00000271736	3.97576	0.470624	3.30446	0.970502	1.05924	0.42265	0.586125	0	0.580549	0	0.916725	0.180808	0.734427	0.637432	0.471482	4.64911	2.31374	4.79486	0.551009	1.01606	2.00942	0.508412	0.156408	3.17646	1.16266	1.28587	1.83982	0.325285	2.73241	0.643077	2.28023	0.291716	3.93867	1.25178	0.858985	0.670994	3.886	0.0562087	0.999936	ns
18222	ENSG00000189298	7.31027	7.82948	6.94496	7.99929	6.19245	9.25603	6.76708	6.30757	8.77274	6.12325	6.09353	7.41313	6.48744	7.71293	9.42964	7.16214	11.8772	6.69211	7.47798	11.8676	7.71183	8.59217	9.46271	9.58231	6.77079	7.42945	8.58581	7.37313	8.10909	8.80521	9.12092	6.41776	10.2541	7.22617	0.191343	3.0186	3.88536	0.0562281	0.999936	ns
54846	ENSG00000183207	8.37903	7.01658	6.83295	7.58756	5.49988	6.93145	5.32841	5.38772	9.61131	6.12325	7.17203	7.59393	7.09946	8.22287	8.35196	4.77476	6.63272	5.69174	5.82496	6.34023	4.18177	7.01609	5.00507	5.77056	4.9926	6.47696	8.79023	8.67427	5.2004	3.56166	4.38506	9.62664	6.04382	6.71408	-0.235253	2.74008	3.88511	0.0562357	0.999936	ns
39221	ENSG00000172915	103.797	34.1416	52.6473	71.4348	47.4619	45.6039	44.066	73.7197	125.076	44.2234	43.14	51.7111	30.1115	38.0547	75.5718	99.5161	15.7334	38.9798	65.9637	35.6435	60.1197	32.03	32.2201	98.4701	47.2587	26.2888	23.645	22.2278	41.4269	42.3936	29.643	24.65	51.9497	40.3983	-0.428743	5.65593	3.88208	0.056327	0.999936	ns
35087	ENSG00000122376	34.6276	48.8166	37.3572	38.9083	46.4841	47.21	43.32	41.7876	48.3146	29.9359	33.0021	46.0156	43.2088	53.4168	58.1943	32.2925	58.152	39.0488	40.696	46.617	44.0986	47.5874	42.9341	60.088	43.4972	50.4345	43.883	54.431	59.4961	56.9865	54.9009	44.6326	51.4743	64.6942	0.181893	5.54836	3.88052	0.0563743	0.999936	ns
42814	ENSG00000187951	1.75276	0.64176	1.34419	1.05873	0.977756	1.14115	0.319705	1.31408	2.12868	0	0.32355	0.180808	0.367213	0.956148	0.336773	0	0	0.931376	0.157431	0.528353	0.380161	1.01682	0.156408	1.79999	0.889094	0.285748	0	0.108428	0.176285	0.840947	0.701609	0.437574	0.135816	0.455192	-0.8114	-0.310786	3.8803	0.0563809	0.999936	ns
36117	ENSG00000159403	1.32525	0.598976	0.952132	1.44105	0.611097	1.31021	0.959114	0.657038	0.838571	1.36072	1.34813	0.723232	1.22404	0.956148	0.404127	1.00521	0	0.758899	0.944587	0.731565	1.08617	0.965984	0.469225	0.317646	1.16266	1.09537	0.408848	0.216857	0.352569	0.0989349	1.22782	0.875149	0.407448	0.625889	-0.537463	-0.0981182	3.87888	0.0564237	0.999936	ns
1356	ENSG00000066322	16.2023	11.7656	16.4663	17.2926	14.6256	15.4267	12.6283	14.8491	12.3205	19.0501	15.4765	16.2727	16.1574	15.9995	14.1445	13.1934	12.0314	13.9361	13.4604	13.412	13.5772	17.3369	13.0601	12.6529	13.9519	13.5254	15.4681	15.7221	9.69566	9.94296	11.752	13.8565	18.6747	12.2902	-0.165627	3.84954	3.87871	0.0564291	0.999936	ns
43098	ENSG00000261002	1.96651	1.19795	1.00814	0.941093	1.05924	1.09889	1.06568	0.919854	1.03209	0	0.8628	0.813636	1.10164	0.828662	0.404127	1.63347	0.308499	1.65578	1.10202	1.42249	1.14048	1.01682	2.26792	1.32352	1.6414	0.857244	1.22654	1.19271	1.05771	1.28615	1.75402	1.16686	1.08653	1.76387	0.406851	0.373901	3.87725	0.0564733	0.999936	ns
1850	ENSG00000116675	29.7968	11.1238	20.8349	22.4392	17.9255	16.6101	18.9691	16.6888	18.3195	20.0706	22.1093	16.9959	12.7301	11.7925	16.0977	37.8211	28.6904	45.189	18.6556	12.5179	14.0116	16.32	21.1933	27.8999	24.5527	28.0509	18.9433	22.011	21.4186	15.978	16.6632	11.2311	32.4601	16.33	0.317459	4.37746	3.87594	0.0565129	0.999936	ns
6433	ENSG00000135636	232.732	529.367	438.261	252.066	546.199	941.875	696.796	503.554	212.416	1263.09	1293.77	544.322	1621.86	332.676	108.98	320.286	135.277	661.967	750.317	328.96	624.984	170.064	238.288	357.192	558.077	649.648	261.39	565.129	187.655	337.417	322.039	422.989	908.203	338.037	-0.566426	9.02061	3.87478	0.0565481	0.999936	ns
39365	ENSG00000102804	118.803	128.652	130.498	150.016	144.667	154.774	152.233	119.581	158.877	77.5611	91.7804	160.015	122.221	131.375	130.6	119.997	156.563	133.152	166.011	143.915	137.51	169.149	193.868	192.07	131.312	120.348	128.31	129.138	215.42	169.97	135.411	117.999	169.499	122.674	0.190917	7.15005	3.87395	0.0565734	0.999936	ns
5900	ENSG00000143891	19.4513	51.7687	25.8196	31.7325	37.6843	37.9117	38.2047	35.3487	31.2851	34.018	37.4779	34.6247	34.0897	39.3296	36.9103	23.9995	48.5885	32.1842	34.1626	45.2758	31.1732	41.3848	39.8059	34.8351	37.4103	40.3857	32.5034	49.877	33.8467	36.408	48.2356	53.5299	101.998	37.0981	0.268755	5.29219	3.87283	0.0566075	0.999936	ns
37353	ENSG00000110958	98.0688	84.2845	93.3649	80.8751	80.176	67.159	108.753	94.8764	68.4403	63.6137	71.7742	77.0242	89.1105	81.7825	96.5191	128.416	86.2254	111.248	82.8088	83.9674	91.3472	72.3471	75.3106	134.099	94.5175	104.536	76.3183	75.3577	125.779	102.002	81.9129	63.4483	166.171	88.6486	0.213197	6.51295	3.8661	0.0568121	0.999936	ns
30263	ENSG00000221676	1.06875	0.727328	1.73624	0.941093	0.529618	0.211325	1.0124	0.788446	0.903076	3.4018	1.18635	0.361616	0.244809	0.382459	0.606191	0.251303	1.23399	0.620917	0.393578	0.48771	0.271543	0.101682	0	1.21764	0.205175	0.571496	0.272565	0.325285	1.32213	0.39574	0.175402	0.291716	1.42607	0.284495	-0.729078	-0.343975	3.86531	0.0568361	0.999936	ns
53250	ENSG00000105520	10.3028	18.4399	12.7138	13.7929	18.6588	22.1046	21.7932	30.4866	9.28878	42.5225	34.7277	18.352	19.0951	18.7405	8.8908	8.79561	8.32946	18.0411	13.6965	12.0708	12.8712	13.7271	10.2447	8.94702	20.1072	18.2403	20.715	29.2757	5.2004	6.82651	10.5241	34.5684	7.19826	16.7852	-0.449045	4.08637	3.86494	0.0568477	0.999936	ns
5273	ENSG00000171163	19.9216	16.8141	17.4744	18.2925	18.2922	23.4148	17.2108	22.7335	18.7066	22.1117	19.1434	20.7025	16.4022	24.6049	18.2531	19.7273	13.7282	19.5589	18.8917	20.3213	15.315	19.0146	18.769	16.0411	17.2347	18.5736	17.2398	19.734	14.7198	13.8509	9.47172	23.9207	10.4578	18.8336	-0.191988	4.1968	3.86464	0.0568566	0.999936	ns
7046	ENSG00000115598	1.197	0.256704	0.672093	1.08814	0.448138	0.676239	0.586125	0.394223	0.516043	1.36072	0.808875	0.271212	0.734427	0.254973	0.0673545	1.38217	0.771246	0.551927	0.708441	0.609638	1.68357	0.965984	0.156408	0.529409	0.683918	1.61924	1.02212	1.40957	0.440712	1.48402	2.80644	2.04201	0.203724	0.113798	0.677042	-0.115924	3.86116	0.0569631	0.999936	ns
3831	ENSG00000180999	0.0427501	0.385056	1.68023	2.29391	1.14072	0.380385	0.799262	0.919854	0.516043	0.680361	2.157	0.271212	0.244809	0.19123	0.0673545	2.13608	0.771246	3.55303	0.551009	0.97542	1.52064	1.42355	1.48588	0.741173	1.29944	5.81021	0.953979	2.16857	1.05771	0.840947	0.526207	0	0.203724	0.967283	0.852374	0.376713	3.85995	0.0570001	0.999936	ns
2125	ENSG00000236915	2.94976	2.73818	3.6405	3.91142	4.64434	2.74722	2.50435	4.99349	5.61197	3.4018	4.85325	2.89293	2.57049	2.10353	5.72514	3.76955	2.15949	3.7255	3.38477	1.95084	1.73788	3.10132	1.9551	2.75293	2.32532	3.57185	3.61149	2.81914	2.02727	3.31432	1.92942	1.7503	4.88938	4.60882	-0.327362	1.76105	3.85883	0.0570345	0.999936	ns
31241	ENSG00000285283	0.470252	0.470624	1.00814	1.41164	0.977756	0.380385	0.90583	1.31408	0.645054	1.7009	1.18635	0.180808	0.612022	0.446202	0.269418	2.26173	0.154249	1.10385	1.41688	0.894135	1.68357	0.864301	0.312817	0.105882	0.889094	1.80974	1.1584	0.108428	0.705139	2.57231	3.33264	5.98018	0.475356	0.341394	0.78711	0.243146	3.85757	0.0570731	0.999936	ns
56938	ENSG00000100225	1399	394.469	809.2	564.773	759.676	386.851	686.513	498.298	298.918	554.834	658.586	355.288	400.263	394.315	544.427	1830.24	1297.08	1398.86	698.522	512.949	480.034	307.132	305.778	1445.66	817.419	1317.39	555.148	526.094	866.087	386.044	515.332	245.771	1230.83	680.398	0.483377	9.47088	3.85745	0.0570767	0.999936	ns
52224	ENSG00000100979	1.1115	2.65261	0.840117	0.852865	0.977756	1.14115	1.75838	0	1.03209	0.680361	1.56383	1.17525	2.50929	1.21112	1.21238	1.38217	1.54249	1.89725	1.0233	1.3412	2.11804	1.88113	0.782042	1.21764	1.84658	2.66698	1.83982	3.79499	0.881423	1.33562	3.50805	2.47959	1.83352	1.36558	0.498907	0.757315	3.84965	0.0573163	0.999936	ns
37548	ENSG00000149948	1.53901	1.11238	1.28818	1.58809	1.50737	1.01436	1.75838	0.394223	0.903076	4.08216	2.75018	0.723232	1.40765	1.46609	0.7409	2.26173	9.10071	1.55229	1.25945	1.3412	2.71543	1.22019	1.17306	1.11176	1.77819	1.61924	1.63539	2.38542	1.6747	1.38509	2.28023	1.7503	1.83352	2.04836	0.523094	0.9109	3.84865	0.057347	0.999936	ns
58076	ENSG00000205581	57.9692	29.8632	47.2145	41.1728	33.3252	37.1932	29.3595	29.0411	64.699	19.7305	23.0799	31.9126	26.5618	36.3336	42.7701	43.4754	19.8982	28.0793	30.3055	28.6123	25.1449	28.5219	37.929	31.7646	32.8965	22.1455	28.4831	29.1672	43.7186	31.6097	24.3809	21.587	44.2761	29.303	-0.264552	5.06344	3.84714	0.0573935	0.999936	ns
20057	ENSG00000135540	22.5293	46.2067	27.3318	22.5274	32.0622	29.1206	59.0921	29.8295	26.1247	28.235	37.4779	46.0156	39.1694	35.4412	33.1384	32.5438	34.8603	30.08	28.5738	50.478	72.0676	46.7739	20.4895	38.3822	37.7523	39.0999	48.7211	36.2151	54.6482	44.1744	31.9232	22.1704	128.618	37.0981	0.358294	5.31563	3.84656	0.0574117	0.999936	ns
21318	ENSG00000136270	16.6726	14.2471	15.5142	17.2926	12.7516	14.5391	12.4152	13.0094	18.7066	16.3287	16.6089	15.6399	12.4853	17.8481	14.818	12.3139	15.2707	12.0734	11.5712	15.8506	12.1108	16.32	17.9088	11.3294	11.0795	12.0967	14.8548	14.0957	11.6348	11.8722	12.4536	18.9616	9.57504	15.2489	-0.176755	3.84754	3.84007	0.0576123	0.999936	ns
49448	ENSG00000108592	26.9326	25.8415	26.3797	18.9689	18.17	16.1452	17.1042	17.4772	17.61	14.6278	21.4082	21.4257	16.4022	26.3259	25.5947	19.2247	14.3452	15.7299	15.5857	21.5405	17.3245	21.5567	19.6293	13.2352	14.4991	16.0971	21.3282	19.5171	13.0451	12.8615	19.2942	27.5672	16.0942	21.963	-0.212258	4.26878	3.83885	0.0576501	0.999936	ns
13301	ENSG00000173542	61.5175	50.6991	52.4793	52.7012	66.5281	54.6909	61.7563	54.5342	64.7635	45.9243	49.0178	75.4873	61.9979	59.7274	67.2198	68.9827	49.8225	67.335	75.1734	49.1774	64.7902	69.0424	54.5865	81.1055	70.6487	63.3408	58.1246	53.2383	89.2882	79.791	71.5641	40.8403	106.751	60.3129	0.193896	5.98781	3.8382	0.0576701	0.999936	ns
11237	ENSG00000154917	2.86426	0.64176	2.35233	3.02914	1.87403	1.05662	2.77077	1.7083	2.58022	3.74198	3.4512	2.1697	1.71366	1.59358	1.4818	5.90562	2.00524	3.51853	2.28275	1.9102	4.01884	1.62692	1.72049	2.3294	3.28281	3.71472	3.40707	1.08428	3.70198	2.02817	5.26207	4.08403	1.90143	2.16216	0.426047	1.43364	3.83745	0.0576933	0.999936	ns
36046	ENSG00000067182	85.9278	157.616	106.695	112.284	150.208	165.636	174.399	155.455	76.2454	218.396	233.927	139.313	271.432	153.43	93.286	87.7048	102.113	154.988	119.097	122.781	150.869	111.698	91.7335	116.576	157.985	145.636	146.845	170.666	61.8759	97.0551	89.6306	154.464	140.638	149.986	-0.291603	7.10181	3.83498	0.0577701	0.999936	ns
36745	ENSG00000139117	100.719	64.0905	78.3549	97.8442	81.5611	84.6567	102.998	68.2006	77.8581	52.3878	68.1612	108.485	112.49	89.113	83.4523	106.301	60.4657	75.7174	95.9543	99.1677	150.489	108.394	106.123	122.294	111.615	72.8658	87.6979	59.2019	130.274	126.043	66.4775	51.0503	257.507	102.532	0.306191	6.58593	3.83308	0.0578291	0.999936	ns
29533	ENSG00000081377	19.9216	30.0344	25.0915	29.468	18.4144	29.67	20.9939	20.7624	22.3189	16.6688	16.555	26.9404	21.8492	19.7604	24.5171	17.5912	51.2108	24.4917	20.5448	23.8572	16.0211	27.8102	33.1586	27.741	20.1072	22.4788	23.3725	26.3481	31.8194	34.4293	37.0099	43.6116	17.7919	23.8976	0.261849	4.67718	3.82928	0.0579474	0.999936	ns
56549	ENSG00000211668	5.08727	1.15517	1.00814	1.20577	1.14072	0.929829	0.532841	0.657038	6.90208	3.06162	0.53925	3.07374	0.734427	0.701175	1.81857	0.753909	0.462748	0.482936	0.472294	0.853493	0.651704	1.42355	1.17306	2.48822	0.478743	0.476247	0.885838	1.40957	2.20356	0.494674	0.701609	3.79231	2.17306	0.625889	-0.716532	0.663194	3.8257	0.0580592	0.999936	ns
2302	ENSG00000228502	1.197	0.556192	0.672093	1.58809	0.366658	0.845299	0.586125	5.78194	0.516043	0.34018	0.8628	0.542424	6.18143	0.382459	0.942964	20.1043	0.925496	0.689908	0.472294	0.690923	0.651704	9.71068	0.547429	0.264705	0.683918	0.333373	11.7203	17.8907	0.705139	0.346272	0.175402	0	0.475356	0.853485	1.30752	1.41064	3.82243	0.0581616	0.999936	ns
3275	ENSG00000163239	0.769503	0.812896	1.28818	0.735229	0.651837	0.295855	0.90583	1.31408	0.451538	1.7009	1.40205	0.271212	0.673225	0.446202	0.538836	2.88999	0.616997	1.00037	0.629725	0.406425	1.57495	1.22019	0.547429	0.0529409	1.02588	1.38112	1.09026	2.38542	1.05771	1.78083	1.92942	2.7713	1.08653	0.284495	0.629279	0.175209	3.81861	0.0582811	0.999936	ns
40296	ENSG00000092094	14.4495	23.3601	13.2178	14.734	15.8478	17.9203	18.1699	28.2527	17.5455	16.3287	12.7263	17.5384	19.2175	17.7844	19.4655	13.8217	19.5897	13.4877	10.3117	19.4271	16.1297	17.2352	15.7972	13.2882	16.6192	18.0974	14.446	18.3244	12.6925	15.6812	12.629	15.6068	9.37131	19.3457	-0.208282	4.0483	3.81812	0.0582966	0.999936	ns
29165	ENSG00000107372	225.977	161.98	257.748	143.399	151.96	129.796	176.104	119.712	142.493	122.125	112.326	148.082	150.68	123.662	131.678	222.78	170.291	254.266	180.023	114.449	222.666	168.234	140.611	254.646	185.137	155.399	140.848	141.607	244.859	200.838	147.864	72.3456	477.326	136.842	0.31893	7.44731	3.81476	0.0584021	0.999936	ns
57414	ENSG00000198355	7.43852	10.1398	8.34516	4.91133	9.77756	11.8765	10.9765	9.85558	6.83758	36.3993	19.7366	8.76919	15.423	9.43399	5.85985	5.02606	4.31898	8.10642	5.82496	5.81188	6.46273	7.77871	6.41274	4.07645	10.0536	12.5253	13.6964	17.2401	3.08498	3.11645	1.57862	20.7119	6.38336	9.38833	-0.526744	3.26854	3.81373	0.0584345	0.999936	ns
3096	ENSG00000159377	34.9269	17.3275	26.4917	29.0562	22.1217	19.5687	16.7312	16.9516	28.7694	21.7715	23.9966	22.6914	18.7279	22.6926	19.0613	24.879	17.7387	21.0422	21.8042	17.4356	22.3209	18.252	25.4946	16.4646	17.7819	15.2875	21.192	19.5171	20.6253	9.20094	13.1552	16.6278	31.4414	16.1593	-0.237777	4.38796	3.81349	0.0584421	0.999936	ns
8992	ENSG00000135916	17.0573	10.6104	11.8176	5.73478	7.74057	5.57897	9.96413	7.09602	40.3159	7.82415	6.57885	13.3798	6.36503	6.69304	17.1754	6.15693	11.4144	8.34789	4.56551	7.31565	5.21363	12.2527	6.56915	4.6588	9.2329	6.90558	11.0389	17.457	4.49526	5.49089	8.41931	19.1074	2.64841	5.8037	-0.50077	3.29992	3.80679	0.0586532	0.999936	ns
26741	ENSG00000164808	396.935	565.262	390.542	418.874	515.359	491.626	524.156	464.658	477.082	382.363	430.268	572.076	608.412	562.534	559.582	406.734	580.286	497.976	508.66	642.395	543.141	579.692	510.908	640.215	509.861	472.342	524.211	470.471	581.299	646.391	460.957	465.725	687.501	688.364	0.160163	9.03064	3.80652	0.058662	0.999936	ns
35412	ENSG00000107833	1.32525	0.812896	1.79225	1.14696	0.651837	1.09889	1.17225	1.31408	1.61264	1.36072	1.40205	1.08485	1.16284	1.01989	2.15535	2.01043	0.925496	0.965871	0.944587	1.17863	0.81463	0.762619	0.782042	0.476468	1.16266	0.952493	0.817696	0.758998	1.58656	0.643077	0.701609	1.45858	0.882805	1.25178	-0.347522	0.30535	3.80616	0.0586733	0.999936	ns
57024	ENSG00000232254	3.03526	3.67943	3.97655	3.97023	9.0035	16.2297	5.27513	7.75305	2.77373	11.2259	15.5843	6.32828	18.8503	4.65325	1.61651	2.88999	3.70198	5.00183	4.56551	4.75517	7.22305	2.84711	3.59739	2.38234	12.7893	9.14394	5.9283	7.15627	0.969566	1.78083	2.45563	4.37574	5.63637	7.56757	-0.58988	2.64558	3.80554	0.0586928	0.999936	ns
44179	ENSG00000073417	138.468	190.646	149.765	115.931	152.204	140.108	151.114	133.904	140.041	77.5611	100.948	195.092	179.445	160.76	176.806	143.243	221.965	140.327	138.461	184.761	181.337	217.601	166.653	193.711	148	153.923	158.156	170.558	159.449	228.787	138.568	138.857	133.371	191.238	0.201055	7.31577	3.80534	0.0586993	0.999936	ns
34943	ENSG00000138326	242.735	132.588	186.786	135.223	106.127	73.2452	86.64	59.6591	173.133	65.6548	89.893	108.033	66.0984	149.414	170.205	199.409	91.0071	102.451	119.49	102.907	87.274	80.2783	97.2078	101.488	83.9852	53.673	85.7218	70.8037	124.986	76.0809	53.6731	44.6326	152.997	93.2005	-0.361275	6.75501	3.80114	0.058832	0.999936	ns
49574	ENSG00000267731	7.43852	4.66346	6.77694	11.9401	7.17021	9.1715	3.09048	5.91335	7.03109	2.04108	3.34335	4.33939	3.54973	5.41817	5.52307	3.8952	8.79221	2.82862	11.8861	9.02264	6.40842	8.18544	12.5909	10.8529	6.49722	5.04822	5.24688	4.66242	22.2119	6.67811	9.29632	3.20888	8.69223	6.88478	0.446063	2.85112	3.79974	0.0588767	0.999936	ns
28518	ENSG00000120159	43.8616	42.0139	37.5252	40.5258	46.3212	50.6757	38.7908	45.8613	49.1531	24.493	29.3891	47.7333	36.2317	41.8155	44.8581	35.5594	51.2108	36.2547	52.582	51.3721	44.0986	48.5025	53.1006	62.2056	44.3863	37.9569	39.4538	40.2269	64.6965	59.2125	39.6409	35.1518	55.8883	45.0071	0.191133	5.48312	3.79534	0.0590162	0.999936	ns
45450	ENSG00000245888	1.66726	2.48147	2.68837	1.52928	2.32217	3.16987	1.17225	2.36534	1.80615	3.74198	3.4512	2.2601	3.79454	2.23101	1.54915	1.88477	1.38824	2.20771	2.28275	1.78827	0.81463	2.84711	1.09486	1.64117	2.25693	1.80974	2.18052	2.49385	1.32213	1.78083	2.80644	1.89616	2.03724	1.65007	-0.328252	1.15941	3.7915	0.0591388	0.999936	ns
21010	ENSG00000234336	4.06126	4.0217	7.28101	8.26397	6.59985	4.05744	4.74229	2.10252	5.48296	4.08216	5.44643	4.70101	4.46776	5.54566	6.39868	8.66996	9.40921	6.38165	6.61211	7.47822	4.61624	6.76189	7.03838	8.47055	4.9926	4.2386	6.13272	7.2647	11.8992	6.0845	7.7177	3.50059	2.30887	4.66572	0.329552	2.59691	3.78971	0.0591957	0.999936	ns
1152	ENSG00000116885	3.24901	7.10215	6.66492	3.55851	6.43689	5.70577	8.25904	2.75956	4.51538	4.42234	4.9611	6.14747	6.67104	7.77667	6.53339	8.0417	9.71771	8.69284	2.99119	6.58409	4.67054	10.6258	4.77046	4.60586	8.41219	6.52458	7.83626	6.5057	8.54981	7.17278	4.73586	5.83432	7.26616	9.78663	0.306747	2.71161	3.7862	0.0593078	0.999936	ns
26291	ENSG00000120896	15.9886	14.0759	13.9459	14.7928	16.4996	20.1181	11.7758	24.9675	17.481	12.9269	16.2854	14.6454	9.85356	18.868	16.3672	11.8112	8.63796	16.1439	14.4837	18.2485	13.903	13.9305	15.0934	11.0117	15.3882	12.6205	14.8548	17.3485	16.0419	9.49775	11.9274	12.8355	9.91458	16.5007	-0.214195	3.88789	3.78408	0.0593758	0.999936	ns
35240	ENSG00000108239	7.31027	8.68516	6.27287	6.91115	9.28868	11.1157	8.20575	18.6599	9.5468	13.267	10.785	12.2045	13.8317	11.665	12.73	9.80082	7.09547	11.625	9.44587	13.2088	22.2666	16.9301	6.96017	15.8293	16.1405	16.5734	14.3097	11.0597	11.1941	14.2961	12.9798	9.62664	11.4086	14.5661	0.284671	3.59157	3.77745	0.0595886	0.999936	ns
53697	ENSG00000184162	2.43676	1.8825	2.1843	2.67623	2.07773	2.32457	2.18465	1.31408	1.93516	0.680361	1.61775	2.62172	1.65246	1.84855	2.49212	0.753909	1.69674	1.62128	1.96789	1.99148	1.46633	2.49122	2.03331	1.79999	0.683918	1.23824	1.77168	1.518	1.49842	1.03882	2.10483	1.89616	1.56189	1.99146	-0.30964	0.957752	3.77634	0.0596241	0.999936	ns
10054	ENSG00000172053	47.4954	30.2911	33.9407	32.4383	26.8475	24.5137	22.2195	22.6021	38.5743	23.4724	26.0997	34.1727	21.9716	41.3056	29.8381	37.9468	24.6799	28.3207	25.5039	31.4979	25.2535	29.7421	28.8573	23.294	22.5693	19.8119	35.7061	30.1431	23.2696	15.5328	14.5584	25.9627	20.3724	28.4495	-0.233936	4.80748	3.77628	0.0596262	0.999936	ns
32524	ENSG00000165434	39.0309	22.8894	48.8948	35.8203	28.8031	26.5424	36.8193	22.2079	33.9299	18.0296	21.0847	25.4035	24.5421	21.354	34.957	42.8472	35.7858	41.498	34.7923	27.2711	31.2818	26.7425	32.8458	53.0468	42.2661	30.4798	32.9123	35.5645	58.6146	30.1751	38.2377	13.7107	49.3692	23.0441	0.283198	5.04919	3.77455	0.0596817	0.999936	ns
57040	ENSG00000100055	204.26	342.229	239.265	209.717	261.753	340.317	266.261	291.068	171.391	448.698	371.867	307.374	613.002	292.645	187.987	158.698	193.12	247.781	206.392	243.692	314.556	259.545	196.84	187.358	351.602	311.656	275.564	359.332	143.848	167.645	227.146	370.771	212.756	276.529	-0.291601	8.08869	3.77454	0.0596821	0.999936	ns
35068	ENSG00000107779	34.3711	52.1537	38.9814	52.7894	58.0543	61.2419	44.9718	38.6339	54.1201	34.018	37.5318	56.7737	41.8011	55.6478	49.1015	37.0672	61.854	39.5662	46.6784	64.0932	44.4245	60.0943	68.5069	63.8997	47.8059	55.0541	61.8723	46.2989	69.1036	74.3001	57.5319	41.132	41.0165	55.8748	0.202505	5.68667	3.77305	0.0597303	0.999936	ns
3741	ENSG00000227722	6.11327	7.78669	7.8971	9.14624	7.29243	8.91791	6.7138	5.25631	5.80549	4.08216	6.14745	7.86515	8.2623	7.33047	9.76641	10.1778	8.63796	6.58862	8.34386	6.99051	10.1014	10.7783	17.6741	6.29997	5.95009	5.76259	9.53979	9.54169	11.7229	7.91479	8.77011	4.5216	9.77876	7.68136	0.2696	3.04118	3.77052	0.0598118	0.999936	ns
2578	ENSG00000143079	5.60027	4.53511	4.48062	5.17601	4.84804	4.14197	6.23424	3.4166	5.74098	5.44288	4.90718	3.43535	5.3858	5.35443	5.9272	5.15171	4.93598	5.82972	4.25064	6.25895	9.61263	7.82955	2.89356	5.71762	6.36044	5.19109	7.42741	3.57814	6.8751	6.2329	5.08667	6.12604	12.2235	3.41394	0.286023	2.51383	3.76785	0.0598981	0.999936	ns
11624	ENSG00000178053	1.026	0.812896	2.9124	2.02923	0.896276	1.26795	2.29122	1.57689	1.29011	1.02054	1.56383	0.994444	1.28525	0.701175	0.606191	0.628258	1.38824	1.69028	1.57431	1.54442	1.84649	2.13533	2.42433	1.95881	2.25693	1.09537	3.06636	2.277	2.2917	1.38509	1.57862	0.583432	2.5126	1.93457	0.408888	0.797875	3.76437	0.0600107	0.999936	ns
23290	ENSG00000196329	13.0388	13.263	22.6271	21.7334	17.3144	20.7521	7.99262	29.1725	32.3172	18.3697	7.7652	9.76363	11.0776	8.98779	17.0407	10.5547	5.55297	15.04	20.8596	9.26649	10.9703	19.2688	12.0434	12.3352	5.40295	10.2869	21.3964	7.58998	24.151	13.4057	8.24391	12.2521	11.069	10.9246	-0.396254	3.86695	3.76396	0.060024	0.999936	ns
3304	ENSG00000179085	1.62451	1.66858	2.63237	2.41155	1.62959	1.47927	1.17225	0.919854	3.35428	1.7009	1.9413	1.71768	0.856831	2.03978	1.41445	2.76433	2.00524	1.58679	1.25945	1.99148	0.706013	1.62692	1.64229	0.370587	0.341959	0.952493	1.22654	1.62643	1.23399	0.494674	0.175402	2.18787	1.22235	1.08108	-0.479339	0.699213	3.76043	0.0601384	0.999936	ns
47911	ENSG00000205212	1.23975	0.556192	0.840117	1.05873	1.0185	0.42265	1.75838	0.525631	1.80615	2.72144	1.7256	0.632828	0.183607	0.573689	0.606191	0.753909	0.462748	0.551927	0.787156	0.528353	1.2491	1.32187	0.860246	0.529409	0.75231	0.238123	0.681414	0	1.14585	0.840947	0.175402	0.145858	0.679081	0.455192	-0.602654	-0.101959	3.75802	0.0602171	0.999936	ns
4651	ENSG00000143507	30.9511	24.3441	35.4529	27.6446	29.1697	27.0073	24.937	17.083	30.1885	18.7099	22.7564	31.3702	29.7443	29.3219	25.7968	42.0933	30.0786	29.2521	28.8099	43.203	37.2014	37.47	49.3468	33.8822	28.2458	19.8595	27.6654	19.1918	38.0775	32.9453	21.7499	14.7317	48.5543	29.2461	0.253754	4.90879	3.75704	0.0602488	0.999936	ns
45667	ENSG00000103549	29.2411	29.1359	28.844	20.3217	23.5069	21.8933	23.3917	20.2368	19.2871	36.7395	35.3209	27.1212	27.541	31.2342	25.46	21.4864	21.2864	28.5277	19.0492	26.0518	18.3563	23.2344	23.4613	16.7823	24.7578	27.4318	29.6415	33.3959	14.3672	15.4833	17.3648	29.4633	14.8719	26.7994	-0.224925	4.61765	3.75242	0.0603993	0.999936	ns
57642	ENSG00000155307	172.924	170.879	243.13	117.254	137.864	233.598	210.419	101.578	145.653	102.394	100.894	210.008	250.317	102.308	162.055	152.29	343.976	181.342	166.562	181.753	240.153	278.61	300.461	230.346	154.224	148.684	147.322	222.061	144.289	291.413	126.114	109.977	295.604	160.455	0.313383	7.54326	3.75026	0.0604698	0.999936	ns
1921	ENSG00000118454	64.168	77.4819	60.6004	68.4645	69.4207	80.3034	72.6263	68.0692	75.0843	44.5636	51.3905	73.6792	66.7104	62.2771	73.2817	50.5119	94.7091	59.884	77.8497	82.7481	73.8598	81.8036	90.4823	88.9937	74.6839	60.8643	70.39	62.4547	87.1728	93.2956	76.8262	65.0527	68.1118	73.3997	0.165164	6.16873	3.74825	0.0605358	0.999936	ns
23682	ENSG00000180815	2.47951	4.0217	2.96841	4.91133	4.88878	3.84611	6.7138	5.65053	2.3222	6.12325	5.44643	1.17525	3.79454	5.6094	2.82889	6.40823	70.8004	3.7255	2.5189	3.98297	4.61624	2.5929	2.89356	4.18233	6.15526	4.33385	3.27078	3.79499	2.9087	2.67124	2.98184	8.75149	0.882805	4.72262	0.809653	2.58197	3.74159	0.0607542	0.999936	ns
20790	ENSG00000187546	152.533	202.882	203.7	94.1093	182.148	190.573	174.239	136.927	49.2822	168.729	190.787	157.032	399.161	90.0054	61.6968	189.483	89.4646	222.84	165.854	91.6489	124.638	58.0607	98.6937	154.588	156.549	133.825	28.0061	140.089	52.7091	225.126	90.8584	31.9429	71.1677	99.9715	-0.481244	7.10612	3.74081	0.0607797	0.999936	ns
23563	ENSG00000047648	28.8991	31.9597	59.9283	16.9691	22.6921	11.2002	29.999	22.3393	16.0619	18.3697	23.1878	26.3076	57.6525	16.8919	18.051	23.6225	39.7963	47.7761	10.4692	15.7287	68.9177	43.1642	22.6792	26.4175	29.0665	38.4331	35.9105	39.2511	27.853	64.0109	25.7841	43.9033	32.7317	42.9018	0.417687	4.9946	3.73978	0.0608137	0.999936	ns
51190	ENSG00000266844	1.197	1.83971	1.23217	1.52928	1.71107	1.35248	1.54524	1.7083	1.29011	3.06162	1.77953	1.35606	1.53006	1.78481	1.54915	0.753909	0.308499	0.689908	0.787156	1.50377	1.46633	1.4744	0.703838	0.847055	1.29944	1.52399	1.49911	1.518	1.49842	1.08828	1.57862	2.18787	2.03724	1.02418	-0.349688	0.605063	3.73266	0.0610481	0.999936	ns
9229	ENSG00000122085	23.6836	19.5095	18.4266	16.2927	14.4219	15.0463	11.5627	9.98698	23.5445	13.9474	15.854	16.5439	13.0361	13.4498	24.2476	18.2195	6.63272	16.1094	16.7664	15.1597	12.3281	13.6255	14.0768	15.0352	17.4399	12.2872	12.7424	12.4693	21.7712	10.4871	11.752	14.7317	13.9212	12.2333	-0.241002	3.94097	3.73144	0.0610887	0.999936	ns
23131	ENSG00000159840	0.384751	0.727328	0.224031	0.117637	0.407398	0.33812	0.213136	0.262815	0.0645054	3.4018	5.12288	1.08485	5.26339	0.764918	1.4818	0.125652	0.462748	0.620917	0.0787156	1.25992	1.14048	0.254206	0.234613	0.0529409	0.410351	0.571496	0.545131	0.433713	0.881423	0.346272	0.350805	1.7503	0.882805	1.87767	-0.953347	0.0520962	3.72408	0.0613322	0.999936	ns
49949	ENSG00000224877	1.75276	1.58301	1.17616	1.6175	1.09998	1.26795	1.11897	0.657038	1.1611	2.38126	2.31878	2.1697	1.28525	2.10353	3.03095	1.00521	0.925496	1.00037	1.25945	1.3412	0.977556	1.37271	0.782042	0.741173	1.23105	1.42874	1.70353	1.30114	0.352569	0.890414	1.40322	3.35474	0.407448	1.82077	-0.428627	0.602072	3.72373	0.0613438	0.999936	ns
53341	ENSG00000095059	17.1001	13.263	15.0101	19.6159	11.896	14.8773	14.0137	14.4548	18.6421	14.9679	17.6335	16.8151	13.7705	18.4855	16.5019	13.5704	10.7975	13.4877	13.9327	16.5821	11.4591	14.8965	13.9203	11.0647	12.7893	15.1923	18.3982	19.3002	12.8688	9.00308	12.9798	18.3781	12.1555	14.2816	-0.181175	3.89644	3.7175	0.0615511	0.999936	ns
57150	ENSG00000128272	54.6347	40.0458	48.0547	45.8489	34.7103	32.5863	39.9631	29.0411	54.4426	40.8216	37.3161	40.1394	37.2722	42.7717	42.9722	39.7059	31.4669	40.4631	28.3376	36.7002	36.9842	41.6898	36.9906	42.5645	33.2384	43.6242	39.8627	38.4921	34.4637	23.6949	29.8184	41.2778	45.023	34.4808	-0.169743	5.28324	3.71266	0.0617127	0.999936	ns
37556	ENSG00000139233	8.42178	5.94698	8.51318	7.82283	6.19245	7.22731	7.0335	4.20505	6.57955	3.4018	7.17203	7.59393	8.44591	5.99186	11.1135	8.16735	8.79221	6.96807	10.1543	7.96593	9.12386	8.54133	6.96017	10.5352	6.97597	6.19121	8.38139	8.67427	7.40396	10.6355	7.8931	5.68847	10.9332	7.73826	0.226203	2.98112	3.71172	0.0617442	0.999936	ns
57139	ENSG00000100316	393.643	165.745	264.973	337.44	177.585	159.423	130.386	169.779	334.267	172.131	187.282	218.597	98.2296	254.208	240.86	318.652	107.82	213.872	220.561	193.255	138.216	182.317	233.518	153.052	165.645	119.824	223.504	192.243	243.273	95.9668	127.693	149.213	135.612	156.017	-0.313004	7.6181	3.71142	0.0617541	0.999936	ns
56883	ENSG00000228839	13.4663	21.007	13.9459	15.6163	18.17	22.2736	15.5057	31.8007	21.3513	13.267	14.9372	16.6343	28.8263	17.0194	24.0456	12.0626	15.7334	16.7303	19.5215	22.394	16.4555	17.1335	12.1999	18.0529	21.817	15.2875	15.7407	14.7463	16.3945	19.0944	12.2782	13.5648	12.7667	19.3457	-0.225932	4.15097	3.70885	0.0618404	0.999936	ns
22103	ENSG00000278819	2.00926	1.54022	1.73624	1.26459	1.46663	2.15551	1.3321	1.83971	1.87066	1.36072	1.5099	1.26566	1.59126	1.65732	1.95328	4.27215	3.23924	1.37982	2.20404	3.04819	2.76974	1.88113	1.8769	2.54116	1.7098	2.00024	1.9761	0.867427	2.02727	3.56166	2.63103	0.291716	0.814897	1.87767	0.389496	1.03445	3.70831	0.0618583	0.999936	ns
17507	ENSG00000213347	5.17277	8.47124	6.83295	4.4996	7.12947	11.2425	10.6568	10.7754	4.19285	12.5867	12.9959	7.68434	17.3814	7.33047	6.06191	5.02606	4.16473	8.65835	7.32055	8.1285	6.51704	7.62619	6.33454	4.28822	7.11275	10.1441	6.06458	11.1681	2.9087	5.29302	4.91126	9.48078	9.43922	6.82788	-0.346385	2.97902	3.70784	0.061874	0.999936	ns
38342	ENSG00000249550	0.598502	0.64176	1.56822	1.85278	0.855536	0.929829	1.38539	0.788446	0.774065	3.74198	1.61775	0.271212	0.734427	0.701175	0.538836	3.76955	0.925496	1.37982	1.57431	0.365783	2.71543	1.32187	1.09486	0.211764	1.91497	2.95273	2.24866	1.30114	1.32213	0.445207	3.15724	3.35474	1.56189	0.512091	0.632668	0.5831	3.70334	0.0620251	0.999936	ns
20119	ENSG00000112419	359.913	451.885	369.427	296.003	388.658	389.556	361.533	281.87	367.423	211.252	261.536	422.819	414.033	446.84	358.191	324.432	381.921	319.841	384.683	399.231	466.62	461.384	319.777	481.657	403.854	366.186	333.007	381.234	558.822	494.625	375.887	274.213	665.567	482.902	0.208305	8.60755	3.70276	0.0620448	0.999936	ns
38465	ENSG00000202538	65.023	20.3224	35.2849	51.7895	9.0035	8.91791	44.6521	81.0785	8.45021	183.017	50.7434	23.7762	40.3323	16.127	13.6056	18.8477	108.129	18.0756	11.335	17.3544	5.86534	6.91441	11.6524	50.9292	14.7042	17.8593	15.4681	49.2265	37.1079	22.4088	14.7338	16.3361	40.609	12.6885	-0.740383	5.06441	3.70155	0.0620855	0.999936	ns
16828	ENSG00000120306	28.3006	43.6397	44.6942	22.0569	43.9175	74.5131	48.3287	45.2042	20.3837	68.0361	58.994	38.7833	144.131	30.9154	14.818	27.1407	44.4238	41.5325	36.2879	40.2361	41.6547	24.7597	36.9124	34.5704	54.4399	42.7193	30.9362	43.0461	17.1878	27.2071	16.4878	25.9627	69.1983	31.2944	-0.420578	5.38071	3.70087	0.0621084	0.999936	ns
30030	ENSG00000136895	12.9533	10.9955	9.63334	14.7046	11.0405	11.5383	11.7758	9.72417	8.2567	9.86523	10.6772	14.2838	11.9344	10.6451	11.3156	14.7012	15.5792	12.3494	10.6266	15.8506	10.2643	13.6763	15.0152	11.5941	10.2588	12.5253	10.7663	12.7945	13.4858	14.0488	13.6814	10.9394	9.57504	13.9972	0.168745	3.61071	3.69625	0.062264	0.999936	ns
749	ENSG00000117308	1.66726	2.26755	1.79225	1.55868	1.62959	1.98645	2.61092	1.05126	2.12868	2.72144	2.26485	2.62172	1.89727	1.9123	2.49212	1.63347	1.54249	1.58679	1.41688	1.86956	1.14048	2.13533	2.65894	1.64117	1.50462	1.52399	2.24866	1.73485	1.32213	1.28615	1.40322	2.04201	1.56189	1.93457	-0.25742	0.973778	3.69415	0.0623349	0.999936	ns
49778	ENSG00000175931	73.7867	75.1715	74.0983	57.289	81.8871	83.8537	87.8655	55.5855	60.4416	98.3121	100.732	75.5777	83.4187	92.3001	102.177	76.3962	102.267	165.578	68.1677	91.974	93.3023	56.8405	61.7031	121.499	124.268	167.163	90.3554	124.801	80.4739	58.0253	91.9108	69.866	96.6332	77.8947	0.257178	6.47566	3.69319	0.0623674	0.999936	ns
43588	ENSG00000166797	20.1781	15.5734	17.4744	17.322	18.4959	16.8215	15.7721	12.2209	19.0291	16.6688	14.7215	18.0808	19.1563	17.0194	18.5899	23.4968	16.9674	19.3174	19.2853	14.0623	20.6373	18.8621	16.8139	19.0587	21.8854	21.0025	21.9415	13.4451	21.5949	24.9316	14.2076	14.8775	37.4853	15.4765	0.205223	4.22801	3.6926	0.0623873	0.999936	ns
50930	ENSG00000081923	11.6708	28.1947	9.91337	13.4988	26.3179	25.1054	21.6334	18.6599	18.255	14.6278	24.0506	24.7707	21.482	21.0353	29.2319	16.0834	24.5256	21.8011	27.1569	31.0915	18.0848	19.4722	24.3997	21.8117	25.5785	18.6212	28.3468	32.7454	25.1206	32.1044	27.0119	20.8577	17.3166	35.9033	0.257957	4.52184	3.6862	0.0626044	0.999936	ns
4273	ENSG00000077152	1.58176	2.22477	2.46434	2.41155	2.15921	1.39474	1.81166	1.57689	2.70923	4.76252	1.5099	1.53687	0.918034	2.42224	1.61651	2.01043	1.07975	1.34532	1.4956	1.86956	1.52064	1.52524	2.18972	1.53529	1.02588	1.14299	1.09026	1.19271	2.55613	2.47337	1.22782	0.875149	2.17306	1.70697	-0.341916	0.923881	3.67796	0.0628851	0.999936	ns
11231	ENSG00000242337	7.86603	3.59386	4.53663	6.94056	6.35541	4.64915	4.84885	3.94223	5.67648	4.76252	5.87783	5.42424	5.5694	6.31058	6.6681	6.91084	8.63796	6.24367	6.5334	6.82794	5.91964	5.94843	7.27299	5.71762	4.1719	6.52458	4.63361	7.69841	10.7534	5.14461	7.01609	4.5216	5.908	7.79516	0.231368	2.63618	3.67736	0.0629053	0.999936	ns
52006	ENSG00000080839	46.1274	55.1058	48.7828	47.4664	44.7731	53.761	53.1243	53.7457	55.5392	33.6778	35.8601	48.0949	40.3323	57.8788	58.5985	60.6897	67.4069	56.0205	47.4655	59.4193	42.4151	47.6891	66.3172	55.2703	40.0092	53.7206	46.745	48.6843	60.2012	61.0428	74.1952	47.8415	49.6408	58.3784	0.166178	5.71042	3.67048	0.0631409	0.999936	ns
15269	ENSG00000056097	151.293	197.234	165.895	159.897	190.296	190.361	182.605	168.596	169.198	109.878	132.763	188.492	199.397	162.481	178.287	133.819	206.694	163.094	177.976	186.508	189.211	204.331	194.572	224.787	174.536	173.163	177.304	165.787	210.748	260.397	199.959	144.254	213.571	199.602	0.158028	7.49936	3.66961	0.0631705	0.999936	ns
37525	ENSG00000280181	0.427501	1.49744	0.448062	0.499955	1.91477	1.60607	1.54524	1.31408	0.387033	3.74198	3.07373	1.80808	2.14208	1.40235	0.875609	0.376955	1.07975	1.03486	0.472294	1.70699	1.2491	1.06767	0.860246	1.05882	1.7098	0.809619	0.953979	0.433713	0.176285	0.593609	1.57862	1.16686	1.76561	0.625889	-0.552797	0.387713	3.66915	0.0631863	0.999936	ns
6114	ENSG00000068878	287.195	275.058	261.724	222.186	256.539	237.233	275.426	194.352	223.769	178.595	206.047	267.596	279.205	241.523	270.294	273.292	351.997	320.497	244.569	248.123	226.956	239.513	262.453	319.657	279.791	307.608	228.274	242.663	329.917	315.355	278.013	168.612	304.839	269.303	0.161892	8.03098	3.66447	0.0633471	0.999936	ns
34754	ENSG00000099284	2.30851	3.72221	3.08043	4.05846	3.17771	3.50799	2.50435	2.89097	5.22494	4.76252	3.39728	3.52576	1.77487	3.82459	4.04127	4.1465	5.24448	3.65651	4.32936	4.38939	4.29038	3.86393	2.50253	4.02351	3.82994	3.71472	3.27078	3.90342	4.75969	5.58982	2.63103	4.95918	4.2103	3.92603	0.244343	1.96539	3.66123	0.0634589	0.999936	ns
420	ENSG00000162496	23.7263	25.8415	16.9704	25.086	26.155	32.0791	21.8465	43.3645	32.0592	23.4724	32.6246	26.4884	17.8099	37.9909	30.8484	16.963	30.5414	23.5949	31.9585	31.1322	18.2477	19.7772	20.4895	20.2764	30.5711	20.6215	30.7318	26.7818	27.853	18.8471	20.8729	18.9616	8.96387	23.8976	-0.257605	4.66338	3.65991	0.0635043	0.999936	ns
3385	ENSG00000187862	4.10401	1.54022	1.62423	2.79387	1.54811	2.32457	3.09048	4.20505	3.93483	2.72144	2.10308	1.89848	1.10164	4.20705	1.54915	2.76433	1.38824	2.51816	2.5189	3.21076	1.46633	3.25384	2.34613	1.05882	0.889094	2.76223	0.817696	1.84328	1.23399	1.08828	0.526207	3.06302	0.203724	1.53627	-0.49277	1.18748	3.65648	0.063623	0.999936	ns
29174	ENSG00000135046	249.49	192.528	301.826	191.895	187.077	155.408	229.388	81.0785	174.1	96.6112	103.159	216.789	226.999	194.48	203.007	271.784	358.167	222.047	151.842	226.948	246.507	260.256	233.127	252.052	139.246	128.968	192.499	175.979	329.035	283.646	217.674	149.505	387.755	163.983	0.305127	7.72628	3.65253	0.0637597	0.999936	ns
40395	ENSG00000211787	2.69326	1.3263	2.01628	2.20569	0.692577	1.01436	0.745978	0.657038	2.51571	0.680361	0.808875	1.62727	0.55082	1.27486	3.03095	1.25652	0.771246	1.10385	1.0233	1.09735	1.03186	0.864301	1.8769	0.688232	1.29944	0.761995	1.09026	0.867427	1.05771	0.643077	0.701609	0.145858	2.5126	1.13798	-0.48016	0.463268	3.64969	0.0638583	0.999936	ns
41007	ENSG00000258955	1.368	1.62579	1.51221	1.32341	1.75181	1.39474	1.75838	2.62815	0.774065	1.36072	1.02458	1.44646	2.44809	0.892405	0.606191	0.502606	1.38824	1.03486	2.5189	2.07277	3.09559	2.3387	2.65894	2.64705	1.6414	1.33349	0.340707	1.95171	0.616996	2.62177	1.05241	1.16686	7.94524	2.90185	0.543962	0.967308	3.64378	0.0640639	0.999936	ns
15079	ENSG00000154153	132.996	104.735	100.142	109.637	98.0608	108.114	93.9932	160.974	172.875	94.9103	110.223	79.0131	54.776	123.853	150.403	92.2283	48.7428	105.28	149.087	124.407	85.9163	84.9557	95.7219	93.7584	126.593	48.7677	84.2227	60.6114	116.436	86.0734	59.6368	45.7995	138.193	105.661	-0.292059	6.66568	3.63955	0.0642115	0.999936	ns
47434	ENSG00000170004	144.196	148.888	131.282	156.545	119.368	148.604	111.524	116.296	160.619	125.186	119.714	130.272	93.0274	167.135	168.656	116.102	76.1991	141.707	143.577	143.305	102.318	145.203	153.984	107.788	115.993	108.68	153.863	136.403	114.938	85.8755	115.941	119.75	74.0198	114.026	-0.188099	6.98788	3.63866	0.0642423	0.999936	ns
17965	ENSG00000137364	10.602	10.7816	13.0498	9.08742	11.1627	9.89	11.8291	10.5126	10.7724	5.78306	8.78978	10.7581	13.9541	10.3901	12.4606	11.4343	12.9569	9.41725	10.3117	11.9083	16.184	11.0834	11.887	12.9705	11.9686	9.71543	9.67607	11.0597	15.6893	16.2253	12.1028	8.75149	29.2684	9.10384	0.250037	3.57941	3.63004	0.0645445	0.999936	ns
20048	ENSG00000229922	0.726752	1.15517	1.51221	0.764638	1.18146	0.718504	1.49196	0.394223	0.322527	1.02054	2.26485	0.813636	2.6929	0.19123	0.673545	1.88477	0.308499	1.34532	0.944587	1.46313	5.81103	0.711777	0.234613	1.1647	0.889094	0.71437	0.749555	0.867427	1.23399	0.742012	1.05241	0.583432	15.5509	0.56899	0.8695	0.763923	3.6298	0.0645529	0.999936	ns
26385	ENSG00000120899	514.327	783.161	625.719	563.979	655.545	781.226	773.259	582.399	542.878	907.261	847.27	830.089	1186.59	692.57	568.876	513.538	542.186	669.418	558.96	636.746	871.274	655.598	491.044	550.427	627.905	652.696	698.381	742.192	570.81	600.98	548.307	628.794	832.01	670.611	-0.188816	9.39692	3.62714	0.0646464	0.999936	ns
9992	ENSG00000047849	128.892	184.271	141.7	147.516	159.7	187.318	153.405	159.003	142.428	118.383	121.169	171.225	173.692	184.409	179.433	121.254	200.524	124.321	128.621	229.711	169.552	184.655	233.127	153.158	151.625	162.924	199.177	176.63	196.381	180.606	228.549	188.449	159.991	173.314	0.173745	7.39418	3.62676	0.0646599	0.999936	ns
25738	ENSG00000203879	45.5717	54.4641	45.7023	42.9962	47.0952	52.6199	42.4674	38.7653	39.7999	74.1593	65.5728	47.6429	56.4285	56.0303	47.2155	37.4442	46.7375	50.1218	44.002	47.5924	38.6135	43.876	37.929	32.241	44.6599	54.1969	53.968	59.744	23.9747	29.4331	41.0441	63.0107	28.2498	48.7055	-0.213492	5.54308	3.62574	0.0646958	0.999936	ns
47063	ENSG00000280136	0.213751	0.256704	0.50407	0.529365	0.692577	0.845299	0.586125	0.657038	0.516043	0.34018	0.2157	0.632828	1.22404	0.19123	0.134709	0.376955	0.462748	0.724404	1.0233	0.16257	3.04129	0.457571	0.234613	3.2294	1.23105	0.809619	0.204424	0.325285	0.176285	1.08828	0.526207	0	1.6977	0.227596	0.778032	-0.251791	3.62381	0.0647637	0.999936	ns
6854	ENSG00000259848	0.598502	0.42784	0.728101	1.73514	0.937016	0.591709	1.06568	0.525631	0.193516	1.7009	1.45598	0.180808	0.244809	0.127486	0.336773	0.628258	9.71771	1.31083	1.57431	0.203213	1.46633	1.32187	0.312817	0.264705	0.820702	1.00012	1.1584	1.30114	0.0881423	1.13775	0.526207	1.31272	0.746989	0.455192	0.839052	0.156357	3.62265	0.0648048	0.999936	ns
37058	ENSG00000196876	6.58352	6.50317	11.0335	10.8814	6.88503	10.3972	11.6692	11.0382	6.77307	9.86523	11.4321	5.33384	6.36503	5.92812	8.75609	8.54431	10.489	7.79596	8.18642	5.93381	8.798	10.575	16.5793	10.1117	7.38632	12.8587	10.5619	10.3007	16.9233	12.6142	11.2257	11.6686	11.6123	5.8606	0.272545	3.28375	3.61758	0.0649838	0.999936	ns
20674	ENSG00000086232	212.041	79.0649	155.87	99.6382	139.004	90.1089	106.302	80.9471	81.3414	100.353	129.312	79.0131	96.5771	105.622	91.7369	261.355	181.86	283.897	113.35	73.8068	104.381	64.5684	88.4489	197.046	180.281	208.025	117.544	139.222	173.2	74.3496	104.891	65.0527	174.048	81.65	0.364586	6.99551	3.61613	0.0650355	0.999936	ns
7778	ENSG00000168280	15.2618	9.45527	14.8981	10.4697	9.57386	11.961	9.00502	8.5415	9.67582	6.12325	7.01025	8.58838	4.83498	10.0077	16.7713	15.9578	11.7229	11.9354	15.1921	13.412	15.478	12.9137	16.6575	12.1764	9.1645	10.1441	10.4256	6.61413	26.7953	10.4871	8.59471	6.12604	16.5017	10.4694	0.315004	3.54931	3.61521	0.0650681	0.999936	ns
54595	ENSG00000131115	8.93478	10.8244	9.07326	10.6461	9.8183	10.6085	8.20575	8.80432	11.2885	6.80361	7.60343	8.04595	8.1399	9.30651	9.16022	8.293	17.4302	8.38238	9.91817	11.5018	9.50402	10.1174	12.5127	11.1705	11.2847	9.66781	8.99466	9.10798	12.3399	9.25041	9.29632	10.0642	8.69223	10.2418	0.178498	3.31922	3.61391	0.0651141	0.999936	ns
2068	ENSG00000233008	39.8859	21.4348	39.6535	42.8491	28.2327	33.7697	21.4735	29.5667	39.9934	14.6278	34.0806	25.3131	23.3181	24.2862	45.5317	39.0776	9.56346	26.6994	54.1563	24.1417	29.381	14.2864	12.3563	29.9646	28.7246	20.3357	15.6044	23.8542	24.768	26.5146	12.8044	12.6897	28.2498	29.3599	-0.347126	4.77742	3.60969	0.0652641	0.999936	ns
24133	ENSG00000049769	17.1428	15.445	15.2901	15.381	16.0515	18.8502	16.3049	14.0606	15.6103	11.9063	15.1529	14.0126	14.8109	18.5493	17.0407	11.5599	8.63796	15.6954	15.8218	15.7287	11.785	14.6423	10.4794	12.5999	15.7301	15.9066	17.5123	15.5053	12.8688	11.2786	17.5402	18.3781	8.01315	13.1437	-0.187101	3.88719	3.60316	0.0654968	0.999936	ns
14175	ENSG00000164136	127.182	152.696	140.972	122.724	111.505	124.09	105.183	95.9276	107.273	77.9013	113.836	176.107	235.69	105.049	80.1519	162.467	70.9547	145.433	103.196	150.296	331.5	124.205	121.295	163.164	142.255	138.397	116.999	108.97	193.384	158.197	87.3503	63.5941	732.728	133.883	0.450611	7.23742	3.60288	0.0655067	0.999936	ns
29897	ENSG00000095261	16.1168	13.9476	13.6099	14.087	14.4219	16.5679	13.5342	13.6664	19.8677	8.50451	8.78978	14.6454	13.5257	15.4896	17.6469	13.0678	16.9674	13.3497	16.6877	18.8581	15.6409	14.9473	20.0985	18.1058	14.9094	13.954	15.1955	15.3968	16.6589	16.4727	13.1552	14.7317	27.367	16.2162	0.194849	3.9655	3.60032	0.0655981	0.999936	ns
37302	ENSG00000111540	83.1918	71.9627	76.4506	81.7574	88.0795	77.4717	85.148	59.5277	71.9881	82.6638	86.8193	78.2899	91.1913	81.9737	73.6859	89.9665	118.772	119.009	79.5028	68.8484	82.3862	74.7875	78.5952	121.023	89.3197	107.441	80.8838	93.5737	81.6198	70.8374	81.3866	74.5335	99.757	69.5306	0.157581	6.40247	3.59886	0.0656506	0.999936	ns
11018	ENSG00000173706	60.9617	55.063	70.1777	76.1109	73.0873	62.8903	61.6497	54.9284	70.698	53.4083	51.067	57.7681	55.082	85.9258	81.6337	58.051	71.7259	55.3996	50.7716	87.0969	70.384	85.6675	92.5156	60.3527	60.7319	65.5316	83.1325	58.5513	109.385	74.9926	66.8283	58.3432	117.209	87.2261	0.201381	6.1348	3.59864	0.0656584	0.999936	ns
39557	ENSG00000136110	2.18026	1.71136	1.84826	2.8821	2.07773	2.49363	2.71749	4.33645	1.61264	1.36072	1.2942	1.35606	2.44809	1.78481	2.15535	2.38738	3.39348	2.17321	3.22734	1.86956	2.28096	2.64374	2.81535	3.4941	2.18854	2.42886	1.56725	1.518	4.67154	1.58296	7.36689	4.37574	2.64841	1.53627	0.376998	1.39326	3.59814	0.0656762	0.999936	ns
40500	ENSG00000211877	1.49625	1.41187	2.29632	1.88219	1.0185	0.760769	0.799262	2.62815	1.87066	1.7009	0.8628	1.62727	0.673225	1.08363	1.88593	2.51303	1.54249	0.620917	0.944587	1.42249	0.325852	0.81346	1.17306	1.32352	0.75231	0.571496	0.953979	0.433713	1.41028	0.939881	2.28023	0	0.746989	0.910384	-0.512692	0.402232	3.59583	0.0657591	0.999936	ns
38054	ENSG00000139354	6.07052	2.22477	4.64864	2.94091	3.74806	3.46573	4.31601	4.20505	3.80582	4.08216	3.4512	3.52576	2.6929	4.27079	3.09831	9.42387	4.62748	5.48477	4.25064	3.29204	6.46273	4.11814	2.65894	5.34703	3.69316	3.00035	3.27078	2.38542	4.31897	5.09515	4.56046	3.20888	10.3899	4.15363	0.327483	2.14355	3.59491	0.0657922	0.999936	ns
20639	ENSG00000272968	0.641252	1.49744	0.672093	0.970502	1.14072	0.845299	1.11897	2.36534	0.838571	1.36072	1.67168	1.71768	1.22404	1.27486	1.54915	1.00521	4.31898	1.10385	1.10202	1.3412	1.14048	1.16935	1.48588	0.741173	1.02588	2.33361	1.77168	1.84328	0.793281	2.17657	3.68345	4.37574	0.543265	1.87767	0.479509	0.689449	3.59306	0.0658586	0.999936	ns
56772	ENSG00000100219	65.1512	30.0772	48.3907	43.6726	40.9028	26.0775	26.2158	26.6758	154.555	36.7395	35.1052	47.1005	28.2142	48.5723	48.0911	50.2606	33.6263	35.3578	29.9906	32.4327	26.8828	36.9616	49.4251	34.4645	27.9039	29.6225	42.0432	49.9855	52.1803	30.1751	32.6248	26.8379	54.2585	26.5718	-0.350711	5.37574	3.5919	0.0659001	0.999936	ns
45732	ENSG00000169877	6.28427	4.36397	12.0417	3.58792	8.06649	6.55107	6.44738	5.38772	6.70857	12.9269	8.57408	3.70656	5.3858	5.1632	4.58011	5.65432	43.8068	19.3519	9.13101	5.03967	11.2962	1.62692	2.18972	11.2235	14.841	16.5734	2.7938	8.89112	12.5162	1.73136	12.629	1.16686	16.3658	2.84495	0.668499	3.14695	3.59162	0.0659104	0.999936	ns
21681	ENSG00000164669	2.26576	1.75414	1.90426	2.82328	2.28143	1.85966	1.70509	1.31408	1.41912	0.680361	2.48055	2.44091	1.77487	2.8047	1.68386	2.51303	2.15949	1.82826	3.5422	2.31662	2.11804	1.27103	2.65894	2.0647	2.12015	2.09549	3.27078	2.92757	2.64427	3.46272	0.701609	4.81332	2.98796	2.10526	0.332823	1.25962	3.58993	0.065971	0.999936	ns
49504	ENSG00000280299	2.77876	0.342272	0.560078	0.882274	0.733317	1.73286	0.479557	0.394223	1.1611	0.680361	1.02458	0.723232	0.367213	1.9123	0.673545	0.251303	0.462748	0.517431	0.472294	0.243855	0.380161	0.915142	0.312817	0.58235	1.16266	0.761995	1.9761	0.867427	0.352569	1.08828	0	0	0.271632	0.853485	-0.643387	-0.123054	3.5866	0.0660912	0.999936	ns
36521	ENSG00000134532	50.7017	35.5107	58.0801	66.2588	94.5979	69.3991	37.6719	41.6562	33.6718	66.3352	59.1018	30.9182	45.1061	36.4611	129.388	134.95	17.2759	51.9501	48.0952	71.734	40.5143	61.6196	120.747	78.7761	41.3087	65.1029	57.2387	137.27	98.8076	196.88	72.0903	49.7376	43.4612	86.202	0.444996	6.10044	3.58413	0.0661801	0.999936	ns
23599	ENSG00000176896	21.7598	14.5038	21.395	15.7633	13.7701	16.1452	20.1947	13.1408	16.3199	18.0296	13.3195	15.2783	12.5465	13.8323	20.6105	24.1251	18.0472	23.1809	12.3584	19.549	17.5417	16.7268	20.8805	21.6528	17.1663	25.4316	17.1716	13.9873	21.4186	14.2961	24.5563	12.6897	23.0887	15.9886	0.204532	4.16654	3.5841	0.0661813	0.999936	ns
41839	ENSG00000257275	11.8845	11.5089	2.52035	7.55815	8.7998	10.2704	5.86125	2.10252	2.70923	3.4018	3.8826	7.05151	5.01858	3.37839	7.61106	29.5281	9.56346	6.10569	17.2387	10.9735	4.18177	6.55852	9.3845	2.54116	18.0554	5.00059	7.97254	8.13213	8.19724	4.99621	11.2257	5.68847	6.99453	2.78805	0.535457	3.0025	3.58018	0.0663231	0.999936	ns
55015	ENSG00000129450	48.2222	62.2507	68.5535	51.2601	47.2989	75.612	63.7278	63.9955	38.7678	101.034	88.8684	76.8434	100.8	68.269	40.8169	57.7997	43.1898	80.7882	61.8705	52.5914	64.8989	49.6719	37.2252	58.0233	81.865	58.4355	72.1617	56.8165	38.8708	51.2483	46.1308	39.5276	59.1479	55.3058	-0.240789	5.92479	3.57908	0.0663631	0.999936	ns
13338	ENSG00000163735	1.79551	1.3263	4.3126	1.67632	1.09998	1.26795	2.87734	3.28519	2.51571	5.1027	6.74063	3.43535	3.36612	2.8047	1.21238	8.16735	9.87195	10.4866	1.33817	0.365783	3.36714	2.28786	5.70891	4.81762	1.57301	3.8576	0.476989	2.81914	4.05455	2.96805	3.15724	1.31272	20.7799	1.30868	0.738375	1.98299	3.57601	0.0664745	0.999936	ns
52949	ENSG00000130254	77.677	94.5527	79.9791	67.3763	79.9315	76.4151	80.7787	76.8735	67.0211	91.8487	93.452	83.8949	90.3957	88.7943	77.0536	61.8206	62.6252	72.8543	67.1444	80.7973	63.2153	75.4484	72.3389	70.5703	76.7356	83.2003	85.1767	86.0921	53.6787	66.4842	87.3503	92.3282	55.413	91.0384	-0.144902	6.2757	3.57565	0.0664873	0.999936	ns
13769	ENSG00000164023	12.5685	15.8729	19.8267	9.55797	15.7256	15.8494	19.3954	8.80432	10.9659	8.16433	12.2949	18.6232	19.8295	15.1071	14.4812	13.5704	20.3609	13.8327	12.4371	22.6785	20.4744	22.3193	11.105	19.5352	15.3882	15.6209	20.5105	16.4811	17.0996	20.6774	18.0664	10.2101	16.9091	18.4353	0.239564	4.01038	3.57395	0.0665491	0.999936	ns
46252	ENSG00000103005	21.4606	28.7081	27.2198	23.8508	27.9475	37.7003	26.2158	23.6534	21.5448	38.1002	31.8697	28.1156	50.9203	28.3657	21.6882	16.0834	23.9086	26.7684	19.6789	25.4016	26.3397	23.2344	24.8689	19.9058	30.5711	26.1936	25.6893	35.6729	20.5372	13.9004	19.4697	34.5684	32.1884	26.6856	-0.23005	4.74656	3.57349	0.0665659	0.999936	ns
55398	ENSG00000063244	32.2764	41.3721	33.6047	32.9382	34.8326	43.3216	37.885	30.4866	34.8329	43.8833	43.895	41.9474	36.0481	44.7477	41.1536	30.4077	27.1479	31.3908	30.8565	40.7644	29.3267	38.9444	38.9457	30.3352	30.2976	34.4803	44.4963	48.5759	23.7103	27.1082	27.7136	49.0083	18.8784	32.4324	-0.193175	5.15565	3.57201	0.0666198	0.999936	ns
10597	ENSG00000178694	190.666	122.576	187.794	118.842	131.875	138.714	150.261	115.376	112.885	101.714	123.92	111.106	158.391	105.431	104.063	162.719	124.171	157.748	155.148	134.771	157.767	116.376	148.588	215.417	163.867	149.875	116.113	121.331	205.372	156.416	133.306	77.5965	299.61	146.572	0.234983	7.17742	3.57056	0.0666727	0.999936	ns
11747	ENSG00000171757	2.65051	2.26755	2.35233	2.99973	3.25919	2.57816	3.62332	2.89097	3.16077	3.74198	2.3727	2.2601	2.38689	1.78481	2.42476	2.51303	4.62748	2.03523	3.62092	3.61718	3.53006	2.74543	4.61405	4.34116	2.66728	2.00024	1.90796	3.14442	3.9664	3.16592	4.56046	1.45858	7.06244	2.27596	0.312657	1.66952	3.56881	0.0667362	0.999936	ns
28396	ENSG00000044459	56.3447	47.5758	61.0485	35.5557	50.5989	47.1254	56.0016	36.3999	44.2507	38.1002	53.7632	75.0353	72.0962	45.9588	45.8684	69.611	32.3924	50.7427	54.2351	49.3806	117.741	70.2118	39.1803	72.2114	69.7597	47.7199	48.1078	39.1426	82.5894	79.4447	44.2014	29.1716	162.029	60.0284	0.328684	5.8704	3.5671	0.0667986	0.999936	ns
35011	ENSG00000122378	4.53152	3.08045	3.52849	2.85269	3.46289	3.21214	3.09048	3.67942	4.83791	4.76252	3.34335	2.98333	1.71366	7.77667	3.36773	3.26694	1.85099	3.96697	3.46349	2.80433	2.38958	2.89795	1.32947	2.17058	2.73567	2.52411	3.9522	2.92757	3.43755	3.56166	3.33264	4.37574	3.59913	3.12944	-0.295925	1.79178	3.56444	0.0668961	0.999936	ns
37920	ENSG00000198015	38.4324	36.4092	36.125	36.7614	42.2065	43.6174	41.9346	50.4606	48.4436	19.7305	31.3844	40.501	39.4142	38.2459	42.4334	36.3133	52.4448	32.7706	45.9699	41.7805	37.0385	39.7579	47.7046	53.8939	46.3013	41.3858	38.2273	39.7932	50.6818	50.3084	52.0945	33.6932	56.0242	44.6657	0.176894	5.396	3.56424	0.0669034	0.999936	ns
19874	ENSG00000255330	1.66726	1.28352	1.4562	1.05873	1.30367	1.39474	1.0124	3.02238	1.03209	1.02054	1.40205	1.71768	1.95847	1.46609	1.41445	1.50782	1.54249	1.24183	1.81046	1.6257	2.17235	1.62692	2.18972	2.69999	2.12015	1.76211	1.90796	3.14442	1.6747	1.87976	0.526207	2.18787	2.37678	1.02418	0.32556	0.851031	3.56294	0.0669508	0.999936	ns
36751	ENSG00000139116	62.458	51.897	70.0097	87.1687	63.0653	68.6383	50.9396	38.8967	58.1194	31.9769	38.0711	60.1187	44.0656	61.0022	60.6191	59.5588	71.5717	43.0503	74.3863	71.287	47.4658	74.5333	137.639	91.5349	40.146	48.6724	59.76	38.9258	109.561	75.982	76.8262	47.1122	63.0187	76.4153	0.282495	5.98904	3.56223	0.0669769	0.999936	ns
26389	ENSG00000234770	5.64302	3.63664	2.57636	4.11728	3.66658	6.76239	2.55764	7.88446	6.12802	3.4018	5.50035	4.06818	2.87651	4.90823	6.46604	3.39259	1.85099	2.89761	7.71413	4.75517	4.07315	2.69459	3.28458	2.64705	4.85582	3.95285	1.83982	5.09613	3.26127	1.92923	6.13908	3.35474	2.37678	3.75533	-0.353056	2.08332	3.55908	0.0670924	0.999936	ns
37973	ENSG00000258343	0.12825	0.64176	0.560078	0.705819	0.488878	0.380385	0.639409	0.788446	0	1.02054	1.02458	0.542424	0.183607	0.0637432	0.134709	0.879561	3.85623	0.620917	0.629725	0.447068	0.81463	0.559254	0.156408	0.317646	1.09427	0.952493	0.340707	1.62643	0.176285	0.247337	1.05241	2.33373	0.33954	0.170697	0.797115	-0.401649	3.55836	0.0671186	0.999936	ns
41175	ENSG00000100614	415.104	234.67	310.563	274.27	323.189	300.081	297.379	225.364	198.677	256.836	248.756	242.102	307.113	203.787	217.69	408.242	291.223	518.19	361.698	222.924	308.039	244.241	230.624	491.609	400.024	338.707	227.251	260.228	388.179	337.417	233.285	114.499	574.91	280	0.278637	8.24177	3.55681	0.0671756	0.999936	ns
35428	ENSG00000077150	20.1781	27.1251	19.6587	18.0572	25.2587	30.0927	33.8354	27.2014	19.1581	54.0887	42.8165	28.0252	45.7793	28.302	24.0456	15.5808	17.4302	23.5259	20.3873	26.1738	35.5179	20.2348	20.0985	17.1529	30.7079	22.9075	31.6176	35.5645	15.513	15.3349	31.2216	32.2346	21.1873	27.8236	-0.282137	4.73633	3.55626	0.0671957	0.999936	ns
35386	ENSG00000107815	5.04452	2.56704	3.13643	3.49969	2.40365	2.70496	2.55764	2.89097	4.25736	3.4018	3.07373	2.1697	1.95847	3.2509	3.90656	2.76433	1.54249	1.89725	2.28275	1.99148	2.66112	2.54206	3.7538	2.11764	2.32532	2.09549	2.18052	3.03599	3.87826	1.58296	2.80644	4.08403	3.25959	2.50356	-0.273661	1.55623	3.55134	0.067377	0.999936	ns
3522	ENSG00000162729	9.23403	6.75987	5.09671	8.85215	6.80355	9.42509	6.23424	10.5126	8.90175	7.48397	9.38295	9.0404	4.83498	10.1352	6.60075	6.15693	5.55297	5.62275	6.92697	9.55099	6.2998	7.77871	8.60246	5.29409	5.53974	7.23895	10.0168	7.58998	3.26127	4.74887	5.96368	10.0642	3.87076	5.97439	-0.261135	2.87519	3.55032	0.0674145	0.999936	ns
19374	ENSG00000135317	84.3033	103.152	96.2774	83.2867	98.6311	98.1815	101.24	72.2742	84.5021	57.4905	62.7687	99.806	115.06	84.141	97.6641	86.197	120.314	83.9963	97.7648	92.3804	102.752	110.071	103.699	117.423	93.8336	80.3428	80.9519	78.9358	132.302	149.985	104.54	64.9069	124.543	109.929	0.189227	6.59141	3.5479	0.0675039	0.999936	ns
51145	ENSG00000150656	1.23975	0.812896	0.896124	1.55868	1.26293	0.760769	0.959114	0.657038	0.838571	1.36072	1.5099	1.08485	0.612022	0.764918	0.808255	1.25652	0.771246	1.34532	1.10202	1.3412	1.57495	1.27103	0.782042	0.317646	1.77819	1.00012	1.77168	2.06014	1.76285	1.63243	1.57862	2.18787	1.01862	0.56899	0.380058	0.372132	3.54646	0.0675571	0.999936	ns
6867	ENSG00000172005	37.1499	27.3818	36.5731	29.5562	23.0587	32.1214	20.248	40.605	55.9262	25.1733	27.9871	17.7192	14.8721	30.788	38.2574	25.3816	16.5047	33.978	46.2061	24.4668	22.2666	14.744	20.0985	26.3646	45.207	19.6214	26.7796	32.8538	21.1542	16.3243	18.0664	16.6278	20.2366	21.2233	-0.306871	4.77398	3.54598	0.0675749	0.999936	ns
6724	ENSG00000240040	70.2385	7.78669	15.2901	17.0573	18.3737	12.8485	9.43129	6.70179	69.8594	11.9063	6.52493	23.3242	9.42515	8.09539	24.315	47.8733	6.94122	9.52073	17.3174	14.8345	7.92906	11.4393	13.5293	11.3294	16.0721	7.66757	7.56369	9.32484	17.0115	17.2641	11.5765	5.54261	17.1807	13.8265	-0.587277	4.09262	3.5443	0.0676368	0.999936	ns
2718	ENSG00000227712	1.4535	1.24074	2.1283	2.67623	2.03699	1.5638	2.0248	1.83971	1.54813	2.38126	2.91195	2.07929	1.71366	1.72107	2.2227	2.88999	0.616997	2.75963	3.62092	2.80433	3.31283	2.03365	3.59739	1.85293	2.18854	1.85736	1.77168	3.36128	2.55613	2.77018	1.57862	2.7713	2.37678	1.42247	0.312814	1.23207	3.53991	0.0677997	0.999936	ns
13022	ENSG00000226950	13.4663	6.84544	7.8971	9.99911	7.17021	8.66432	5.64812	4.33645	14.5782	8.16433	6.84848	8.40757	3.54973	7.5217	9.83376	9.80082	4.62748	5.89872	8.18642	6.86858	6.2998	6.6602	9.07169	8.41761	5.95009	4.14335	4.83804	6.93941	11.0178	6.72757	4.73586	5.83432	4.34612	6.54338	-0.296993	2.90334	3.53956	0.0678127	0.999936	ns
14001	ENSG00000261083	0.427501	0.256704	0.616085	1.294	0.611097	0.295855	0.959114	1.31408	0.258022	1.02054	0.916725	0.813636	0.428416	0.446202	0.202064	1.00521	0	0.82789	0.708441	0.894135	1.68357	0.457571	0.0782042	0.899996	0.889094	0.71437	0.340707	0.975855	5.2004	0.643077	5.43747	0.437574	0.271632	0.512091	0.797539	0.00436994	3.53868	0.0678452	0.999936	ns
43935	ENSG00000140374	56.3447	64.3899	50.407	59.4359	63.8393	69.3145	62.822	63.7327	60.1836	50.3467	52.9004	65.4525	59.1826	60.1098	73.147	50.0093	71.5717	59.2286	67.3806	69.0516	60.9886	73.5673	76.5619	77.7173	60.7319	59.1975	53.2184	72.9723	78.623	80.7803	68.4069	50.6128	78.5017	63.2717	0.139566	6.00828	3.53592	0.0679478	0.999936	ns
26402	ENSG00000168078	1.2825	0.64176	0.616085	0.499955	0.774057	0.464915	0.639409	1.83971	2.64472	0.680361	0.701025	0.90404	0.428416	1.01989	0.808255	0.251303	0.308499	0.482936	0.629725	0.609638	0.543087	0.762619	0.391021	0.529409	0.547135	0.523871	0.476989	0.758998	0.528854	0.494674	0.526207	1.31272	2.17306	0.512091	-0.496063	-0.168196	3.53511	0.0679782	0.999936	ns
34770	ENSG00000138316	1.2825	1.19795	2.01628	1.85278	2.68883	1.43701	1.97151	1.7083	1.74165	2.72144	2.8041	1.53687	2.14208	1.9123	1.4818	4.64911	2.00524	2.44917	2.04661	2.35727	2.06373	3.76225	2.34613	1.32352	1.57301	2.52411	3.40707	1.84328	0.969566	2.17657	2.45563	4.37574	1.76561	1.47937	0.339378	1.18714	3.53444	0.0680032	0.999936	ns
20200	ENSG00000131023	97.4276	118.726	102.606	99.1088	102.257	104.944	107.154	84.8894	107.853	69.3968	78.1913	109.118	109.062	100.268	119.285	93.7361	138.824	99.1053	99.8114	116.034	110.627	110.529	114.256	118.164	99.0314	99.1069	102.348	108.428	118.375	128.22	115.239	85.4729	145.12	109.36	0.141669	6.73703	3.53252	0.0680745	0.999936	ns
8418	ENSG00000119042	5.25827	5.60471	7.00097	17.8808	3.38141	12.764	8.79188	12.0895	4.96692	9.86523	8.25053	6.50909	5.14099	8.66907	6.12926	11.3086	6.63272	6.34716	9.6033	9.02264	8.90662	11.9477	17.0485	17.3117	8.00184	6.38171	8.85838	7.04784	15.2486	8.11266	11.0503	7.73048	14.9398	11.4936	0.35083	3.24911	3.53132	0.0681192	0.999936	ns
22202	ENSG00000006453	1.71001	2.05363	1.23217	2.02923	2.15921	2.11325	2.82406	0.919854	1.03209	2.72144	3.12765	2.1697	3.12131	1.65732	1.14503	3.76955	2.31374	2.44917	1.0233	3.33269	3.31283	2.03365	2.81535	1.48235	3.14602	3.23848	3.1345	2.92757	0.969566	2.77018	4.03425	5.39675	1.01862	1.47937	0.403317	1.3042	3.53124	0.0681224	0.999936	ns
15874	ENSG00000122008	93.1526	94.895	96.9494	83.5514	93.335	103.465	106.781	89.62	94.565	68.0361	70.2643	98.7212	119.1	85.2247	95.1046	93.3591	96.5601	86.8249	100.992	101.362	131.427	112.257	102.917	129.705	100.673	76.9615	85.7218	90.104	137.414	153.052	83.6669	65.3444	182.333	97.2404	0.200742	6.65474	3.53032	0.0681566	0.999936	ns
19608	ENSG00000280135	12.5258	9.07021	12.1537	15.5574	9.12572	9.76321	6.87365	5.91335	10.0628	8.16433	6.84848	6.7803	4.71257	9.17902	7.00487	9.80082	4.16473	7.55449	11.4138	8.53493	6.19119	6.20263	11.105	6.9882	6.42883	7.66757	7.15484	9.86698	7.84467	6.13396	4.03425	7.14705	6.85871	5.17781	-0.27546	3.03651	3.52126	0.0684959	0.999936	ns
41030	ENSG00000087303	2.52226	2.99488	2.96841	4.38196	2.52587	2.32457	3.25033	1.83971	2.25769	4.76252	1.99523	3.61616	2.6929	2.54973	3.43508	4.1465	4.01048	3.27706	2.04661	4.14554	2.71543	3.30468	3.20637	2.85881	3.41959	3.52423	3.54335	3.68656	3.52569	3.61112	4.91126	4.22989	3.25959	2.44666	0.243251	1.73448	3.51649	0.0686752	0.999936	ns
55113	ENSG00000269834	2.18026	2.31034	1.28818	2.82328	3.54437	2.91628	1.17225	2.10252	2.3867	1.36072	2.8041	2.07929	2.99891	3.05967	2.82889	0.879561	4.93598	3.17358	2.99119	4.83646	2.71543	1.57608	1.72049	3.07057	1.7098	3.80997	3.27078	5.20456	3.17312	3.21538	4.56046	3.35474	1.62979	3.52774	0.361742	1.54788	3.51619	0.0686866	0.999936	ns
24417	ENSG00000181191	8.55003	3.46551	6.55291	6.96997	4.72582	5.11406	3.99631	6.17616	7.35362	4.76252	4.20615	4.88182	2.6317	7.13924	6.06191	7.16214	2.46799	4.20844	4.80165	5.93381	3.7473	5.44001	5.23968	3.4941	3.55637	2.33361	5.24688	5.42142	5.28854	3.66059	3.50805	4.08403	5.29683	5.23471	-0.281555	2.34864	3.51312	0.0688022	0.999936	ns
16457	ENSG00000184838	5.81402	5.94698	7.00097	9.76383	5.6221	6.76239	12.4152	11.1697	7.67615	8.16433	13.9666	9.49242	21.3596	6.94801	5.79249	14.073	1.85099	12.9013	8.34386	8.61621	41.6547	15.049	6.09993	14.4529	5.47135	13.4302	7.0867	6.83099	11.6348	6.13396	5.61287	12.2521	68.5871	5.5761	0.611693	3.58809	3.51149	0.0688635	0.999936	ns
20890	ENSG00000122550	43.2631	54.3357	57.744	44.0549	48.073	51.9014	53.7637	27.5956	42.8961	25.1733	33.2717	49.3606	49.5738	39.0746	48.3606	40.3342	70.0292	46.8103	42.8213	49.5432	46.5425	60.9078	55.4468	59.5585	41.7874	45.3387	46.8813	50.8529	52.1803	68.3145	52.7961	42.5906	49.2333	44.8364	0.188192	5.59223	3.50832	0.0689833	0.999936	ns
26860	ENSG00000181690	37.4064	22.2905	24.5874	35.1145	22.2847	20.3294	17.8502	21.6823	51.7334	14.6278	17.1482	23.4146	16.7694	18.2943	28.1542	23.4968	9.25496	21.2147	37.7835	20.5245	14.9349	16.1675	21.3497	20.5411	30.5028	16.4305	9.74421	22.8784	21.683	18.8471	19.2942	9.91835	23.9036	20.0284	-0.317157	4.47396	3.50783	0.069002	0.999936	ns
8118	ENSG00000144320	77.2923	66.9998	81.4353	75.405	73.9021	82.7125	63.9409	52.0374	89.8561	57.1503	45.6206	59.8474	68.7301	60.7473	69.9814	96.5004	89.7731	88.4807	81.6281	58.0375	72.8822	76.6178	95.0963	94.076	59.6377	56.5305	61.5998	59.744	101.187	85.5292	88.4027	45.0702	116.191	71.7496	0.205013	6.21684	3.50394	0.0691496	0.999936	ns
53101	ENSG00000099783	151.72	151.113	135.091	125.93	147.804	140.404	135.715	132.196	147.975	132.67	138.641	151.969	152.271	168.473	155.791	133.945	111.522	139.81	126.89	148.589	120.402	131.323	138.656	130.499	132.817	129.253	146.368	148.113	133.271	126.736	121.378	142.649	127.192	163.585	-0.105089	7.1187	3.50379	0.0691549	0.999936	ns
17529	ENSG00000246596	29.8396	53.4372	35.4529	31.5854	45.3842	41.5042	54.0834	41.1306	39.7353	27.2144	34.9973	33.8111	41.6787	44.4928	46.1379	41.7163	75.4279	41.222	42.9787	48.5678	37.7988	47.9941	35.3483	48.388	44.5915	43.1956	39.1131	47.0579	41.6913	55.1067	49.1126	43.174	38.436	42.2759	0.179714	5.43216	3.50356	0.069164	0.999936	ns
3710	ENSG00000143167	11.9273	8.64237	11.7056	12.9988	8.84054	8.28393	5.11528	12.0895	19.2871	6.80361	7.81913	6.6899	5.01858	7.13924	12.5279	10.806	7.71246	9.96917	10.3905	7.92529	6.35411	7.42282	7.35119	6.14115	11.0795	5.71496	7.01856	5.96356	10.3127	7.46958	5.08667	7.73048	8.14897	8.76244	-0.280687	3.14611	3.50098	0.0692617	0.999936	ns
22311	ENSG00000172336	1.75276	0.85568	1.17616	1.44105	1.09998	1.01436	0.90583	1.44548	0.838571	2.04108	0.97065	0.813636	1.71366	1.65732	1.21238	0.251303	1.85099	0.724404	1.10202	1.21928	0.380161	0.610095	0.93845	0.423527	1.29944	1.00012	0.681414	2.06014	0.528854	0.247337	0.701609	1.7503	1.08653	0.853485	-0.442488	0.2327	3.50027	0.0692886	0.999936	ns
51724	ENSG00000101474	100.42	110.34	132.626	126.195	123.36	159.677	112.856	77.6619	88.8885	169.75	163.393	100.529	146.518	106.005	85.2709	92.1026	99.4908	135.222	107.762	108.434	59.4137	103.055	158.129	92.4878	102.041	118.49	115.772	110.38	105.33	80.6814	99.6285	103.851	92.4229	100.313	-0.201985	6.80137	3.49908	0.0693339	0.999936	ns
18768	ENSG00000146122	4.53152	0.984032	2.80039	5.26424	9.0035	1.26795	2.93063	4.73068	0.903076	3.4018	3.18158	2.62172	4.77378	5.1632	1.34709	4.90041	2.93074	17.4202	17.2387	1.86956	3.20421	3.30468	0.93845	6.67056	6.63401	2.61936	4.36105	4.22871	1.14585	4.1058	1.40322	2.62545	0.882805	25.889	0.756907	2.3309	3.49834	0.0693624	0.999936	ns
6217	ENSG00000082898	146.761	175.714	149.317	124.724	157.459	152.999	148.929	164.522	156.168	138.113	126.023	156.58	172.896	140.554	160.169	154.174	149.159	162.301	149.324	163.708	161.134	157.049	147.337	168.14	176.93	148.16	147.73	149.956	192.415	222.752	182.594	137.836	255.131	148.279	0.142035	7.32442	3.49759	0.0693909	0.999936	ns
11991	ENSG00000214160	6.36977	4.70624	6.21686	7.64638	5.17396	6.08615	5.06199	9.72417	8.77274	7.14379	5.44643	6.59949	5.5694	7.90416	7.27429	4.64911	4.01048	4.17394	6.29725	5.64931	6.2998	6.76189	6.25634	4.18233	4.51386	4.2386	5.38317	4.77085	6.8751	2.86911	4.03425	10.9394	7.26616	6.31579	-0.256812	2.61862	3.49686	0.0694186	0.999936	ns
9138	ENSG00000144476	11.628	6.28925	3.24845	6.67587	4.8073	7.01598	4.31601	4.73068	5.54747	5.78306	5.6082	5.24343	4.77378	10.6451	8.55403	6.40823	2.46799	6.62312	4.48679	5.28353	2.76974	4.82992	6.56915	4.07645	4.10351	4.00047	6.33715	7.15627	3.9664	7.71692	6.84069	3.79231	2.37678	6.54338	-0.321442	2.52574	3.4918	0.0696117	0.999936	ns
2755	ENSG00000270231	21.2041	15.4878	20.3868	16.2044	11.4886	15.0041	11.7225	19.974	14.4492	13.267	15.0451	15.6399	16.341	15.5533	16.2998	26.0099	9.87195	18.662	19.2853	23.1662	16.7814	19.8789	17.9088	21.3881	15.1146	10.0964	25.4167	19.734	21.683	15.0381	15.0846	17.3571	18.3352	18.2077	0.210683	4.12091	3.48693	0.0697979	0.999936	ns
22463	ENSG00000005249	10.5593	4.96295	9.74535	6.82292	6.84429	3.88838	6.92694	3.54801	7.03109	7.14379	8.68193	6.41868	8.69072	7.26672	7.13958	12.6908	9.10071	12.2459	6.45468	8.65685	10.7531	6.30431	5.00507	8.20584	10.0536	5.42921	7.83626	4.22871	9.07866	9.10201	7.8931	7.29291	16.0263	7.62446	0.291268	3.01091	3.48659	0.069811	0.999936	ns
5588	ENSG00000233005	6.28427	2.52426	7.44903	16.4985	14.5034	10.2704	10.2306	16.5574	8.38571	14.2876	7.5495	3.52576	4.03935	81.3363	7.94784	15.7064	1.23399	9.14128	5.82496	5.4461	7.87476	14.4389	1.8769	9.0529	6.01848	9.42969	7.35927	6.61413	10.4889	20.0343	8.41931	12.6897	9.30341	9.04694	-0.650621	3.50358	3.48656	0.0698122	0.999936	ns
26996	ENSG00000147576	21.4178	20.6219	22.7952	21.1158	20.8181	22.0623	17.4239	13.9292	23.738	9.52505	14.0744	25.2227	14.1377	25.1148	21.8229	18.3451	20.8237	19.5934	21.5681	35.0338	14.6633	27.2509	36.2085	21.6528	19.4917	18.7641	23.7813	19.9508	35.8739	20.3311	25.0825	19.9826	15.8226	27.7098	0.24218	4.44557	3.48479	0.0698804	0.999936	ns
56716	ENSG00000100104	8.03703	6.03255	5.43275	4.70546	5.74432	5.87483	5.96782	5.91335	5.09593	6.12325	8.4123	3.70656	4.16175	6.69304	7.07223	7.16214	9.40921	12.9703	3.93578	3.98297	5.05071	5.94843	4.77046	8.62937	7.86506	9.52493	8.72209	5.7467	5.64111	6.33183	8.0685	6.85533	7.40198	7.22617	0.262341	2.74775	3.48403	0.0699092	0.999936	ns
9920	ENSG00000249992	1.49625	0.256704	0.672093	0.147046	0.366658	0.380385	1.0124	0.394223	0.967582	0	1.34813	0.994444	0.428416	0.637432	0.808255	1.00521	1.38824	1.27633	0.629725	1.01606	0.923247	0.610095	0.234613	1.00588	3.82994	0.666745	1.1584	3.57814	0.528854	0.445207	0.877011	0.875149	0.33954	0.341394	0.657735	0.0249328	3.48335	0.0699356	0.999936	ns
44375	ENSG00000272888	2.26576	2.05363	2.40833	1.23518	2.60735	3.12761	1.49196	3.28519	1.87066	8.16433	7.60343	2.44091	2.7541	2.99593	1.27974	1.00521	1.07975	2.89761	1.88917	0.97542	1.46633	1.98281	1.9551	0.741173	2.5305	3.76235	2.86194	2.16857	0.969566	0.0989349	2.63103	5.25089	0.271632	2.61735	-0.598631	1.31321	3.48277	0.0699579	0.999936	ns
26268	ENSG00000130227	197.377	154.664	187.346	164.662	192.333	162.678	180.367	140.606	184.679	132.33	156.436	180.718	163.043	163.055	190.209	212.854	181.397	277.24	169.16	163.139	183.237	169.149	165.558	269.893	188.351	194.785	171.58	163.944	222.119	186.492	155.933	116.832	307.963	165.519	0.181896	7.5154	3.48186	0.0699929	0.999936	ns
31338	ENSG00000166349	2.13751	1.45466	1.51221	3.23501	1.91477	1.81739	2.45107	1.57689	1.48363	3.4018	2.5884	2.2601	2.14208	2.74096	2.42476	2.26173	2.31374	2.72514	2.36147	2.43855	3.63868	2.64374	1.56408	2.17058	2.05175	2.90511	4.29291	1.62643	2.99684	2.57231	5.78827	2.18787	2.71632	2.10526	0.297701	1.37074	3.47769	0.0701533	0.999936	ns
34631	ENSG00000072422	4.78802	1.71136	4.81667	4.52901	3.09623	2.78949	4.58243	4.59927	5.28945	5.44288	4.42185	3.25454	3.06011	3.50588	3.16566	6.28258	4.78173	7.07156	5.0378	3.17012	4.399	4.11814	2.58074	4.87057	5.8817	3.71472	5.45131	4.01185	3.87826	2.77018	4.56046	5.39675	9.84667	3.75533	0.301467	2.18068	3.47748	0.0701614	0.999936	ns
3545	ENSG00000228863	17.0573	15.7445	15.1221	16.3221	13.2812	18.3007	14.3867	9.46135	13.5461	6.46343	10.9468	18.0808	22.5836	13.9598	10.7094	13.3191	15.5792	14.1776	16.8451	18.1672	23.2441	19.3705	15.719	14.7176	12.5841	14.1922	18.807	16.4811	17.981	16.4232	14.5584	16.0444	27.2311	15.9317	0.225	3.9965	3.47705	0.0701781	0.999936	ns
19599	ENSG00000272398	4.74527	11.3378	10.3614	4.02905	5.45914	4.60688	21.6334	3.28519	3.87033	8.84469	3.6669	7.23232	10.9552	3.76085	7.07223	9.42387	24.8341	12.0044	4.64422	3.57654	6.67997	17.4385	4.06662	4.6588	4.9926	19.8119	7.63183	18.4328	4.93597	15.8296	14.0322	20.2743	7.80943	4.77952	0.54347	3.23132	3.47661	0.0701952	0.999936	ns
5560	ENSG00000234378	0.384751	0.21392	0.112016	0.852865	0.611097	0.211325	0.692694	0.657038	0.0645054	0.680361	1.02458	0.361616	0.244809	0.19123	0.134709	1.25652	0.462748	0.517431	0.472294	0.284498	0.543087	0.711777	0.156408	0	0.410351	1.04774	1.02212	0.65057	0.0881423	0.742012	4.03425	2.04201	0.475356	0.341394	0.799633	-0.512017	3.46901	0.0704891	0.999936	ns
21460	ENSG00000146729	28.0868	32.9437	26.9957	27.174	28.8438	27.43	32.2369	24.8361	28.3179	23.1323	23.1878	29.9237	28.9487	29.0669	30.781	26.0099	53.833	29.4936	24.3231	29.9129	32.0421	31.9283	25.0253	32.9822	27.2199	25.0982	31.4132	32.3116	34.8162	35.0724	30.52	28.1506	33.4108	32.9445	0.15597	4.91057	3.46869	0.0705012	0.999936	ns
29188	ENSG00000135045	8.55003	3.59386	7.05698	4.61724	5.54062	4.18423	5.86125	1.44548	5.16043	4.42234	5.06895	4.6106	4.65137	5.1632	4.98424	6.40823	8.94646	6.07119	4.48679	4.14554	4.72485	5.64338	4.37943	8.09996	8.75415	8.81056	5.1106	4.55399	9.34309	6.3813	3.50805	4.08403	12.3593	3.92603	0.328923	2.55211	3.46784	0.0705343	0.999936	ns
52554	ENSG00000101189	5.34377	3.50829	3.41647	4.32314	3.54437	3.16987	3.99631	3.4166	4.96692	3.4018	2.75018	3.61616	3.24372	5.22694	4.31069	4.02085	3.39348	4.13945	3.30606	2.9669	3.09559	3.35552	3.12817	2.17058	1.84658	3.0956	4.63361	4.22871	4.14269	2.02817	0.877011	3.93817	3.53122	3.18634	-0.274129	1.86456	3.46674	0.0705769	0.999936	ns
6197	ENSG00000162924	119.529	109.27	125.569	112.519	151.797	132.501	142.428	96.1904	102.306	105.456	100.408	148.805	175.406	113.017	129.994	127.788	159.185	111.179	136.729	139.16	167.542	150.795	174.083	172.799	140.887	103.488	114.75	112.549	164.826	190.845	108.749	78.4717	233.875	139.687	0.207059	7.07916	3.4662	0.0705979	0.999936	ns
51119	ENSG00000265995	0.256501	0.042784	0.280039	1.58809	0.570358	0.380385	0.106568	1.97112	0.129011	0.680361	0.75495	0.180808	0	0.318716	0.538836	1.88477	0.308499	0.862385	0.551009	1.05671	0.706013	0.457571	0.156408	3.44116	1.29944	1.23824	0.953979	0.65057	0	0.19787	1.05241	0.729291	0.950713	0.455192	0.839709	-0.246032	3.46579	0.0706137	0.999936	ns
12263	ENSG00000119227	3.12076	3.12323	3.97655	3.2056	4.35916	3.59252	4.15616	1.7083	3.16077	3.74198	3.07373	3.70656	3.61093	4.07956	3.50244	4.1465	5.86147	3.65651	3.69963	3.86104	3.53006	5.74506	3.04996	3.01763	4.03512	4.71484	7.15484	5.42142	2.73241	4.20473	2.98184	4.66746	1.76561	5.5761	0.270364	2.00069	3.46503	0.0706432	0.999936	ns
27259	ENSG00000133739	10.8585	5.81863	10.0254	9.3227	8.7998	6.29748	7.08679	8.14728	9.22428	3.74198	5.98568	6.32828	6.42624	7.26672	7.47635	13.0678	5.39873	7.65798	11.0989	6.7873	10.4273	8.1346	11.105	12.4411	6.97597	6.14358	7.15484	5.52985	17.8048	9.89349	8.0685	3.93817	22.138	7.11237	0.332277	3.13563	3.46448	0.0706649	0.999936	ns
5753	ENSG00000163803	14.3213	65.8874	36.069	36.4379	72.1502	342.684	24.1377	73.4569	135.268	91.5085	205.346	55.6889	79.9301	28.7482	18.8593	153.169	73.8854	44.6371	144.915	43.6501	30.5758	34.8771	29.483	32.8234	92.0554	37.0996	31.0043	32.8538	24.0629	37.4963	36.4837	39.9651	44.1402	80.4552	-0.637674	6.09744	3.46318	0.0707151	0.999936	ns
51506	ENSG00000172296	7.48128	3.08045	5.48876	8.17574	6.39615	3.08534	5.27513	9.19854	11.0304	6.80361	7.87305	3.70656	5.20219	3.82459	7.409	9.17257	4.47323	5.69174	4.56551	4.34875	6.40842	4.42319	4.77046	2.27646	5.8817	3.95285	2.65751	8.45741	5.37668	4.64994	2.10483	2.62545	5.84009	5.4054	-0.350316	2.49075	3.46275	0.0707318	0.999936	ns
17059	ENSG00000169247	6.58352	2.60983	5.99283	9.23447	5.54062	5.70577	5.96782	5.38772	3.74132	8.50451	7.60343	5.96666	4.89618	5.48191	6.53339	7.53909	7.55822	7.20954	4.95908	7.03115	6.73427	6.50768	11.7306	6.51173	4.30868	3.19085	7.35927	7.15627	10.9296	6.62864	6.13908	10.7935	13.9891	4.38122	0.310677	2.78122	3.46201	0.0707608	0.999936	ns
29950	ENSG00000056586	139.836	146.065	139.459	139.87	152.123	144.8	157.028	108.28	139.719	104.776	113.189	148.534	155.576	140.235	149.594	127.159	166.743	147.778	149.166	136.274	158.364	152.371	158.676	179.893	150.394	144.35	139.145	142.15	171.613	172.196	138.568	111.581	225.387	137.07	0.143042	7.19819	3.46177	0.0707701	0.999936	ns
55151	ENSG00000197937	12.3975	10.6104	8.45717	6.7641	10.4701	9.50962	12.5751	6.57038	10.0628	4.42234	11.486	9.40201	9.66995	10.3264	10.7094	9.54952	13.4197	17.1442	14.8773	11.3393	12.2194	10.0157	6.80377	11.1705	15.5933	8.00095	8.58581	9.32484	11.4585	13.7519	9.47172	7.73048	9.43922	16.5007	0.244703	3.42521	3.46117	0.0707936	0.999936	ns
29375	ENSG00000187764	704.052	1024.46	762.938	809.84	841.644	1011.32	887.287	987.397	795.481	1214.1	1170.12	929.172	1240.69	906.364	759.422	623.986	646.459	1052.25	855.56	836.585	950.727	787.327	706.34	835.249	967.402	918.204	844.203	1034.19	579.448	712.381	794.046	1077.75	748.075	827.254	-0.171215	9.77776	3.45555	0.0710126	0.999936	ns
19240	ENSG00000156508	1454.57	738.88	935.162	1000.32	647.763	519.859	571.632	630.363	1120.98	638.178	725.884	786.515	433.312	987.573	1015.77	1158.63	507.634	697.946	718.28	658.612	625.581	645.938	755.922	744.297	616.005	499.154	859.876	754.878	891.031	462.966	510.596	511.087	727.499	645.064	-0.251293	9.53382	3.45521	0.0710262	0.999936	ns
3740	ENSG00000143178	9.96078	17.9693	13.7219	12.6753	16.3367	18.2585	16.7312	7.09602	11.2239	9.86523	13.1577	16.1823	22.4	18.6768	17.7816	10.6804	17.1217	13.4877	13.6178	16.7854	24.2217	18.7604	19.551	16.2529	18.1238	18.4307	17.7849	21.3604	18.4217	20.3311	17.1894	12.3979	17.9956	17.468	0.225984	4.03428	3.45456	0.0710517	0.999936	ns
23293	ENSG00000106565	23.2133	2.22477	1.28818	7.64638	4.8073	6.6356	22.9655	4.86208	6.45054	1.02054	4.20615	16.2727	29.3159	32.3178	22.9679	14.7012	5.24448	6.10569	3.06991	2.1947	9.17816	15.9133	12.9037	2.3294	13.268	9.42969	2.93008	11.9271	2.55613	2.77018	5.43747	11.5228	10.1183	4.15363	-0.709349	3.31139	3.45386	0.0710789	0.999936	ns
5000	ENSG00000077585	61.5175	110.682	88.5483	56.5538	72.0688	87.2771	95.6983	50.4606	56.8293	37.4198	58.0772	77.657	105.451	70.4362	84.5973	47.6219	131.42	67.6455	59.4303	100.224	89.1748	117.443	93.063	94.7643	58.5434	85.01	85.9944	98.6698	72.8937	114.22	92.0862	83.7226	106.887	75.6188	0.245655	6.35999	3.45302	0.0711116	0.999936	ns
49032	ENSG00000272763	0.641252	0.727328	2.63237	2.67623	0.529618	2.57816	0.852546	1.44548	0.645054	1.02054	0.75495	0.994444	0.734427	0.446202	0.7409	1.38217	2.00524	1.96624	1.0233	3.2514	0.543087	2.03365	2.81535	1.53529	0.136784	1.61924	2.38495	0.867427	2.55613	0.791479	0.526207	3.50059	1.56189	2.78805	0.578025	0.695697	3.45281	0.0711198	0.999936	ns
43176	ENSG00000137770	100.591	111.11	103.838	117.901	123.645	110.396	110.724	115.507	111.465	78.9218	88.2213	118.068	124.853	96.8259	108.104	102.532	149.313	104.728	119.412	103.557	112.962	115.918	134.12	150.723	116.266	114.68	102.962	102.573	146.933	148.848	113.31	76.2838	155.238	115.277	0.154881	6.84568	3.44849	0.0712895	0.999936	ns
25737	ENSG00000071553	17.6986	20.8786	19.7147	24.292	21.144	25.7816	22.4859	33.6404	27.4148	31.9769	28.2028	32.1838	26.317	32.0628	21.9576	14.1986	18.8184	23.8018	18.8917	18.533	24.276	25.1664	22.601	20.647	21.3382	22.6693	29.5052	38.4921	13.1332	10.586	12.8044	31.2136	23.4283	20.6543	-0.246538	4.55643	3.44627	0.0713766	0.999936	ns
22156	ENSG00000004799	25.7356	29.6493	17.5864	8.46983	10.7146	18.7234	11.7225	11.0382	4.96692	11.5661	17.6874	20.1601	36.2929	9.8802	22.3617	26.2612	21.1322	25.2851	11.4925	23.3694	38.5048	8.33796	13.2947	34.3057	18.4658	17.6688	8.72209	20.6014	19.1269	33.6873	11.5765	17.7947	93.3736	18.1508	0.502826	4.41059	3.44554	0.0714053	0.999936	ns
39363	ENSG00000151778	1.71001	0.898464	0.896124	0.647001	0.448138	0.633974	1.3321	0.394223	0.838571	0.680361	1.02458	0.632828	0.489618	0.637432	0.471482	10.4291	0.771246	1.24183	0.472294	0.65028	0.271543	0.965984	0.547429	0.105882	0.889094	1.61924	0.613272	0.542142	1.32213	1.28615	1.75402	1.7503	0.611173	0.512091	0.736342	0.249376	3.44314	0.0714997	0.999936	ns
20027	ENSG00000112357	21.2896	27.4673	19.3787	20.4982	24.7698	28.1062	22.0063	28.5155	29.8015	11.9063	19.1434	25.7651	22.3388	22.5651	26.2683	22.1147	28.6904	21.1802	32.7457	25.2796	27.8603	29.3354	24.7125	30.1763	25.5101	23.86	21.9415	30.9021	30.4091	32.3022	29.643	18.524	22.6813	25.0925	0.178958	4.65664	3.44127	0.0715732	0.999936	ns
53285	ENSG00000198429	13.7228	13.1775	13.4419	11.7048	13.159	11.4538	11.5627	13.7978	19.8032	14.6278	10.3536	11.2101	8.56831	15.6171	21.1493	12.8165	18.5099	14.2811	13.9327	10.4858	11.1876	14.1847	8.28964	10.4294	10.8743	8.33432	11.9929	9.75855	14.2791	14.3456	7.5423	8.60563	9.16759	11.1522	-0.224235	3.65247	3.44083	0.0715908	0.999936	ns
31077	ENSG00000110768	48.4787	57.6301	53.3754	42.7609	56.9135	54.2682	54.4564	50.9862	52.0559	31.2966	43.6253	50.9878	58.9378	53.4168	59.4067	45.6115	77.2789	53.7783	49.7483	60.4761	57.893	55.6712	49.5033	59.188	56.0813	56.9591	45.791	57.467	61.8759	73.756	61.917	36.3187	74.2235	59.0612	0.164649	5.77829	3.44074	0.0715942	0.999936	ns
49967	ENSG00000184009	409.333	284.942	412.329	354.762	299.03	275.314	307.982	331.41	476.824	362.292	313.25	309.905	278.715	441.677	345.933	322.422	199.29	347.852	289.595	259.665	292.669	329.705	321.341	266.769	297.983	323.324	387.997	431.22	259.755	253.966	302.043	401.547	244.265	314.253	-0.173189	8.34474	3.44017	0.0716167	0.999936	ns
27777	ENSG00000147689	1.197	0.385056	0.560078	0.705819	0.488878	0.295855	1.11897	1.18267	0.0645054	1.36072	0.75495	0.994444	0.55082	0.254973	0.134709	0.628258	1.23399	1.86275	0	0.48771	0.868939	0.254206	0.93845	0.794114	1.91497	1.33349	1.43097	0.758998	0.969566	0.494674	4.38506	0.875149	0.679081	0.455192	0.696188	-0.0490735	3.43996	0.0716249	0.999936	ns
29113	ENSG00000226337	138.297	122.02	88.6043	77.9636	164.67	145.476	83.2831	112.748	50.1207	59.8717	227.833	88.5055	329.023	58.0063	59.8782	90.8461	66.0187	117.629	124.292	95.1035	168.737	57.1964	73.5119	62.9468	112.163	54.1016	91.1731	54.7563	45.6577	120.701	80.5096	44.6326	137.65	123.129	-0.41137	6.69927	3.43559	0.0717975	0.999936	ns
10969	ENSG00000114013	111.236	72.0483	121.033	54.0246	70.9688	63.2706	76.0364	57.0309	70.1174	47.2851	54.0329	102.789	101.29	83.5036	81.2969	132.06	63.705	78.9945	58.7218	112.62	135.446	114.952	88.9182	110.17	100.81	66.3888	77.2723	52.4793	106.388	125.153	54.5501	39.3817	244.197	97.3542	0.33207	6.47822	3.43552	0.0718005	0.999936	ns
8972	ENSG00000163053	2.82151	10.7388	8.28915	1.79396	5.17396	4.48009	8.36561	4.07364	5.67648	1.36072	3.28943	4.33939	9.54755	2.86844	7.13958	1.00521	33.3178	4.65688	1.73174	2.92626	6.2455	16.4217	3.04996	4.76468	2.94085	12.5253	9.40351	16.5895	1.49842	12.0701	15.7862	18.3781	0.746989	6.99858	0.719654	2.89722	3.43215	0.0719337	0.999936	ns
16761	ENSG00000112983	42.8356	41.6288	37.4132	34.0558	37.4399	40.0249	38.4178	36.3999	33.2848	34.6984	39.4731	37.6081	50.7979	41.1781	39.6718	42.2189	31.6211	42.0154	35.2646	36.944	34.0515	34.0636	35.1919	40.6057	40.5563	33.9564	33.6618	37.7331	30.7617	36.5564	32.9756	35.5894	29.6079	38.8051	-0.11954	5.225	3.43128	0.0719684	0.999936	ns
27513	ENSG00000034677	200.242	188.378	217.422	201.276	216.899	197.673	174.559	164.917	198.612	144.577	135.514	225.468	232.446	176.632	182.194	189.985	220.268	191.656	206.55	201.384	217.941	259.799	300.93	249.934	195.327	165.972	176.622	185.846	345.694	233.684	176.63	110.998	309.932	219.061	0.200319	7.68979	3.42729	0.0721267	0.999936	ns
12284	ENSG00000186001	120.598	182.26	139.851	143.311	173.959	166.017	180.473	153.353	153.007	119.403	130.391	169.417	180.975	154.768	174.92	118.238	212.247	155.436	151.213	172.527	152.716	189.333	181.903	196.729	154.702	157.685	152.637	180.642	182.543	222.999	187.68	156.214	185.729	170.242	0.144695	7.37111	3.42706	0.0721358	0.999936	ns
12220	ENSG00000072274	107.773	68.7539	94.037	48.5839	71.3762	61.8336	72.573	60.9732	71.472	53.7485	59.695	62.2883	66.0372	60.6198	88.5712	92.7309	85.2999	118.906	52.9756	63.1991	69.6237	86.9894	59.8262	94.3937	68.1866	92.2966	60.7821	80.7791	78.7992	74.6958	93.8402	57.7598	137.921	75.6188	0.217214	6.25551	3.42504	0.0722164	0.999936	ns
836	ENSG00000142669	41.7241	43.4686	66.7053	66.7293	63.7171	60.0162	56.4279	58.0822	65.8601	50.3467	68.1612	57.7681	55.3268	67.8865	50.5159	56.1663	161.808	77.9596	53.684	58.6065	67.8858	64.7209	72.2607	69.8291	71.4011	68.389	76.7953	83.7067	57.4688	26.9103	45.78	95.5371	57.8577	54.2247	0.255114	6.01404	3.42249	0.0723179	0.999936	ns
4438	ENSG00000117322	26.5051	9.49805	5.60078	8.79333	11.9368	7.73449	6.44738	8.27868	12.5786	8.50451	6.09353	7.68434	5.5082	5.54566	22.1596	24.879	4.01048	5.2778	11.7286	7.72208	7.92906	5.64338	5.00507	4.92351	6.42883	4.38147	5.17874	7.2647	6.78696	7.56852	7.7177	3.79231	7.40198	10.4125	-0.43524	3.14733	3.42177	0.0723466	0.999936	ns
22318	ENSG00000087077	1.368	3.2088	1.73624	1.64691	1.42589	2.83175	2.55764	5.25631	2.3222	4.42234	3.2355	2.98333	4.71257	2.61347	1.81857	0.879561	1.07975	2.20771	1.88917	2.47919	1.79219	2.38954	0.391021	1.48235	1.6414	2.90511	2.72565	2.60228	1.41028	0.890414	1.92942	4.66746	3.3275	2.21906	-0.427739	1.30643	3.42138	0.0723623	0.999936	ns
58036	ENSG00000242553	1.026	1.41187	1.79225	1.05873	2.36291	1.5638	0.959114	1.05126	1.41912	1.36072	1.18635	1.80808	1.16284	1.59358	1.61651	1.38217	1.07975	1.5178	1.4956	1.50377	1.2491	1.7286	2.18972	1.37646	1.84658	1.57161	1.77168	2.38542	2.55613	2.1271	0.526207	3.06302	2.44469	1.82077	0.310756	0.800583	3.42112	0.0723727	0.999936	ns
2471	ENSG00000162650	4.01851	3.93613	5.09671	6.08769	4.27768	6.46654	4.95542	2.62815	4.51538	3.74198	5.06895	3.43535	3.36612	6.62929	4.51275	3.76955	3.85623	3.62202	4.25064	5.40545	3.91022	5.28749	3.12817	3.54704	3.69316	3.04798	4.02034	5.42142	2.11542	4.20473	3.15724	4.66746	2.24097	4.38122	-0.247286	2.11512	3.42093	0.0723803	0.999936	ns
48725	ENSG00000108788	21.4606	16.8141	20.8349	17.6161	17.7626	15.3844	14.5466	20.1054	16.5134	20.0706	18.1727	19.3465	22.5224	20.1428	19.6675	19.099	24.2171	16.1094	16.9239	15.8506	14.5547	19.3705	13.9203	14.6117	17.4399	16.7163	15.9451	18.7581	15.6893	9.00308	6.48988	15.6068	21.8664	16.2162	-0.205249	4.12525	3.41639	0.0725617	0.999936	ns
33153	ENSG00000170145	94.3923	100.157	104.062	111.167	102.094	111.918	101.08	76.4793	103.531	61.9128	65.7885	114.632	101.229	102.244	97.1926	106.176	105.661	96.5527	109.021	123.391	92.3247	121.714	149.605	125.046	99.7153	79.6285	109.435	89.6702	141.557	114.764	89.9814	74.5335	133.439	107.141	0.173314	6.69487	3.41517	0.0726105	0.999936	ns
28539	ENSG00000174482	129.405	76.9684	90.2285	188.983	180.518	43.9978	41.0821	48.358	124.495	87.0862	36.8847	31.7318	44.8	86.3083	25.6621	45.7372	174.764	52.502	128.464	73.5223	73.7512	79.9733	106.358	156.229	37.2051	47.6247	272.974	173.377	363.235	34.6767	51.7437	58.635	358.419	110.896	0.614541	6.74269	3.41017	0.0728112	0.999936	ns
54836	ENSG00000087074	20.1353	24.6864	27.8359	18.4101	28.9253	23.922	36.3931	26.1501	14.0622	36.3993	33.3257	19.0752	41.8011	22.4376	17.849	24.3764	20.2067	27.4239	18.1833	25.8893	24.5475	16.1675	21.5844	19.0058	25.1682	22.6217	23.7813	31.5526	14.1909	14.494	19.1188	28.8799	20.9836	21.5647	-0.237405	4.58242	3.40962	0.0728333	0.999936	ns
639	ENSG00000187980	0.470252	0.470624	0.448062	0.823456	0.977756	0.972094	0.372989	0	0.645054	1.7009	1.13243	0.90404	0.612022	1.40235	0.673545	1.00521	1.54249	0.965871	0.708441	1.05671	0.380161	0.762619	0.625634	0.794114	0.683918	1.23824	2.24866	0.867427	1.32213	0.791479	1.57862	1.31272	1.08653	1.13798	0.470531	0.0407832	3.40959	0.0728347	0.999936	ns
34765	ENSG00000156574	1.06875	1.62579	1.56822	1.49987	1.38515	2.11325	1.91823	2.23393	1.2256	2.38126	2.10308	0.813636	2.20328	2.3585	0.673545	0.753909	2.77649	2.03523	1.18073	1.25992	1.41203	1.93197	0.703838	1.21764	1.36784	1.42874	0.885838	1.30114	0.176285	0.643077	1.22782	1.7503	0.814897	0.967283	-0.409966	0.632389	3.40789	0.0729032	0.999936	ns
35147	ENSG00000152779	0.641252	1.41187	1.34419	2.76446	0.774057	0.464915	1.86494	1.57689	0.451538	3.74198	1.40205	0.723232	1.16284	0.764918	0.808255	3.8952	0.771246	2.17321	0.708441	0.447068	2.55251	1.83028	1.40768	0.688232	1.36784	2.09549	1.49911	0.867427	2.46799	2.02817	4.20965	1.60444	5.43265	0.512091	0.589981	0.79093	3.40752	0.0729179	0.999936	ns
48680	ENSG00000173801	4.87352	10.3965	8.23314	8.11692	17.0292	17.0328	9.00502	10.3812	5.61197	5.1027	26.3154	9.31161	10.7104	6.82052	8.55403	14.7012	3.08499	33.633	2.67633	21.6625	30.7387	13.9305	2.58074	12.7588	17.0296	33.1944	12.8787	17.457	5.90554	4.50154	20.8729	24.0666	25.126	3.98293	0.585251	3.7696	3.40588	0.072984	0.999936	ns
18807	ENSG00000137166	11.4998	13.0491	14.338	13.5576	14.2997	17.1596	14.9196	13.2722	11.4175	13.9474	13.5352	14.9167	12.5465	16.9557	16.4345	15.0782	13.7282	15.8679	10.8628	18.8175	14.9892	19.8789	20.8023	11.1705	14.2255	16.7639	24.8716	17.6738	14.8961	11.0807	13.6814	23.3373	12.6309	16.4438	0.19275	3.94257	3.4033	0.073088	0.999936	ns
36142	ENSG00000198178	3.63376	7.74391	1.68023	2.85269	8.5961	1.98645	9.91085	5.65053	2.3867	12.5867	3.6669	6.96111	2.01967	4.97197	8.35196	3.6439	28.0734	2.41468	2.5189	9.42906	5.43087	16.9301	3.20637	7.62349	11.2847	2.71461	11.7885	3.14442	3.26127	17.7588	6.48988	10.2101	4.61775	7.62446	0.614092	2.83701	3.40267	0.0731134	0.999936	ns
9820	ENSG00000231873	6.02777	1.8825	2.40833	3.44087	4.03324	1.81739	2.93063	2.49675	2.19318	4.42234	2.96588	2.1697	1.83607	0.828662	3.16566	11.4343	1.69674	3.65651	2.20404	2.9669	4.12746	3.66057	2.58074	2.01176	3.62477	3.04798	3.67963	2.81914	3.52569	3.80899	3.85885	3.79231	3.3275	5.17781	0.398735	1.78246	3.40139	0.0731652	0.999936	ns
54642	ENSG00000170684	2.26576	3.55107	3.41647	2.61741	2.72957	1.94419	2.77077	2.36534	1.93516	5.44288	4.69148	3.07374	2.38689	2.86844	2.76154	1.75912	2.31374	2.48367	0.708441	1.6257	2.76974	3.25384	4.30123	0.741173	2.73567	2.66698	2.45309	3.90342	0.0881423	1.18722	0.701609	2.91716	0.814897	2.61735	-0.477806	1.37717	3.40103	0.0731797	0.999936	ns
31026	ENSG00000110693	65.194	15.3595	71.97	38.9083	44.8138	26.4579	38.7376	28.3841	32.8978	51.7074	39.0417	17.6288	22.4	22.5013	28.491	105.673	43.3441	110.075	42.349	19.4678	50.6157	18.1503	15.2498	73.5879	56.6284	72.0085	25.0079	31.0105	71.3071	28.0975	35.9575	18.524	129.433	27.8236	0.500891	5.48525	3.40068	0.0731938	0.999936	ns
33882	ENSG00000148426	0.641252	0.42784	0.560078	0.647001	0.937016	0.718504	0.532841	0.788446	1.54813	0.680361	1.02458	1.44646	1.22404	0.828662	0.875609	1.75912	1.07975	0.965871	1.0233	1.66634	1.30341	0.915142	0.860246	0.529409	0.615526	0.952493	2.45309	1.30114	1.05771	0.593609	0.526207	1.16686	0.679081	2.10526	0.405329	0.179161	3.39934	0.0732481	0.999936	ns
37012	ENSG00000139624	1.197	4.74903	1.4562	1.79396	3.50363	3.76158	3.88974	6.8332	2.90274	3.06162	3.99045	3.07374	5.20219	3.44213	4.51275	1.13086	2.31374	3.0356	2.36147	2.92626	2.44389	3.10132	2.42433	2.0647	2.66728	3.80997	2.99822	3.79499	1.85099	3.16592	2.63103	4.5216	1.6977	3.86913	-0.347417	1.69615	3.39721	0.0733341	0.999936	ns
18866	ENSG00000112667	2.09476	1.54022	1.51221	1.44105	0.733317	1.01436	1.75838	0.788446	2.51571	1.7009	1.5099	1.44646	1.46885	2.03978	1.88593	1.25652	1.38824	1.00037	0.708441	1.25992	1.2491	0.965984	1.17306	0.317646	0.957485	1.09537	1.49911	1.518	1.05771	0.791479	2.98184	1.60444	0.882805	1.82077	-0.367491	0.571318	3.39657	0.0733603	0.999936	ns
41244	ENSG00000054654	1031.01	1053.21	1209.6	910.036	929.235	931.435	980.641	629.311	748.521	421.824	572.899	821.953	947.962	940.403	1030.32	1039.89	1197.44	1008.47	976.703	973.673	918.794	1035.89	1231.64	943.196	708.402	827.098	724.274	1036.9	1290.14	1198.4	1255.88	922.99	907.863	940.882	0.199231	9.89186	3.39623	0.0733739	0.999936	ns
35429	ENSG00000059915	0.513002	2.56704	1.06415	1.6175	1.38515	2.15551	2.61092	3.67942	1.61264	4.42234	2.85803	1.89848	2.7541	2.03978	1.34709	1.50782	0.925496	1.86275	1.33817	1.6257	2.33527	1.52524	0.469225	1.27058	2.05175	2.42886	0.953979	2.16857	1.05771	1.43456	1.05241	2.7713	1.49398	1.82077	-0.402778	0.949095	3.39335	0.0734907	0.999936	ns
17658	ENSG00000204628	304.68	147.862	200.06	247.89	137.415	135.544	125.857	154.535	231.123	140.154	157.191	193.645	110.348	219.595	206.172	234.089	111.985	167.268	154.283	150.012	141.474	148.456	170.485	146.699	134.253	120.062	193.044	197.773	185.716	82.7096	114.888	153.297	171.196	145.661	-0.233263	7.37404	3.39322	0.0734962	0.999936	ns
29837	ENSG00000229314	1.71001	1.11238	0.616085	1.294	1.18146	1.90192	1.11897	1.31408	0.387033	3.4018	3.50513	0.90404	3.97815	2.16727	0.269418	1.25652	1.07975	2.75963	1.18073	1.13799	0.868939	0.457571	1.64229	0.847055	0.889094	1.00012	0.885838	2.71071	0.264427	0.593609	0	0.145858	1.01862	0.910384	-0.620681	0.510179	3.39266	0.0735186	0.999936	ns
54762	ENSG00000134815	26.1631	68.2833	34.7248	35.291	61.5171	74.5131	61.2767	65.9667	29.221	136.412	117.718	56.7737	92.1706	63.9344	30.7137	30.0307	41.6473	65.8172	40.8534	39.9109	37.5816	37.7242	32.2201	39.8645	75.4362	69.913	53.6954	74.8156	23.9747	35.7155	48.2356	85.4729	25.126	67.8236	-0.380804	5.79076	3.38959	0.0736438	0.999936	ns
54102	ENSG00000089351	17.7841	46.164	22.0671	21.2922	40.1287	47.1677	46.7835	41.262	27.4148	81.6433	65.465	47.2813	66.588	40.9869	35.7653	13.5704	25.7596	37.0481	31.4862	37.2285	30.793	31.064	22.5228	24.8293	42.9501	47.8152	43.5423	60.3946	13.6621	21.3205	34.5542	57.1764	13.5137	41.1949	-0.375165	5.23494	3.38941	0.073651	0.999936	ns
23010	ENSG00000257335	98.8383	139.433	114.088	111.078	177.096	218.425	167.792	122.209	67.5372	259.898	307.804	159.834	322.413	110.148	44.5887	104.165	59.6945	231.74	266.059	60.8012	84.8301	47.6891	66.7082	143.205	188.146	125.443	66.3697	139.981	50.8581	131.386	109.451	57.0305	184.914	118.065	-0.453857	7.09908	3.38631	0.0737774	0.999936	ns
23250	ENSG00000181444	14.0648	25.9271	16.1862	14.9104	26.2772	26.4579	25.5764	32.9833	12.127	60.2119	47.0765	25.6747	47.0645	28.9394	11.3156	14.1986	11.1059	39.6697	23.2998	19.2239	15.7495	18.7096	13.0601	17.7352	32.1442	28.8606	27.2565	32.3116	8.19724	13.1583	16.4878	22.8997	15.483	27.027	-0.392699	4.58071	3.38337	0.0738974	0.999936	ns
33987	ENSG00000260314	2.05201	3.59386	1.90426	3.38205	2.97401	2.5359	3.03719	1.7083	0.70956	2.72144	2.3727	2.80252	1.77487	2.10353	2.02064	7.28779	2.62224	5.20881	3.77835	2.76369	4.34469	2.49122	1.09486	2.75293	3.14602	3.52423	3.27078	1.84328	1.76285	4.55101	4.20965	3.20888	0.814897	1.59317	0.407117	1.55543	3.38129	0.0739824	0.999936	ns
54914	ENSG00000126457	12.5258	9.41248	9.12927	13.7929	11.4072	12.2568	10.2306	11.0382	14.1267	9.86523	12.2949	14.103	8.62952	15.6808	15.2895	8.79561	11.7229	9.86569	9.44587	12.8837	7.44029	12.6595	11.2614	8.57643	9.71164	9.85831	17.0353	14.9631	7.93281	5.49089	8.77011	12.3979	4.07448	9.10384	-0.249794	3.46743	3.37973	0.0740462	0.999936	ns
37856	ENSG00000139323	125.087	116.373	122.433	118.372	148.863	139.643	134.169	103.024	114.433	86.4058	96.4718	111.016	144.866	104.284	110.596	145.002	153.17	130.565	148.615	123.553	133.979	123.188	111.832	150.035	166.808	112.585	107.05	107.778	186.245	133.612	107.872	77.4507	223.282	122.56	0.18874	6.99806	3.37761	0.0741329	0.999936	ns
52919	ENSG00000167676	2.60776	7.61556	2.8564	3.55851	6.19245	10.0168	7.61963	3.94223	2.12868	15.6483	18.6581	5.33384	13.6481	7.9679	2.42476	4.1465	3.39348	6.48514	7.79285	5.73059	4.29038	1.98281	3.44098	2.69999	6.63401	6.7627	7.76811	6.83099	2.02727	1.87976	5.96368	10.6476	1.90143	5.91749	-0.523978	2.61842	3.37747	0.074139	0.999936	ns
54233	ENSG00000197050	7.73778	8.12896	7.16899	8.6757	11.4072	8.36846	6.60723	9.46135	8.45021	7.82415	7.38773	11.1197	6.24263	8.92405	10.7094	6.78519	12.3399	18.4205	13.9327	11.3393	5.70241	10.0666	12.1217	10.9588	9.57485	7.57232	7.42741	9.21641	10.2245	10.3882	14.383	6.56362	5.908	9.95732	0.247915	3.25802	3.37724	0.0741483	0.999936	ns
17736	ENSG00000180822	16.3733	16.643	12.3217	16.175	16.2959	19.2728	14.067	19.3169	18.9646	21.4314	19.3591	18.8944	16.035	19.7604	16.7039	15.2038	14.3452	14.4536	16.2941	18.8988	12.6539	16.1675	15.328	12.4941	15.1146	13.6683	18.5344	23.3121	15.0723	11.6248	15.7862	16.9195	8.28478	17.9232	-0.179992	4.03461	3.37515	0.0742339	0.999936	ns
11875	ENSG00000121864	17.8696	15.7445	15.2341	16.9103	16.5404	16.0184	14.9728	14.4548	20.6417	8.84469	11.4321	14.0126	12.4241	15.5533	18.1857	15.4551	19.5897	16.4543	17.8684	18.1672	13.0884	17.0827	15.4844	19.0058	14.1571	15.3828	15.2637	18.7581	19.6557	21.2215	18.5926	11.8145	22.4097	18.9474	0.174512	4.04727	3.37212	0.0743584	0.999936	ns
35154	ENSG00000235100	2.00926	2.01085	2.35233	1.97041	2.32217	1.14115	1.54524	4.07364	1.87066	1.36072	1.34813	1.80808	0.918034	1.46609	2.02064	2.63868	0.462748	2.31119	1.96789	2.11341	0.977556	0.559254	0.782042	1.00588	1.29944	1.47636	0.817696	1.08428	1.6747	1.43456	1.22782	0.291716	2.5126	1.76387	-0.415062	0.798237	3.3709	0.0744087	0.999936	ns
23619	ENSG00000102010	5.30102	8.08618	7.56105	3.97023	6.88503	16.5256	8.68531	4.07364	3.28978	16.6688	21.2465	6.8707	21.1148	3.63336	0.606191	6.78519	1.69674	12.3839	16.2154	3.73911	5.75672	2.08449	2.26792	5.92938	11.4214	9.00106	1.49911	4.77085	1.6747	6.57917	3.15724	2.62545	5.29683	5.00711	-0.635331	2.85723	3.37058	0.074422	0.999936	ns
43949	ENSG00000140391	63.2702	47.1052	46.2064	80.1693	52.8396	55.4939	46.2506	38.1082	53.9911	35.7189	35.1591	48.8182	49.023	58.5163	98.3376	110.071	108.283	59.2976	56.2817	66.7756	40.6229	51.6039	59.5134	42.1939	57.8595	69.4844	74.5466	83.7067	76.6838	85.4303	61.7416	34.8601	45.9738	52.5178	0.269043	5.91447	3.37013	0.0744403	0.999936	ns
5053	ENSG00000180875	4.83077	9.75476	6.38489	8.52865	7.12947	5.40992	4.20945	11.8267	6.96659	7.48397	10.7311	6.32828	11.3224	7.20298	3.90656	9.54952	8.79221	6.0367	9.68202	11.5425	10.5902	8.33796	5.00507	11.4352	14.841	16.24	15.1274	12.4693	9.7838	7.42012	3.68345	8.16805	5.50055	4.49502	0.338851	3.11757	3.36238	0.0747603	0.999936	ns
42089	ENSG00000198752	12.3975	21.007	11.5936	12.293	21.0218	18.8502	23.072	13.7978	17.481	16.6688	20.4376	21.9682	23.5017	28.6844	23.9782	21.1095	54.7585	20.2488	15.1134	24.3042	26.394	24.4546	14.8588	20.1705	22.2957	20.9072	26.9158	20.0592	18.598	16.6705	21.5745	24.3583	18.1315	26.0028	0.262394	4.41894	3.36236	0.0747615	0.999936	ns
55595	ENSG00000130724	16.2023	11.0383	14.9541	12.8812	14.2997	9.93227	11.4028	12.2209	13.6752	22.4519	22.0553	11.6621	13.1585	14.0235	9.02551	15.7064	8.63796	17.2132	14.0114	8.1285	11.4591	9.20226	8.83707	9.42349	12.9261	11.3823	10.6301	13.662	12.0755	4.94674	10.6995	11.0852	19.4217	11.0384	-0.256727	3.66968	3.36088	0.0748227	0.999936	ns
30461	ENSG00000174885	7.43852	24.0018	8.23314	9.3227	21.7958	24.9363	14.9728	34.4288	6.06351	67.6959	26.3154	20.0697	28.8263	18.1031	7.34165	13.0678	4.47323	36.3237	14.7985	15.688	8.25492	7.93123	8.13324	11.2764	22.2957	17.3354	20.1017	16.1558	4.93597	5.88663	8.77011	31.5054	5.0252	19.5164	-0.550571	4.11897	3.3597	0.0748716	0.999936	ns
9630	ENSG00000187118	136.886	102.81	134.587	148.046	134.075	138.84	136.141	121.552	152.749	75.1798	96.5258	135.877	116.651	111.296	123.461	124.018	138.053	124.149	157.746	135.746	127.028	155.93	172.675	148.711	122.968	130.777	123.2	108.103	232.96	161.511	130.675	65.1986	216.016	154.651	0.208365	7.07995	3.35949	0.0748801	0.999936	ns
5767	ENSG00000189350	13.6373	15.9584	12.8258	22.7627	19.6773	17.2441	21.5801	21.1566	20.4482	20.0706	18.712	20.9737	16.647	23.84	20.139	18.5964	27.3021	12.9703	16.2154	23.8165	9.50402	25.8274	44.1072	24.2999	11.6266	20.1929	30.4592	21.9025	32.172	17.0168	24.7317	27.5672	14.1249	39.7155	0.288756	4.42706	3.35907	0.0748975	0.999936	ns
17196	ENSG00000113249	4.36051	5.64749	3.13643	5.29365	3.9925	3.46573	3.99631	3.81082	8.90175	4.42234	3.8826	2.53131	2.14208	7.13924	6.06191	4.77476	2.62224	3.89798	5.90367	2.88562	2.44389	4.62655	3.7538	3.12351	4.10351	1.61924	3.74777	1.95171	4.93597	4.35314	4.03425	3.64645	2.78423	4.77952	-0.318523	2.07347	3.35757	0.0749598	0.999936	ns
53257	ENSG00000130175	33.9009	34.2272	34.6128	32.4677	33.8955	36.6437	35.0609	45.2042	33.2848	40.8216	41.684	36.5232	32.8656	44.1103	37.1797	28.7742	24.3714	35.6338	35.1859	34.4242	29.1638	31.8266	30.265	23.4528	36.3844	36.7662	45.1096	42.1786	21.2423	19.5396	27.7136	50.7586	20.5761	36.9843	-0.196288	5.10062	3.35679	0.0749925	0.999936	ns
25785	ENSG00000155962	19.7506	10.097	20.4428	11.5578	13.7293	12.8908	10.9765	7.75305	8.64373	14.9679	13.4813	11.8429	15.8514	11.0913	8.75609	25.3816	15.4249	19.9039	15.6644	8.04722	17.7046	16.4726	12.8255	18.9529	21.7486	14.9065	9.53979	10.3007	21.2423	12.0206	13.6814	4.66746	38.0964	10.9246	0.34109	3.88901	3.35401	0.075108	0.999936	ns
57130	ENSG00000225720	0.726752	0.598976	0.616085	1.14696	1.0185	0.50718	0.692694	0	0.645054	0.34018	0.377475	0.542424	0.367213	0.637432	0.404127	0.879561	0.616997	0.931376	0.472294	0.772208	0.162926	0.915142	0.703838	0.476468	0.136784	0.857244	8.31325	0.325285	0.264427	0.742012	1.22782	0.437574	0.203724	0.967283	0.769041	-0.0545846	3.35378	0.0751176	0.999936	ns
39948	ENSG00000088386	0.598502	0.85568	1.4562	1.14696	0.651837	0.633974	1.86494	0.788446	0.451538	1.36072	1.45598	0.090404	0.673225	0.318716	0.471482	1.63347	1.23399	1.13835	0.629725	0.772208	1.84649	1.22019	0.156408	0.847055	1.16266	2.28598	1.49911	0.867427	0.969566	0.643077	1.75402	2.33373	1.29025	0.967283	0.510086	0.220684	3.35259	0.075167	0.999936	ns
17680	ENSG00000137265	99.5651	28.7509	39.7095	35.9968	36.014	31.5297	23.9779	19.5797	129.591	37.0797	24.6437	49.5414	23.8077	33.5927	68.5669	50.7632	24.0629	24.3193	27.944	33.6926	22.3209	43.2659	77.8914	28.1646	31.5286	20.431	37.6822	39.3595	45.6577	21.1226	30.1692	34.8601	35.448	26.4011	-0.401207	5.30218	3.35224	0.0751815	0.999936	ns
[truncated: 16,102 more rows]

## Sheet: All sample count data
	tests.genes	HC14	HC15	HC16	HC17	HC23	HC40	HC47	HC48	HC50	HC53	HC55	HC57	HC58	HC59	HC60	P12	P16	P23	P39	P41	P45	P52	P55	P57	P59	P62	P68	P71	P73	P77	P78	P82	P86	P91
[truncated: 864 more rows]
